# Supplementary material for: Integrative Analysis of the Transcriptome and Metabolome Reveals Genes Involved in Phenylpropanoid and Flavonoid Biosynthesis in the Trapa bispinosa Roxb
Source: Front Plant Sci. 2022 Jul 7;13:913265. doi: 10.3389/fpls.2022.913265 (PMC9302371; doi:10.3389/fpls.2022.913265)
Supplement: Supplementary file 1 [file Data_Sheet_1.zip]

Archive with 37 entries (35 files):
- Supplementary Materials/
- Supplementary Materials/Supplementary Figure 1.png
- Supplementary Materials/Supplementary Figure 11.jpg
- Supplementary Materials/Supplementary Figure 12.jpg
- Supplementary Materials/Supplementary Figure 13.jpg
- Supplementary Materials/Supplementary Figure 14.pdf
- Supplementary Materials/Supplementary Figure 15.png
- Supplementary Materials/Supplementary Figure 16.png
- Supplementary Materials/Supplementary Figure 17.png
- Supplementary Materials/Supplementary Figure 18.jpg
- Supplementary Materials/Supplementary Figure 2.png
- Supplementary Materials/Supplementary Figure 3/
- Supplementary Materials/Supplementary Figure 3/Figure S3-1.png
- Supplementary Materials/Supplementary Figure 3/Figure S3-2.png
- Supplementary Materials/Supplementary Figure 3/Figure S3-3.png
- Supplementary Materials/Supplementary Figure 3/Figure S3-4.png
- Supplementary Materials/Supplementary Figure 5.jpg
- Supplementary Materials/Supplementary Figure 6.png
- Supplementary Materials/Supplementary Figure 7.pdf
- Supplementary Materials/Supplementary Figure 8.jpg
- Supplementary Materials/Supplementary Figure 9.jpg
- Supplementary Materials/Supplementary Figure 10.png
- Supplementary Materials/Supplementary Table 1.xlsx
- Supplementary Materials/Supplementary Table 10.xlsx
- Supplementary Materials/Supplementary Table 11.xlsx
- Supplementary Materials/Supplementary Table 12.xlsx
- Supplementary Materials/Supplementary Table 13.xlsx
- Supplementary Materials/Supplementary Table 14.xlsx
- Supplementary Materials/Supplementary Table 2.xlsx
- Supplementary Materials/Supplementary Table 3.xlsx
- Supplementary Materials/Supplementary Table 4.xlsx
- Supplementary Materials/Supplementary Table 5.xlsx
- Supplementary Materials/Supplementary Table 6.xlsx
- Supplementary Materials/Supplementary Table 7.xlsx
- Supplementary Materials/Supplementary Table 8.xlsx
- Supplementary Materials/Supplementary Table 9.xlsx
- Supplementary Materials/Supplementary Figure 4.png
