# Supplementary material for: Integrative Analysis of the Transcriptome and Metabolome Reveals Genes Involved in Phenylpropanoid and Flavonoid Biosynthesis in the Trapa bispinosa Roxb
Source: Front Plant Sci. 2022 Jul 7;13:913265. doi: 10.3389/fpls.2022.913265 (PMC9302371; doi:10.3389/fpls.2022.913265)
Supplement: Supplementary file 1 [file Data_Sheet_1.zip › Supplementary Materials/Supplementary Table 1.xlsx]

## Sheet: Table S1
Supplementary Table 1: The total primers of qRT-PCR used for validation of expression trend in Trapa bispinosa
Unigene ID	Primer Direction (5’→3’)	Primer Sequence	Primer Length / bp	Product Length / bp
Unigene1000	Forward	CAGTGCCACTCAGACAGGAAGAATAC	26	106
	Reverse	GGCCAGCCCGATTACCATGATTATAG	26
Unigene1022	Forward	AAAGACGGGGAAATCAGACCAACG	24	94
	Reverse	TAGCGCCTGCCTACTAGACAGATG	24
CL1063.Contig1	Forward	GCAATGTTCTCTATGTTCGGCTTCTTC	27	134
	Reverse	CCTGGTACGAAGTTGGTGGCATAC	24
CL2724.Contig3	Forward	GTTGTGAAGGGCTTTGAGGGAAAATC	26	146
	Reverse	GTGGCAGAGAAGACAGTGTAGACAAG	26
CL6771.Contig1	Forward	ATACTGCAAGACCGCCAAGAACAC	24	114
	Reverse	AGCTCCTTCCTCTTCTCCAGTAAGTC	26
CL7485.Contig1	Forward	GGAAGGGGCTAATGGTTGGATGTG	24	92
	Reverse	GCTGTCTGTCTGGCTAATTCATTGTTG	27
Unigene11843	Forward	GATAGAGGAGTGATGCTGAACGATGG	26	103
	Reverse	TAACAGTGTATTCGCTGAAGGTGGAAG	27
Unigene15395	Forward	GGCTCTGACCTCTCCGTCTTCTAC	24	105
	Reverse	GCCGTAGATGTCGCATTCTCTGTAG	25
Unigene469	Forward	CGCCTAAAGGTAAGGGAGTGAAGC	24	86
	Reverse	GTGGTCCTCCGAACTCTCCTCTATG	25
CL1294.Contig2	Forward	CTCCCTCATGCCTTCAAGAGAATCG	25	130
	Reverse	CCTTGTCCAGGAAGTCAACCTTGTG	25
Unigene6842	Forward	TCAGAAACGGTGGGAATCAAGATACTC	27	96
	Reverse	AGCAAGCAATCTGACTGGACCATC	24
CL8854.Contig2	Forward	GAGCCAGTGTGTGAAGAAGGGAAG	24	105
	Reverse	CCATCATTCTCCATTACCAGAGCATCC	27
Unigene17959	Forward	TGAAGTCTCTCCGGGGAACTACATG	25	103
	Reverse	AGGAAGAAGGCAACAGGAAGCAAG	24
CL1745.Contig1	Forward	CGAGGATATGGTAGGAGGAATGGAGAG	27	138
	Reverse	TTCAATGTCAGTCAAACCTGGGAGATC	27
CL1868.Contig4	Forward	CCGCATCATCATCACCACTACATCTAC	27	101
	Reverse	GGAGAAGGAGGAGGTGGAGACTTG	24
CL4797.Contig4	Forward	CAGAACTACGGCAATGTCAACTTCAAG	27	98
	Reverse	TTTCTCATGGCTGGCACAAGGTAC	24
CL1868.Contig1	Forward	CCGCATCATCATCACCACTACATCTAC	27	101
	Reverse	GGAGAAGGAGGAGGTGGAGACTTG	24
CL6652.Contig1	Forward	CACAGGAGCCAAGAGAAGGATAAGAAG	27	124
	Reverse	CAAGAGGATGTCGATGAAGGTGAGAG	26
Unigene14420	Forward	ACATTCCTCTCCATCTCCATCCTCTG	26	121
	Reverse	TGCACTGGGATTTGATGAAGCTGAC	25
CL95.Contig4	Forward	CCAGAACGCTGTGGATACTGTCATC	25	85
	Reverse	ATCGTAATTGCCCGTGATGCCTAC	24
CL3481.Contig1	Forward	GCCTCAAACATGACCTCGTAATCAATC	27	144
	Reverse	CACCGAAGCAAGCCATTTCAAGTAC	25
CL4302.Contig1	Forward	GAGCGGTTATTACAAGCCAGTAGGAG	26	81
	Reverse	CACAGACACTGACACTGACACATAGAG	27
CL8886.Contig2	Forward	GAAGGTACTGGACCATGTGGAAGC	24	121
	Reverse	AAGCCAGCAATGCGGAAGAAGTAG	24
CL9133.Contig2	Forward	CCCTCTCCCTTCTCTCCTCTCTTTG	25	81
	Reverse	AACTGTTGAGACGAAGCCGAAGATG	25
Unigene15731	Forward	AAGGAAATCAAGAACGGGCGACTG	24	105
	Reverse	CAGATGGTCAGCCAGGTTTTCCAG	24
CL8776.Contig1	Forward	AAACCCCAATGAAGAGCTGGAACC	24	80
	Reverse	CACTCCGCCGGAAGTTATGAAGATG	25
Unigene8793	Forward	TTGTTGTTTTCCTTCTGCTGCTTGC	25	95
	Reverse	GGCACCGGCCAAAGGATGAATATC	24
CL9147.Contig1	Forward	AGCTCAGAAAGGATGATGGGATTGC	25	84
	Reverse	CGTGGGAGGGTGATGAAGATTTGTC	25
Unigene16273	Forward	TCCACATCTGCCAAGCCCTC	20	99
	Reverse	CGTCTGCGCGAATTTGCTGA	20
Unigene17709	Forward	CACCTCCTTCTCCATCTCCTCCTC	24	104
	Reverse	CGGTGGTGGTGACTTGTAGATGTAAG	26
CL1168.Contig2	Forward	GCTTGAAGATATTGTCCCCTCATCCC	26	134
	Reverse	AGTCATCCTTTGTGCTGCCATTCTC	25
