# Supplementary material for: Integrative Analysis of the Transcriptome and Metabolome Reveals Genes Involved in Phenylpropanoid and Flavonoid Biosynthesis in the Trapa bispinosa Roxb
Source: Front Plant Sci. 2022 Jul 7;13:913265. doi: 10.3389/fpls.2022.913265 (PMC9302371; doi:10.3389/fpls.2022.913265)
Supplement: Supplementary file 1 [file Data_Sheet_1.zip › Supplementary Materials/Supplementary Table 10.xlsx]

## Sheet: Table S10
Supplymentary Table 10: The up-regulation tissue-specific genes of FR in Trapa bispinosa
Gene ID	Pathway Name	log2(LF/FR)	Qvalue(FR-vs-LF)	log2(RT/FR)	Qvalue(FR-vs-RT)	log2(ST/FR)	Qvalue(FR-vs-ST)	Kegg Orthology
CL1006.Contig4	ko00500//Starch and sucrose metabolism	3.26738	6.83767e-09	3.74529	3.37141e-13	2.32185	4.6892e-08	K19891//glucan endo-1,3-beta-glucosidase 1/2/3 [EC:3.2.1.39]+ko00500//Starch and sucrose metabolism;K19892//glucan endo-1,3-beta-glucosidase 4 [EC:3.2.1.39]+ko00500//Starch and sucrose metabolism;K19892//glucan endo-1,3-beta-glucosidase 4 [EC:3.2.1.39]+ko00500//Starch and sucrose metabolism;K19892//glucan endo-1,3-beta-glucosidase 4 [EC:3.2.1.39]+ko00500//Starch and sucrose metabolism
CL1015.Contig6	ko03020//RNA polymerase;ko01100//Metabolic pathways;ko00562//Inositol phosphate metabolism	3.8106	1.01287e-09	2.42564	0.000214979	2.51679	0.000186799	K03006//DNA-directed RNA polymerase II subunit RPB1 [EC:2.7.7.6]+ko03020//RNA polymerase;K01530//phospholipid-translocating ATPase [EC:7.6.2.1];K01765//inositol-1,3,4-trisphosphate 5/6-kinase [EC:2.7.1.159]+ko01100//Metabolic pathways+ko00562//Inositol phosphate metabolism;K01765//inositol-1,3,4-trisphosphate 5/6-kinase [EC:2.7.1.159]+ko01100//Metabolic pathways+ko00562//Inositol phosphate metabo…
CL1020.Contig4	ko01100//Metabolic pathways;ko04122//Sulfur relay system;ko00920//Sulfur metabolism;ko00270//Cysteine and methionine metabolism	1.49096	1.12378e-05	1.24418	0.000789497	1.17324	0.000236926	K01011//thiosulfate/3-mercaptopyruvate sulfurtransferase [EC:2.8.1.1 2.8.1.2]+ko00920//Sulfur metabolism+ko04122//Sulfur relay system+ko01100//Metabolic pathways+ko00270//Cysteine and methionine metabolism;K01011//thiosulfate/3-mercaptopyruvate sulfurtransferase [EC:2.8.1.1 2.8.1.2]+ko00920//Sulfur metabolism+ko04122//Sulfur relay system+ko01100//Metabolic pathways+ko00270//Cysteine and methionin…
CL103.Contig2		6.11142	3.07009e-06	4.22952	0.00168667	3.01652	0.00352803
CL103.Contig4	ko01110//Biosynthesis of secondary metabolites;ko01100//Metabolic pathways;ko00500//Starch and sucrose metabolism	3.99963	0.00725811	4.53781	0.000495321	4.81038	0.000158849	K00688//glycogen phosphorylase [EC:2.4.1.1]+ko01100//Metabolic pathways+ko00500//Starch and sucrose metabolism+ko01110//Biosynthesis of secondary metabolites
CL103.Contig5		7.92752	3.63159e-09	5.31657	1.18754e-05	5.41166	2.88986e-08
CL103.Contig6	ko01110//Biosynthesis of secondary metabolites;ko01100//Metabolic pathways;ko00500//Starch and sucrose metabolism	5.05078	1.77326e-10	3.9956	2.30128e-07	3.97088	1.32713e-05	K00688//glycogen phosphorylase [EC:2.4.1.1]+ko01100//Metabolic pathways+ko00500//Starch and sucrose metabolism+ko01110//Biosynthesis of secondary metabolites
CL1046.Contig2	ko03020//RNA polymerase	2.20891	0.004061	2.58055	4.2048e-05	1.92737	0.00594689	K17987//next to BRCA1 gene 1 protein;K03006//DNA-directed RNA polymerase II subunit RPB1 [EC:2.7.7.6]+ko03020//RNA polymerase;K03006//DNA-directed RNA polymerase II subunit RPB1 [EC:2.7.7.6]+ko03020//RNA polymerase;K03006//DNA-directed RNA polymerase II subunit RPB1 [EC:2.7.7.6]+ko03020//RNA polymerase;K03006//DNA-directed RNA polymerase II subunit RPB1 [EC:2.7.7.6]+ko03020//RNA polymerase
CL1047.Contig18		8.91146	5.57454e-13	3.1795	0.00205619	8.43741	1.02861e-14	K20456//oxysterol-binding protein 1
CL1047.Contig21		10.0764	2.55895e-19	4.81972	2.48886e-06	9.69909	1.66525e-23	K20456//oxysterol-binding protein 1
CL1047.Contig7		6.05272	4.33972e-05	5.64497	9.96975e-06	5.66234	1.44631e-05	K20456//oxysterol-binding protein 1
CL1051.Contig10		3.13583	2.07527e-08	1.73839	0.0333144	2.39844	3.27062e-06
CL1055.Contig18		1.56729	0.0313496	2.29519	0.00279866	2.33845	0.000734872	K01090//protein phosphatase [EC:3.1.3.16];K01090//protein phosphatase [EC:3.1.3.16];K01090//protein phosphatase [EC:3.1.3.16];K01090//protein phosphatase [EC:3.1.3.16];K01090//protein phosphatase [EC:3.1.3.16]
CL1056.Contig2	ko01100//Metabolic pathways;ko00190//Oxidative phosphorylation;ko04145//Phagosome	0.865575	0.014946	0.777294	0.015416	0.986994	0.000331209	K02151//V-type H+-transporting ATPase subunit F+ko04145//Phagosome+ko01100//Metabolic pathways+ko00190//Oxidative phosphorylation;K02151//V-type H+-transporting ATPase subunit F+ko04145//Phagosome+ko01100//Metabolic pathways+ko00190//Oxidative phosphorylation;K02151//V-type H+-transporting ATPase subunit F+ko04145//Phagosome+ko01100//Metabolic pathways+ko00190//Oxidative phosphorylation;K02151//V…
CL1056.Contig4	ko01100//Metabolic pathways;ko04145//Phagosome;ko00190//Oxidative phosphorylation	1.91368	1.89974e-06	1.35119	0.000273937	1.60955	3.5301e-07	K02151//V-type H+-transporting ATPase subunit F+ko04145//Phagosome+ko01100//Metabolic pathways+ko00190//Oxidative phosphorylation;K02151//V-type H+-transporting ATPase subunit F+ko04145//Phagosome+ko01100//Metabolic pathways+ko00190//Oxidative phosphorylation;K02151//V-type H+-transporting ATPase subunit F+ko04145//Phagosome+ko01100//Metabolic pathways+ko00190//Oxidative phosphorylation;K02151//V…
CL1057.Contig3	ko01210//2-Oxocarboxylic acid metabolism;ko01110//Biosynthesis of secondary metabolites;ko00220//Arginine biosynthesis;ko01230//Biosynthesis of amino acids;ko01100//Metabolic pathways	1.08958	0.00457182	1.66865	0.000124112	2.44543	0.0253253	K00620//glutamate N-acetyltransferase / amino-acid N-acetyltransferase [EC:2.3.1.35 2.3.1.1]+ko00220//Arginine biosynthesis+ko01230//Biosynthesis of amino acids+ko01100//Metabolic pathways+ko01110//Biosynthesis of secondary metabolites+ko01210//2-Oxocarboxylic acid metabolism;K00620//glutamate N-acetyltransferase / amino-acid N-acetyltransferase [EC:2.3.1.35 2.3.1.1]+ko00220//Arginine biosynthesi…
CL1058.Contig2		7.37836	3.53072e-08	5.31275	3.07045e-08	6.95202	3.64339e-09
CL1058.Contig3		7.28458	6.13325e-08	6.23497	3.88106e-09	6.86312	6.81054e-09
CL1058.Contig4		7.65825	4.50083e-09	6.63953	5.91855e-11	6.09352	5.67162e-10
CL1058.Contig5		9.51387	3.82319e-16	7.91893	3.09057e-23	8.10782	1.89463e-21
CL1058.Contig6		9.73208	7.57623e-27	8.18029	9.2277e-31	9.47123	1.7721e-29
CL1058.Contig7		6.10289	3.10636e-07	5.43342	2.13953e-07	4.83877	8.28156e-06
CL1063.Contig1	ko01100//Metabolic pathways;ko00196//Photosynthesis - antenna proteins	5.5263	1.16136e-30	8.54802	2.94408e-41	3.23259	3.14794e-11	K08913//light-harvesting complex II chlorophyll a/b binding protein 2+ko01100//Metabolic pathways+ko00196//Photosynthesis - antenna proteins;K08913//light-harvesting complex II chlorophyll a/b binding protein 2+ko01100//Metabolic pathways+ko00196//Photosynthesis - antenna proteins;K08913//light-harvesting complex II chlorophyll a/b binding protein 2+ko01100//Metabolic pathways+ko00196//Photosynth…
CL1063.Contig4	ko01100//Metabolic pathways;ko00196//Photosynthesis - antenna proteins	7.70338	1.34797e-12	8.01349	4.64993e-14	5.00541	6.22869e-11	K08912//light-harvesting complex II chlorophyll a/b binding protein 1+ko01100//Metabolic pathways+ko00196//Photosynthesis - antenna proteins;K08912//light-harvesting complex II chlorophyll a/b binding protein 1+ko01100//Metabolic pathways+ko00196//Photosynthesis - antenna proteins;K08912//light-harvesting complex II chlorophyll a/b binding protein 1+ko01100//Metabolic pathways+ko00196//Photosynth…
CL1063.Contig5	ko01100//Metabolic pathways;ko00196//Photosynthesis - antenna proteins	5.63826	4.00865e-69	8.30967	2.06766e-115	5.45689	5.36854e-79	K08912//light-harvesting complex II chlorophyll a/b binding protein 1+ko01100//Metabolic pathways+ko00196//Photosynthesis - antenna proteins;K08912//light-harvesting complex II chlorophyll a/b binding protein 1+ko01100//Metabolic pathways+ko00196//Photosynthesis - antenna proteins;K08912//light-harvesting complex II chlorophyll a/b binding protein 1+ko01100//Metabolic pathways+ko00196//Photosynth…
CL1063.Contig6	ko00196//Photosynthesis - antenna proteins;ko01100//Metabolic pathways	5.08188	1.99226e-26	8.39516	1.22871e-77	6.06551	4.77926e-47	K08913//light-harvesting complex II chlorophyll a/b binding protein 2+ko01100//Metabolic pathways+ko00196//Photosynthesis - antenna proteins;K08913//light-harvesting complex II chlorophyll a/b binding protein 2+ko01100//Metabolic pathways+ko00196//Photosynthesis - antenna proteins;K08913//light-harvesting complex II chlorophyll a/b binding protein 2+ko01100//Metabolic pathways+ko00196//Photosynth…
CL1063.Contig7	ko01100//Metabolic pathways;ko00196//Photosynthesis - antenna proteins	5.60591	1.06208e-22	7.74071	5.31697e-22	3.58975	1.47439e-06	K08913//light-harvesting complex II chlorophyll a/b binding protein 2+ko01100//Metabolic pathways+ko00196//Photosynthesis - antenna proteins;K08913//light-harvesting complex II chlorophyll a/b binding protein 2+ko01100//Metabolic pathways+ko00196//Photosynthesis - antenna proteins;K08913//light-harvesting complex II chlorophyll a/b binding protein 2+ko01100//Metabolic pathways+ko00196//Photosynth…
CL1066.Contig24	ko01110//Biosynthesis of secondary metabolites;ko01100//Metabolic pathways	1.49203	0.000217424	1.70167	0.00397417	1.26218	0.0120947	K01061//carboxymethylenebutenolidase [EC:3.1.1.45]+ko01100//Metabolic pathways+ko01110//Biosynthesis of secondary metabolites;K01061//carboxymethylenebutenolidase [EC:3.1.1.45]+ko01100//Metabolic pathways+ko01110//Biosynthesis of secondary metabolites;K01061//carboxymethylenebutenolidase [EC:3.1.1.45]+ko01100//Metabolic pathways+ko01110//Biosynthesis of secondary metabolites;K01061//carboxymethyl…
CL1067.Contig9		2.09322	6.56554e-06	1.8398	0.00315282	2.67694	1.11286e-05	K13619//phospholipase DDHD1 [EC:3.1.1.-];K13619//phospholipase DDHD1 [EC:3.1.1.-]
CL1068.Contig3	ko01100//Metabolic pathways;ko00500//Starch and sucrose metabolism	2.3939	2.93023e-15	0.937398	0.0102032	1.2748	4.76397e-07	K01087//trehalose 6-phosphate phosphatase [EC:3.1.3.12]+ko01100//Metabolic pathways+ko00500//Starch and sucrose metabolism
CL1079.Contig2		3.86477	1.97294e-06	2.52669	0.00159748	2.32918	0.0236965
CL1080.Contig1	ko04075//Plant hormone signal transduction;ko04712//Circadian rhythm - plant	2.56658	3.39362e-06	1.47578	0.0257535	1.98167	0.000270861	K12126//phytochrome-interacting factor 3+ko04712//Circadian rhythm - plant+ko04075//Plant hormone signal transduction;K16189//phytochrome-interacting factor 4+ko04075//Plant hormone signal transduction;K16189//phytochrome-interacting factor 4+ko04075//Plant hormone signal transduction;K12126//phytochrome-interacting factor 3+ko04712//Circadian rhythm - plant+ko04075//Plant hormone signal transduc…
CL1082.Contig23	ko04075//Plant hormone signal transduction	6.61376	2.50397e-06	6.2192	2.27151e-07	6.22787	4.40023e-07	K14484//auxin-responsive protein IAA+ko04075//Plant hormone signal transduction;K14484//auxin-responsive protein IAA+ko04075//Plant hormone signal transduction;K14484//auxin-responsive protein IAA+ko04075//Plant hormone signal transduction;K14484//auxin-responsive protein IAA+ko04075//Plant hormone signal transduction
CL1098.Contig5	ko03013//RNA transport	3.05955	3.20836e-09	2.19855	0.00019279	2.78615	1.68597e-11	K14306//nuclear pore complex protein Nup62+ko03013//RNA transport;K14306//nuclear pore complex protein Nup62+ko03013//RNA transport
CL1098.Contig6	ko03013//RNA transport	3.23525	4.53987e-10	2.05597	0.0011477	2.86701	2.03281e-08	K14306//nuclear pore complex protein Nup62+ko03013//RNA transport;K14306//nuclear pore complex protein Nup62+ko03013//RNA transport
CL11.Contig4	ko03040//Spliceosome	1.37312	0.0015044	1.16475	0.0100913	1.13288	0.0345999	K11086//small nuclear ribonucleoprotein B and B'+ko03040//Spliceosome;K11086//small nuclear ribonucleoprotein B and B'+ko03040//Spliceosome;K11086//small nuclear ribonucleoprotein B and B'+ko03040//Spliceosome;K11086//small nuclear ribonucleoprotein B and B'+ko03040//Spliceosome;K11086//small nuclear ribonucleoprotein B and B'+ko03040//Spliceosome
CL11.Contig5	ko03040//Spliceosome	1.30825	0.000981216	1.12402	0.00187295	1.39492	3.58682e-07	K11086//small nuclear ribonucleoprotein B and B'+ko03040//Spliceosome;K11086//small nuclear ribonucleoprotein B and B'+ko03040//Spliceosome;K11086//small nuclear ribonucleoprotein B and B'+ko03040//Spliceosome
CL1117.Contig10		1.45923	0.0246283	1.6953	0.0135282	1.80842	0.00237217	K08832//serine/threonine-protein kinase SRPK3 [EC:2.7.11.1];K08832//serine/threonine-protein kinase SRPK3 [EC:2.7.11.1];K08832//serine/threonine-protein kinase SRPK3 [EC:2.7.11.1];K08832//serine/threonine-protein kinase SRPK3 [EC:2.7.11.1];K08832//serine/threonine-protein kinase SRPK3 [EC:2.7.11.1]
CL1126.Contig13	ko03010//Ribosome	2.7541	0.000703428	2.43635	0.0202418	4.60331	4.60061e-05	K20363//protein YIPF5/7;K02952//small subunit ribosomal protein S13+ko03010//Ribosome
CL113.Contig22	ko00052//Galactose metabolism;ko01110//Biosynthesis of secondary metabolites;ko00030//Pentose phosphate pathway;ko03018//RNA degradation;ko01100//Metabolic pathways;ko01200//Carbon metabolism;ko00051//Fructose and mannose metabolism;ko00010//Glycolysis / Gluconeogenesis;ko01230//Biosynthesis of amino acids	8.54333	2.98953e-11	5.59182	1.85404e-08	5.18715	4.68167e-07	K00850//6-phosphofructokinase 1 [EC:2.7.1.11]+ko00010//Glycolysis / Gluconeogenesis+ko00030//Pentose phosphate pathway+ko01230//Biosynthesis of amino acids+ko03018//RNA degradation+ko01100//Metabolic pathways+ko00052//Galactose metabolism+ko00051//Fructose and mannose metabolism+ko01110//Biosynthesis of secondary metabolites+ko01200//Carbon metabolism;K00850//6-phosphofructokinase 1 [EC:2.7.1.11]…
CL113.Contig41	ko01200//Carbon metabolism;ko00010//Glycolysis / Gluconeogenesis;ko00052//Galactose metabolism;ko01230//Biosynthesis of amino acids;ko01110//Biosynthesis of secondary metabolites;ko00051//Fructose and mannose metabolism;ko01100//Metabolic pathways;ko03018//RNA degradation;ko00030//Pentose phosphate pathway	8.90108	1.39232e-12	8.33582	1.53471e-14	8.37827	5.98042e-14	K00850//6-phosphofructokinase 1 [EC:2.7.1.11]+ko00010//Glycolysis / Gluconeogenesis+ko00030//Pentose phosphate pathway+ko01230//Biosynthesis of amino acids+ko03018//RNA degradation+ko01100//Metabolic pathways+ko00052//Galactose metabolism+ko00051//Fructose and mannose metabolism+ko01110//Biosynthesis of secondary metabolites+ko01200//Carbon metabolism;K00850//6-phosphofructokinase 1 [EC:2.7.1.11]…
CL113.Contig47	ko03018//RNA degradation;ko00010//Glycolysis / Gluconeogenesis;ko00052//Galactose metabolism;ko01230//Biosynthesis of amino acids;ko01100//Metabolic pathways;ko00030//Pentose phosphate pathway;ko00051//Fructose and mannose metabolism;ko01110//Biosynthesis of secondary metabolites;ko01200//Carbon metabolism	1.74167	0.000112064	1.49104	0.00601448	1.68653	6.29075e-05	K00850//6-phosphofructokinase 1 [EC:2.7.1.11]+ko00010//Glycolysis / Gluconeogenesis+ko00030//Pentose phosphate pathway+ko01230//Biosynthesis of amino acids+ko03018//RNA degradation+ko01100//Metabolic pathways+ko00052//Galactose metabolism+ko00051//Fructose and mannose metabolism+ko01110//Biosynthesis of secondary metabolites+ko01200//Carbon metabolism;K00850//6-phosphofructokinase 1 [EC:2.7.1.11]…
CL113.Contig4	ko00052//Galactose metabolism;ko01200//Carbon metabolism;ko00051//Fructose and mannose metabolism;ko00030//Pentose phosphate pathway;ko01230//Biosynthesis of amino acids;ko00010//Glycolysis / Gluconeogenesis;ko01100//Metabolic pathways;ko03018//RNA degradation;ko01110//Biosynthesis of secondary metabolites	7.51403	2.15787e-07	6.59005	3.57858e-07	6.71995	3.5087e-07	K00850//6-phosphofructokinase 1 [EC:2.7.1.11]+ko00010//Glycolysis / Gluconeogenesis+ko00030//Pentose phosphate pathway+ko01230//Biosynthesis of amino acids+ko03018//RNA degradation+ko01100//Metabolic pathways+ko00052//Galactose metabolism+ko00051//Fructose and mannose metabolism+ko01110//Biosynthesis of secondary metabolites+ko01200//Carbon metabolism;K00850//6-phosphofructokinase 1 [EC:2.7.1.11]…
CL113.Contig5	ko01100//Metabolic pathways;ko00052//Galactose metabolism;ko00010//Glycolysis / Gluconeogenesis;ko00030//Pentose phosphate pathway;ko01110//Biosynthesis of secondary metabolites;ko00051//Fructose and mannose metabolism;ko01200//Carbon metabolism;ko03018//RNA degradation;ko01230//Biosynthesis of amino acids	6.45192	7.25177e-06	6.02044	1.19781e-06	6.03357	2.05502e-06	K00850//6-phosphofructokinase 1 [EC:2.7.1.11]+ko00010//Glycolysis / Gluconeogenesis+ko00030//Pentose phosphate pathway+ko01230//Biosynthesis of amino acids+ko03018//RNA degradation+ko01100//Metabolic pathways+ko00052//Galactose metabolism+ko00051//Fructose and mannose metabolism+ko01110//Biosynthesis of secondary metabolites+ko01200//Carbon metabolism;K00850//6-phosphofructokinase 1 [EC:2.7.1.11]…
CL1133.Contig4		2.15812	3.2375e-05	1.50849	0.00496018	1.7485	0.000225145	K16302//metal transporter CNNM;K14638//solute carrier family 15 (peptide/histidine transporter), member 3/4
CL114.Contig2		4.07537	0.000227864	5.68162	9.94836e-06	3.89128	0.000660273
CL114.Contig6		3.31171	1.21316e-05	6.65473	1.46527e-15	3.7502	2.32448e-09
CL114.Contig7		4.7358	8.33691e-09	6.40276	4.64773e-11	4.47797	1.26299e-06
CL115.Contig3	ko01100//Metabolic pathways;ko00010//Glycolysis / Gluconeogenesis;ko01110//Biosynthesis of secondary metabolites	2.72605	0.000103524	1.90308	0.025246	2.17226	0.000866272	K01568//pyruvate decarboxylase [EC:4.1.1.1]+ko00010//Glycolysis / Gluconeogenesis+ko01100//Metabolic pathways+ko01110//Biosynthesis of secondary metabolites;K01568//pyruvate decarboxylase [EC:4.1.1.1]+ko00010//Glycolysis / Gluconeogenesis+ko01100//Metabolic pathways+ko01110//Biosynthesis of secondary metabolites;K01568//pyruvate decarboxylase [EC:4.1.1.1]+ko00010//Glycolysis / Gluconeogenesis+ko0…
CL1160.Contig23		5.93193	0.000342645	4.73187	0.00218694	4.8915	0.00153222	K15104//solute carrier family 25 (mitochondrial oxoglutarate transporter), member 11;K15104//solute carrier family 25 (mitochondrial oxoglutarate transporter), member 11;K15104//solute carrier family 25 (mitochondrial oxoglutarate transporter), member 11;K15104//solute carrier family 25 (mitochondrial oxoglutarate transporter), member 11;K15104//solute carrier family 25 (mitochondrial oxoglutarat…
CL1160.Contig28		8.40449	2.26795e-11	3.77495	0.00960615	7.96304	5.80771e-13	K17964//leucine-rich PPR motif-containing protein, mitochondrial;K17964//leucine-rich PPR motif-containing protein, mitochondrial
CL1162.Contig1		3.23949	3.04813e-08	1.48239	0.00137447	1.98227	5.55585e-06
CL1165.Contig3		3.31845	0.00153346	2.01337	0.0323472	2.49268	0.00291528	K22382//WD repeat-containing protein 26;K15601//lysine-specific demethylase 3 [EC:1.14.11.-];K15601//lysine-specific demethylase 3 [EC:1.14.11.-]
CL1188.Contig3		1.66701	0.00480168	2.07228	1.56043e-06	1.6073	0.00437687
CL1196.Contig2		3.63453	0.0332397	5.49864	8.07499e-05	5.57678	8.1858e-05	K08867//WNK lysine deficient protein kinase [EC:2.7.11.1];K08867//WNK lysine deficient protein kinase [EC:2.7.11.1];K08867//WNK lysine deficient protein kinase [EC:2.7.11.1];K08867//WNK lysine deficient protein kinase [EC:2.7.11.1];K08867//WNK lysine deficient protein kinase [EC:2.7.11.1]
CL1202.Contig1		4.94765	1.5867e-06	2.23636	0.0384081	2.65212	0.00762111	K09264//MADS-box transcription factor, plant;K09264//MADS-box transcription factor, plant;K09264//MADS-box transcription factor, plant;K09264//MADS-box transcription factor, plant;K09264//MADS-box transcription factor, plant
CL1202.Contig2		5.41609	1.77187e-30	3.5421	9.00718e-15	5.76385	4.53783e-17	K09264//MADS-box transcription factor, plant;K09264//MADS-box transcription factor, plant;K09264//MADS-box transcription factor, plant;K09264//MADS-box transcription factor, plant;K09264//MADS-box transcription factor, plant
CL1209.Contig3		2.19199	1.36228e-12	0.867786	0.00393351	1.31292	8.15126e-12	K07198//5'-AMP-activated protein kinase, catalytic alpha subunit [EC:2.7.11.11];K07198//5'-AMP-activated protein kinase, catalytic alpha subunit [EC:2.7.11.11];K07198//5'-AMP-activated protein kinase, catalytic alpha subunit [EC:2.7.11.11];K07198//5'-AMP-activated protein kinase, catalytic alpha subunit [EC:2.7.11.11]
CL1209.Contig4		2.57518	2.33179e-15	1.19656	0.000182423	1.0522	0.00965836	K07198//5'-AMP-activated protein kinase, catalytic alpha subunit [EC:2.7.11.11];K07198//5'-AMP-activated protein kinase, catalytic alpha subunit [EC:2.7.11.11];K07198//5'-AMP-activated protein kinase, catalytic alpha subunit [EC:2.7.11.11];K07198//5'-AMP-activated protein kinase, catalytic alpha subunit [EC:2.7.11.11]
CL121.Contig2	ko00040//Pentose and glucuronate interconversions;ko01100//Metabolic pathways	6.84024	6.74356e-07	3.91902	2.05337e-06	6.45744	8.6279e-08	K02184//formin 2;K02184//formin 2;K02184//formin 2;K01051//pectinesterase [EC:3.1.1.11]+ko00040//Pentose and glucuronate interconversions+ko01100//Metabolic pathways;K02184//formin 2
CL1212.Contig2		6.30463	1.6233e-07	6.43354	1.10502e-08	5.55961	4.21137e-08	K15688//E3 ubiquitin-protein ligase MUL1 [EC:2.3.2.27]
CL1212.Contig3		0.953703	0.0424314	1.98297	0.00273323	1.36086	0.00286967	K15688//E3 ubiquitin-protein ligase MUL1 [EC:2.3.2.27]
CL1212.Contig4		3.35401	0.000521608	3.72354	9.20327e-05	2.65052	0.0106439	K15688//E3 ubiquitin-protein ligase MUL1 [EC:2.3.2.27]
CL1222.Contig2		1.85182	0.00192757	1.81045	0.00517232	2.3389	0.000164609	K14964//Set1/Ash2 histone methyltransferase complex subunit ASH2;K14964//Set1/Ash2 histone methyltransferase complex subunit ASH2;K14964//Set1/Ash2 histone methyltransferase complex subunit ASH2;K14964//Set1/Ash2 histone methyltransferase complex subunit ASH2;K14964//Set1/Ash2 histone methyltransferase complex subunit ASH2
CL1229.Contig5		2.26788	0.000110828	5.93109	1.09739e-17	3.24438	7.87482e-08	K08472//mlo protein;K08472//mlo protein;K08472//mlo protein;K08472//mlo protein;K08472//mlo protein
CL1240.Contig10	ko04145//Phagosome	3.94372	0.000144347	2.39419	1.14924e-05	1.26588	0.0410852	K07375//tubulin beta+ko04145//Phagosome;K07375//tubulin beta+ko04145//Phagosome;K07375//tubulin beta+ko04145//Phagosome;K07375//tubulin beta+ko04145//Phagosome;K07375//tubulin beta+ko04145//Phagosome
CL1240.Contig25	ko04145//Phagosome	2.56362	2.9568e-12	2.12194	2.73952e-05	1.22798	0.0268998	K07375//tubulin beta+ko04145//Phagosome;K07375//tubulin beta+ko04145//Phagosome;K07375//tubulin beta+ko04145//Phagosome;K07375//tubulin beta+ko04145//Phagosome;K07375//tubulin beta+ko04145//Phagosome
CL1240.Contig31	ko04145//Phagosome	1.84143	4.23301e-06	0.98614	0.00936914	0.828468	0.0128565	K07375//tubulin beta+ko04145//Phagosome;K07375//tubulin beta+ko04145//Phagosome;K07375//tubulin beta+ko04145//Phagosome;K07375//tubulin beta+ko04145//Phagosome;K07375//tubulin beta+ko04145//Phagosome
CL1248.Contig1		6.11568	4.26866e-05	5.64934	1.38807e-05	4.43578	0.000399623	K04733//interleukin-1 receptor-associated kinase 4 [EC:2.7.11.1];K04733//interleukin-1 receptor-associated kinase 4 [EC:2.7.11.1];K04733//interleukin-1 receptor-associated kinase 4 [EC:2.7.11.1];K04733//interleukin-1 receptor-associated kinase 4 [EC:2.7.11.1];K04733//interleukin-1 receptor-associated kinase 4 [EC:2.7.11.1]
CL125.Contig2	ko03022//Basal transcription factors	3.30161	1.80233e-05	1.38937	0.0379947	1.98046	0.00295021	K03126//transcription initiation factor TFIID subunit 12+ko03022//Basal transcription factors
CL1262.Contig1		4.44835	3.77091e-16	5.00801	3.40353e-19	4.36347	5.171e-17
CL1262.Contig2		3.13026	0.044921	4.24219	2.46344e-06	6.3726	1.40544e-07
CL1262.Contig3		3.23999	0.000719773	4.15647	1.09276e-05	3.83888	0.00626667
CL1262.Contig5		3.2176	7.60129e-09	3.35105	3.36279e-09	3.78726	6.16238e-08
CL1262.Contig7		4.54737	8.58156e-09	5.25936	9.48153e-06	4.37518	5.81637e-08
CL1267.Contig27		3.35831	7.83053e-05	4.852	5.70148e-06	3.09881	0.000116989
CL1273.Contig2	ko01100//Metabolic pathways;ko01110//Biosynthesis of secondary metabolites;ko00906//Carotenoid biosynthesis	3.23039	1.92911e-11	2.98194	2.90385e-12	2.03377	0.000138508	K09838//zeaxanthin epoxidase [EC:1.14.15.21]+ko00906//Carotenoid biosynthesis+ko01100//Metabolic pathways+ko01110//Biosynthesis of secondary metabolites;K09838//zeaxanthin epoxidase [EC:1.14.15.21]+ko00906//Carotenoid biosynthesis+ko01100//Metabolic pathways+ko01110//Biosynthesis of secondary metabolites;K09838//zeaxanthin epoxidase [EC:1.14.15.21]+ko00906//Carotenoid biosynthesis+ko01100//Metabo…
CL1277.Contig4		5.21645	0.00309111	3.94372	0.02012	4.10468	0.0134632
CL1279.Contig1		9.9499	1.11351e-26	4.94875	1.75813e-46	7.22156	2.32724e-127
CL1279.Contig2		7.98713	7.84101e-17	5.32346	5.5894e-13	7.47864	3.42769e-19
CL1280.Contig2		1.82025	0.00188341	1.26454	0.0279639	1.38328	0.0264525
CL1283.Contig19		5.57841	0.000627168	4.90701	0.000828872	4.97225	0.000781697	K22262//WD repeat and FYVE domain-containing protein 3;K22262//WD repeat and FYVE domain-containing protein 3;K22262//WD repeat and FYVE domain-containing protein 3;K22262//WD repeat and FYVE domain-containing protein 3;K22262//WD repeat and FYVE domain-containing protein 3
CL1284.Contig1	ko01100//Metabolic pathways;ko00515//Mannose type O-glycan biosynthesis;ko00514//Other types of O-glycan biosynthesis	1.40865	0.00193994	2.9562	2.259e-12	2.09405	1.29378e-06	K18207//protein O-mannose beta-1,4-N-acetylglucosaminyltransferase [EC:2.4.1.312]+ko00515//Mannose type O-glycan biosynthesis+ko01100//Metabolic pathways;K18134//EGF domain-specific O-GlcNAc transferase [EC:2.4.1.255]+ko00514//Other types of O-glycan biosynthesis;K18207//protein O-mannose beta-1,4-N-acetylglucosaminyltransferase [EC:2.4.1.312]+ko00515//Mannose type O-glycan biosynthesis+ko01100//…
CL1286.Contig4	ko00500//Starch and sucrose metabolism	3.0473	0.00405732	2.46058	0.0394583	2.90733	0.00842093	K19892//glucan endo-1,3-beta-glucosidase 4 [EC:3.2.1.39]+ko00500//Starch and sucrose metabolism;K19892//glucan endo-1,3-beta-glucosidase 4 [EC:3.2.1.39]+ko00500//Starch and sucrose metabolism;K19892//glucan endo-1,3-beta-glucosidase 4 [EC:3.2.1.39]+ko00500//Starch and sucrose metabolism
CL129.Contig40	ko04144//Endocytosis;ko03013//RNA transport;ko03015//mRNA surveillance pathway;ko04145//Phagosome;ko03018//RNA degradation	4.45921	0.0158935	3.63378	0.0381832	3.72457	0.0293029	K12182//hepatocyte growth factor-regulated tyrosine kinase substrate+ko04144//Endocytosis+ko04145//Phagosome;K13141//integrator complex subunit 4;K13126//polyadenylate-binding protein+ko03015//mRNA surveillance pathway+ko03018//RNA degradation+ko03013//RNA transport
CL1292.Contig1		7.10227	2.17314e-07	4.27299	4.65005e-07	4.41156	3.05927e-05	K09422//transcription factor MYB, plant;K09422//transcription factor MYB, plant;K09422//transcription factor MYB, plant;K09422//transcription factor MYB, plant;K09422//transcription factor MYB, plant
CL1298.Contig18	ko01100//Metabolic pathways;ko00563//Glycosylphosphatidylinositol (GPI)-anchor biosynthesis	2.56152	0.00261795	3.79501	0.00965788	2.781	0.00538512	K05294//glycosylphosphatidylinositol deacylase [EC:3.-.-.-]+ko01100//Metabolic pathways+ko00563//Glycosylphosphatidylinositol (GPI)-anchor biosynthesis;K05294//glycosylphosphatidylinositol deacylase [EC:3.-.-.-]+ko01100//Metabolic pathways+ko00563//Glycosylphosphatidylinositol (GPI)-anchor biosynthesis
CL1298.Contig9	ko00563//Glycosylphosphatidylinositol (GPI)-anchor biosynthesis;ko01100//Metabolic pathways	5.15664	0.0031757	4.16052	0.0112689	4.27223	0.00849712	K05294//glycosylphosphatidylinositol deacylase [EC:3.-.-.-]+ko01100//Metabolic pathways+ko00563//Glycosylphosphatidylinositol (GPI)-anchor biosynthesis;K05294//glycosylphosphatidylinositol deacylase [EC:3.-.-.-]+ko01100//Metabolic pathways+ko00563//Glycosylphosphatidylinositol (GPI)-anchor biosynthesis
CL13.Contig1	ko00564//Glycerophospholipid metabolism;ko01100//Metabolic pathways;ko01110//Biosynthesis of secondary metabolites;ko00562//Inositol phosphate metabolism;ko00565//Ether lipid metabolism	2.0209	2.1884e-05	1.26755	0.0476628	1.68027	6.16481e-05	K01114//phospholipase C [EC:3.1.4.3]+ko01100//Metabolic pathways+ko01110//Biosynthesis of secondary metabolites+ko00564//Glycerophospholipid metabolism+ko00565//Ether lipid metabolism+ko00562//Inositol phosphate metabolism;K01114//phospholipase C [EC:3.1.4.3]+ko01100//Metabolic pathways+ko01110//Biosynthesis of secondary metabolites+ko00564//Glycerophospholipid metabolism+ko00565//Ether lipid met…
CL130.Contig3		4.86927	0.00259148	3.42561	0.030154	4.04601	0.0128178	K08770//ubiquitin C;K08770//ubiquitin C;K08770//ubiquitin C;K08770//ubiquitin C
CL1307.Contig2		2.87389	2.66295e-07	1.69302	0.00290399	2.02593	0.000321309	K19882//O-palmitoleoyl-L-serine hydrolase [EC:3.1.1.98];K19882//O-palmitoleoyl-L-serine hydrolase [EC:3.1.1.98];K19882//O-palmitoleoyl-L-serine hydrolase [EC:3.1.1.98];K19882//O-palmitoleoyl-L-serine hydrolase [EC:3.1.1.98]
CL1308.Contig4	ko01110//Biosynthesis of secondary metabolites;ko01100//Metabolic pathways;ko00030//Pentose phosphate pathway;ko01200//Carbon metabolism	1.37795	0.0116683	1.48633	0.0240912	1.83825	0.0162778	K01057//6-phosphogluconolactonase [EC:3.1.1.31]+ko00030//Pentose phosphate pathway+ko01100//Metabolic pathways+ko01110//Biosynthesis of secondary metabolites+ko01200//Carbon metabolism;K01057//6-phosphogluconolactonase [EC:3.1.1.31]+ko00030//Pentose phosphate pathway+ko01100//Metabolic pathways+ko01110//Biosynthesis of secondary metabolites+ko01200//Carbon metabolism;K01057//6-phosphogluconolacto…
CL1316.Contig8		3.89827	1.02835e-10	2.49852	0.00117171	1.85111	0.00196497	K08286//protein-serine/threonine kinase [EC:2.7.11.-];K08286//protein-serine/threonine kinase [EC:2.7.11.-];K08286//protein-serine/threonine kinase [EC:2.7.11.-];K08286//protein-serine/threonine kinase [EC:2.7.11.-]
CL1319.Contig1		2.00881	0.000175857	2.66709	4.39186e-09	2.74151	4.06821e-11	K08235//xyloglucan:xyloglucosyl transferase [EC:2.4.1.207];K08235//xyloglucan:xyloglucosyl transferase [EC:2.4.1.207];K08235//xyloglucan:xyloglucosyl transferase [EC:2.4.1.207];K08235//xyloglucan:xyloglucosyl transferase [EC:2.4.1.207];K08235//xyloglucan:xyloglucosyl transferase [EC:2.4.1.207]
CL1319.Contig5		4.25213	3.54343e-13	3.58145	5.08473e-09	4.17974	5.8902e-11	K08235//xyloglucan:xyloglucosyl transferase [EC:2.4.1.207];K08235//xyloglucan:xyloglucosyl transferase [EC:2.4.1.207];K08235//xyloglucan:xyloglucosyl transferase [EC:2.4.1.207];K08235//xyloglucan:xyloglucosyl transferase [EC:2.4.1.207];K08235//xyloglucan:xyloglucosyl transferase [EC:2.4.1.207]
CL1332.Contig2	ko00195//Photosynthesis;ko01100//Metabolic pathways	3.8638	1.73342e-15	4.21857	1.39191e-46	3.68191	1.24988e-14	K02693//photosystem I subunit IV+ko01100//Metabolic pathways+ko00195//Photosynthesis;K02693//photosystem I subunit IV+ko01100//Metabolic pathways+ko00195//Photosynthesis;K02693//photosystem I subunit IV+ko01100//Metabolic pathways+ko00195//Photosynthesis;K02693//photosystem I subunit IV+ko01100//Metabolic pathways+ko00195//Photosynthesis;K02693//photosystem I subunit IV+ko01100//Metabolic pathway…
CL1332.Contig5	ko01100//Metabolic pathways;ko00195//Photosynthesis	5.68225	5.05846e-07	4.57572	2.15595e-08	3.66688	1.30503e-07	K02693//photosystem I subunit IV+ko01100//Metabolic pathways+ko00195//Photosynthesis;K02693//photosystem I subunit IV+ko01100//Metabolic pathways+ko00195//Photosynthesis;K02693//photosystem I subunit IV+ko01100//Metabolic pathways+ko00195//Photosynthesis;K02693//photosystem I subunit IV+ko01100//Metabolic pathways+ko00195//Photosynthesis;K02693//photosystem I subunit IV+ko01100//Metabolic pathway…
CL1337.Contig1		2.59832	8.22613e-10	1.09188	0.000169895	0.956932	0.0123754	K16296//serine carboxypeptidase-like clade I [EC:3.4.16.-];K16296//serine carboxypeptidase-like clade I [EC:3.4.16.-];K16296//serine carboxypeptidase-like clade I [EC:3.4.16.-];K16296//serine carboxypeptidase-like clade I [EC:3.4.16.-];K16296//serine carboxypeptidase-like clade I [EC:3.4.16.-]
CL1341.Contig1		1.47093	0.0229422	0.802806	0.034129	0.957936	0.0148899	K18624//macrophage erythroblast attacher;K18624//macrophage erythroblast attacher;K18624//macrophage erythroblast attacher;K18624//macrophage erythroblast attacher;K18624//macrophage erythroblast attacher
CL1344.Contig3	ko03018//RNA degradation;ko00010//Glycolysis / Gluconeogenesis;ko01100//Metabolic pathways;ko01110//Biosynthesis of secondary metabolites;ko01200//Carbon metabolism;ko01230//Biosynthesis of amino acids	2.13809	1.2109e-08	1.95613	1.02644e-05	2.35836	1.64735e-12	K01689//enolase [EC:4.2.1.11]+ko00010//Glycolysis / Gluconeogenesis+ko01230//Biosynthesis of amino acids+ko03018//RNA degradation+ko01100//Metabolic pathways+ko01110//Biosynthesis of secondary metabolites+ko01200//Carbon metabolism;K01689//enolase [EC:4.2.1.11]+ko00010//Glycolysis / Gluconeogenesis+ko01230//Biosynthesis of amino acids+ko03018//RNA degradation+ko01100//Metabolic pathways+ko01110//…
CL1344.Contig6	ko01200//Carbon metabolism;ko00010//Glycolysis / Gluconeogenesis;ko01230//Biosynthesis of amino acids;ko01100//Metabolic pathways;ko03018//RNA degradation;ko01110//Biosynthesis of secondary metabolites	1.60274	0.00164979	2.316	7.77187e-05	2.02154	4.89437e-05	K01689//enolase [EC:4.2.1.11]+ko00010//Glycolysis / Gluconeogenesis+ko01230//Biosynthesis of amino acids+ko03018//RNA degradation+ko01100//Metabolic pathways+ko01110//Biosynthesis of secondary metabolites+ko01200//Carbon metabolism;K01689//enolase [EC:4.2.1.11]+ko00010//Glycolysis / Gluconeogenesis+ko01230//Biosynthesis of amino acids+ko03018//RNA degradation+ko01100//Metabolic pathways+ko01110//…
CL1349.Contig2		4.10533	3.44851e-05	3.81104	1.92691e-06	2.77427	1.26872e-05	K22455//estrogen receptor-binding fragment-associated gene 9 protein;K22455//estrogen receptor-binding fragment-associated gene 9 protein;K22455//estrogen receptor-binding fragment-associated gene 9 protein;K22455//estrogen receptor-binding fragment-associated gene 9 protein;K22455//estrogen receptor-binding fragment-associated gene 9 protein
CL1369.Contig1	ko01100//Metabolic pathways;ko00040//Pentose and glucuronate interconversions	5.09677	6.88651e-06	3.10583	0.000721192	5.5861	3.24747e-11	K01213//galacturan 1,4-alpha-galacturonidase [EC:3.2.1.67]+ko00040//Pentose and glucuronate interconversions+ko01100//Metabolic pathways;K01213//galacturan 1,4-alpha-galacturonidase [EC:3.2.1.67]+ko00040//Pentose and glucuronate interconversions+ko01100//Metabolic pathways;K01213//galacturan 1,4-alpha-galacturonidase [EC:3.2.1.67]+ko00040//Pentose and glucuronate interconversions+ko01100//Metabol…
CL1369.Contig4		4.89877	2.76114e-07	4.23026	6.37764e-08	6.09621	6.14778e-21	K14611//solute carrier family 23 (nucleobase transporter), member 1/2;K08234//glyoxylase I family protein;K08234//glyoxylase I family protein;K08234//glyoxylase I family protein
CL1372.Contig1		1.86543	0.000192238	1.17229	0.0335193	1.84324	9.24144e-10
CL1372.Contig4		3.43285	1.33514e-05	4.09996	0.000182079	4.74388	2.39105e-06
CL1372.Contig5		4.0868	5.32502e-10	3.30513	5.62793e-06	3.07873	3.88595e-06
CL1376.Contig2		1.26604	0.0227605	1.97962	0.000449379	1.98866	9.25598e-05	K03327//multidrug resistance protein, MATE family;K03327//multidrug resistance protein, MATE family;K03327//multidrug resistance protein, MATE family;K03327//multidrug resistance protein, MATE family;K03327//multidrug resistance protein, MATE family
CL1388.Contig5	ko01200//Carbon metabolism;ko01100//Metabolic pathways;ko00620//Pyruvate metabolism;ko00010//Glycolysis / Gluconeogenesis;ko00630//Glyoxylate and dicarboxylate metabolism;ko01110//Biosynthesis of secondary metabolites	1.9134	0.00805876	1.53354	0.0463484	2.19058	0.00032682	K23108//benzoate---CoA ligase [EC:6.2.1.25];K01913//acetate---CoA ligase [EC:6.2.1.1]+ko00010//Glycolysis / Gluconeogenesis+ko01100//Metabolic pathways+ko01110//Biosynthesis of secondary metabolites+ko00620//Pyruvate metabolism+ko01200//Carbon metabolism+ko00630//Glyoxylate and dicarboxylate metabolism;K01913//acetate---CoA ligase [EC:6.2.1.1]+ko00010//Glycolysis / Gluconeogenesis+ko01100//Metabo…
CL139.Contig1	ko03013//RNA transport	2.25938	1.55746e-11	1.75712	2.04815e-08	1.42572	5.32952e-06	K14306//nuclear pore complex protein Nup62+ko03013//RNA transport;K14306//nuclear pore complex protein Nup62+ko03013//RNA transport;K14306//nuclear pore complex protein Nup62+ko03013//RNA transport;K14306//nuclear pore complex protein Nup62+ko03013//RNA transport;K14306//nuclear pore complex protein Nup62+ko03013//RNA transport
CL139.Contig6		2.15572	1.61365e-05	1.16382	0.0373503	2.17343	5.19213e-09
CL1398.Contig1	ko01100//Metabolic pathways;ko01110//Biosynthesis of secondary metabolites;ko00906//Carotenoid biosynthesis	4.43159	7.41114e-16	3.48259	5.66732e-10	4.39312	8.87703e-17	K13496//UDP-glucosyl transferase 73C [EC:2.4.1.-];K14595//abscisate beta-glucosyltransferase [EC:2.4.1.263]+ko00906//Carotenoid biosynthesis+ko01100//Metabolic pathways+ko01110//Biosynthesis of secondary metabolites;K13496//UDP-glucosyl transferase 73C [EC:2.4.1.-];K13496//UDP-glucosyl transferase 73C [EC:2.4.1.-];K13496//UDP-glucosyl transferase 73C [EC:2.4.1.-]
CL1405.Contig1	ko01110//Biosynthesis of secondary metabolites;ko01100//Metabolic pathways;ko00010//Glycolysis / Gluconeogenesis	1.9209	8.23407e-09	1.28711	0.0014838	1.20718	0.00022952	K01792//glucose-6-phosphate 1-epimerase [EC:5.1.3.15]+ko00010//Glycolysis / Gluconeogenesis+ko01100//Metabolic pathways+ko01110//Biosynthesis of secondary metabolites
CL1405.Contig3	ko01100//Metabolic pathways;ko00010//Glycolysis / Gluconeogenesis;ko01110//Biosynthesis of secondary metabolites	4.20265	2.34414e-05	2.2897	0.0246364	3.39755	0.000148355	K01792//glucose-6-phosphate 1-epimerase [EC:5.1.3.15]+ko00010//Glycolysis / Gluconeogenesis+ko01100//Metabolic pathways+ko01110//Biosynthesis of secondary metabolites
CL1413.Contig3	ko03015//mRNA surveillance pathway;ko03013//RNA transport	4.73421	5.05495e-15	2.11368	0.00872539	2.12874	3.40235e-06	K10443//kelch-like protein 2/3;K04733//interleukin-1 receptor-associated kinase 4 [EC:2.7.11.1];K14325//RNA-binding protein with serine-rich domain 1+ko03015//mRNA surveillance pathway+ko03013//RNA transport;K18213//proteinaceous RNase P [EC:3.1.26.5]+ko03013//RNA transport
CL1427.Contig6		4.76004	1.34308e-06	2.53347	0.0241784	3.02393	0.00331676
CL144.Contig1		2.93507	2.5726e-07	3.89335	4.38318e-10	2.8072	6.60585e-07
CL1478.Contig6	ko01100//Metabolic pathways;ko01110//Biosynthesis of secondary metabolites;ko00940//Phenylpropanoid biosynthesis	1.23363	0.0306817	1.39093	0.0303237	1.48411	0.00602889	K00430//peroxidase [EC:1.11.1.7]+ko01100//Metabolic pathways+ko01110//Biosynthesis of secondary metabolites+ko00940//Phenylpropanoid biosynthesis;K02184//formin 2;K04733//interleukin-1 receptor-associated kinase 4 [EC:2.7.11.1];K15174//RNA polymerase II-associated factor 1
CL1485.Contig1	ko04120//Ubiquitin mediated proteolysis	2.5982	6.56949e-09	2.20257	2.34343e-05	2.27424	3.03908e-07	K10144//RING finger and CHY zinc finger domain-containing protein 1 [EC:2.3.2.27]+ko04120//Ubiquitin mediated proteolysis;K10144//RING finger and CHY zinc finger domain-containing protein 1 [EC:2.3.2.27]+ko04120//Ubiquitin mediated proteolysis;K10144//RING finger and CHY zinc finger domain-containing protein 1 [EC:2.3.2.27]+ko04120//Ubiquitin mediated proteolysis;K10144//RING finger and CHY zinc …
CL1487.Contig50		7.31213	6.53397e-08	4.19508	5.12552e-05	6.8705	8.70127e-09	K14209//solute carrier family 36 (proton-coupled amino acid transporter);K15015//solute carrier family 32 (vesicular inhibitory amino acid transporter);K15015//solute carrier family 32 (vesicular inhibitory amino acid transporter);K14209//solute carrier family 36 (proton-coupled amino acid transporter);K14209//solute carrier family 36 (proton-coupled amino acid transporter)
CL1494.Contig4	ko01110//Biosynthesis of secondary metabolites;ko01100//Metabolic pathways;ko00940//Phenylpropanoid biosynthesis	3.23171	7.20213e-10	1.50504	0.000101765	2.1292	0.00573802	K00430//peroxidase [EC:1.11.1.7]+ko01100//Metabolic pathways+ko01110//Biosynthesis of secondary metabolites+ko00940//Phenylpropanoid biosynthesis;K00430//peroxidase [EC:1.11.1.7]+ko01100//Metabolic pathways+ko01110//Biosynthesis of secondary metabolites+ko00940//Phenylpropanoid biosynthesis;K00430//peroxidase [EC:1.11.1.7]+ko01100//Metabolic pathways+ko01110//Biosynthesis of secondary metabolites…
CL1494.Contig6	ko01110//Biosynthesis of secondary metabolites;ko00940//Phenylpropanoid biosynthesis;ko01100//Metabolic pathways	6.76482	3.18446e-15	1.17859	0.00271258	2.7154	1.0941e-12	K00430//peroxidase [EC:1.11.1.7]+ko01100//Metabolic pathways+ko01110//Biosynthesis of secondary metabolites+ko00940//Phenylpropanoid biosynthesis;K00430//peroxidase [EC:1.11.1.7]+ko01100//Metabolic pathways+ko01110//Biosynthesis of secondary metabolites+ko00940//Phenylpropanoid biosynthesis;K00430//peroxidase [EC:1.11.1.7]+ko01100//Metabolic pathways+ko01110//Biosynthesis of secondary metabolites…
CL1498.Contig2	ko03010//Ribosome	1.45635	9.06692e-06	2.13918	0.00355617	2.02112	1.68934e-13	K02881//large subunit ribosomal protein L18+ko03010//Ribosome;K02881//large subunit ribosomal protein L18+ko03010//Ribosome;K02881//large subunit ribosomal protein L18+ko03010//Ribosome;K02881//large subunit ribosomal protein L18+ko03010//Ribosome;K02881//large subunit ribosomal protein L18+ko03010//Ribosome
CL1514.Contig1	ko01110//Biosynthesis of secondary metabolites;ko00941//Flavonoid biosynthesis;ko01100//Metabolic pathways;ko00904//Diterpenoid biosynthesis	1.17455	0.00887853	1.046	0.0127085	1.31405	0.000410773	K04124//gibberellin 3beta-dioxygenase [EC:1.14.11.15]+ko00904//Diterpenoid biosynthesis+ko01110//Biosynthesis of secondary metabolites;K04124//gibberellin 3beta-dioxygenase [EC:1.14.11.15]+ko00904//Diterpenoid biosynthesis+ko01110//Biosynthesis of secondary metabolites;K05278//flavonol synthase [EC:1.14.20.6]+ko01100//Metabolic pathways+ko01110//Biosynthesis of secondary metabolites+ko00941//Flav…
CL1516.Contig44		5.16864	7.54458e-20	2.93345	4.61541e-09	4.30293	2.68935e-19	K21989//calcium permeable stress-gated cation channel;K21989//calcium permeable stress-gated cation channel;K21989//calcium permeable stress-gated cation channel;K21989//calcium permeable stress-gated cation channel;K21989//calcium permeable stress-gated cation channel
CL1516.Contig47		4.01939	1.07623e-06	1.50438	0.00196117	4.65001	2.30682e-10	K21989//calcium permeable stress-gated cation channel;K21989//calcium permeable stress-gated cation channel;K21989//calcium permeable stress-gated cation channel;K21989//calcium permeable stress-gated cation channel;K21989//calcium permeable stress-gated cation channel
CL1545.Contig10	ko01100//Metabolic pathways;ko00040//Pentose and glucuronate interconversions	2.29829	0.0014816	4.29713	6.38759e-10	2.64836	3.03988e-08	K01051//pectinesterase [EC:3.1.1.11]+ko00040//Pentose and glucuronate interconversions+ko01100//Metabolic pathways;K01051//pectinesterase [EC:3.1.1.11]+ko00040//Pentose and glucuronate interconversions+ko01100//Metabolic pathways;K01051//pectinesterase [EC:3.1.1.11]+ko00040//Pentose and glucuronate interconversions+ko01100//Metabolic pathways;K01051//pectinesterase [EC:3.1.1.11]+ko00040//Pentose …
CL1548.Contig10	ko04075//Plant hormone signal transduction	5.43469	4.26257e-06	3.7383	0.00609248	4.31611	1.57397e-06	K14504//xyloglucan:xyloglucosyl transferase TCH4 [EC:2.4.1.207]+ko04075//Plant hormone signal transduction;K14504//xyloglucan:xyloglucosyl transferase TCH4 [EC:2.4.1.207]+ko04075//Plant hormone signal transduction;K14504//xyloglucan:xyloglucosyl transferase TCH4 [EC:2.4.1.207]+ko04075//Plant hormone signal transduction;K14504//xyloglucan:xyloglucosyl transferase TCH4 [EC:2.4.1.207]+ko04075//Plant…
CL1561.Contig2	ko00500//Starch and sucrose metabolism;ko01110//Biosynthesis of secondary metabolites;ko01100//Metabolic pathways	4.6372	1.53868e-12	2.97041	4.79262e-06	3.83646	6.17688e-09	K00700//1,4-alpha-glucan branching enzyme [EC:2.4.1.18]+ko01100//Metabolic pathways+ko00500//Starch and sucrose metabolism+ko01110//Biosynthesis of secondary metabolites;K00700//1,4-alpha-glucan branching enzyme [EC:2.4.1.18]+ko01100//Metabolic pathways+ko00500//Starch and sucrose metabolism+ko01110//Biosynthesis of secondary metabolites;K00700//1,4-alpha-glucan branching enzyme [EC:2.4.1.18]+ko0…
CL1565.Contig2	ko00250//Alanine, aspartate and glutamate metabolism;ko01110//Biosynthesis of secondary metabolites;ko01230//Biosynthesis of amino acids;ko01100//Metabolic pathways;ko03010//Ribosome	2.13037	6.74852e-05	1.32855	0.0307675	1.66023	0.00128891	K02875//large subunit ribosomal protein L14e+ko03010//Ribosome;K01953//asparagine synthase (glutamine-hydrolysing) [EC:6.3.5.4]+ko00250//Alanine, aspartate and glutamate metabolism+ko01230//Biosynthesis of amino acids+ko01100//Metabolic pathways+ko01110//Biosynthesis of secondary metabolites;K01953//asparagine synthase (glutamine-hydrolysing) [EC:6.3.5.4]+ko00250//Alanine, aspartate and glutamate…
CL1566.Contig3	ko04144//Endocytosis	3.06222	1.34308e-06	2.09381	0.000414715	1.59621	0.00428256	K22534//PR domain zinc finger protein 5;K05747//Wiskott-Aldrich syndrome protein+ko04144//Endocytosis
CL1571.Contig4		5.18239	6.89636e-14	2.21463	1.36604e-09	5.47767	2.45176e-08	K20628//expansin;K20628//expansin;K20628//expansin;K20628//expansin
CL1571.Contig9		4.54874	3.98362e-44	1.92402	8.87956e-08	3.89964	5.91032e-30	K20628//expansin;K20628//expansin;K20628//expansin;K20628//expansin;K20628//expansin
CL1577.Contig39	ko04070//Phosphatidylinositol signaling system;ko03015//mRNA surveillance pathway;ko01100//Metabolic pathways;ko00562//Inositol phosphate metabolism;ko03040//Spliceosome;ko03013//RNA transport	8.66376	7.07319e-13	8.29489	2.88567e-16	8.28654	3.04536e-15	K12812//ATP-dependent RNA helicase UAP56/SUB2 [EC:3.6.4.13]+ko03040//Spliceosome+ko03015//mRNA surveillance pathway+ko03013//RNA transport;K04733//interleukin-1 receptor-associated kinase 4 [EC:2.7.11.1];K19307//25S rRNA (uracil2634-N3)-methyltransferase [EC:2.1.1.313];K18081//myotubularin-related protein 1/2 [EC:3.1.3.64 3.1.3.95]+ko01100//Metabolic pathways+ko04070//Phosphatidylinositol signali…
CL1578.Contig4	ko04141//Protein processing in endoplasmic reticulum	3.34697	5.21612e-05	2.78439	9.00901e-07	3.71928	0.000469352	K09555//BCL2-associated athanogene 1+ko04141//Protein processing in endoplasmic reticulum
CL1578.Contig6	ko04141//Protein processing in endoplasmic reticulum	1.58908	0.00832044	1.75255	0.00319719	1.96082	0.000204346	K09555//BCL2-associated athanogene 1+ko04141//Protein processing in endoplasmic reticulum
CL1579.Contig42	ko00500//Starch and sucrose metabolism;ko01100//Metabolic pathways	3.83921	0.00190162	1.72267	0.000271173	1.17601	0.000561162	K01087//trehalose 6-phosphate phosphatase [EC:3.1.3.12]+ko01100//Metabolic pathways+ko00500//Starch and sucrose metabolism;K01087//trehalose 6-phosphate phosphatase [EC:3.1.3.12]+ko01100//Metabolic pathways+ko00500//Starch and sucrose metabolism;K01087//trehalose 6-phosphate phosphatase [EC:3.1.3.12]+ko01100//Metabolic pathways+ko00500//Starch and sucrose metabolism;K01087//trehalose 6-phosphate …
CL1580.Contig5	ko03040//Spliceosome	5.82859	7.76715e-07	7.72733	4.19816e-12	7.75536	1.38845e-11	K12741//heterogeneous nuclear ribonucleoprotein A1/A3+ko03040//Spliceosome;K12741//heterogeneous nuclear ribonucleoprotein A1/A3+ko03040//Spliceosome;K12741//heterogeneous nuclear ribonucleoprotein A1/A3+ko03040//Spliceosome;K12741//heterogeneous nuclear ribonucleoprotein A1/A3+ko03040//Spliceosome;K12741//heterogeneous nuclear ribonucleoprotein A1/A3+ko03040//Spliceosome
CL1591.Contig6	ko00511//Other glycan degradation	1.28315	0.000578593	2.15551	3.52961e-09	1.88285	2.81371e-08	K01191//alpha-mannosidase [EC:3.2.1.24]+ko00511//Other glycan degradation;K01191//alpha-mannosidase [EC:3.2.1.24]+ko00511//Other glycan degradation;K01191//alpha-mannosidase [EC:3.2.1.24]+ko00511//Other glycan degradation;K01191//alpha-mannosidase [EC:3.2.1.24]+ko00511//Other glycan degradation;K01191//alpha-mannosidase [EC:3.2.1.24]+ko00511//Other glycan degradation
CL1591.Contig7	ko00511//Other glycan degradation	1.08091	0.0155726	1.107	0.028002	1.17535	0.00440313	K01191//alpha-mannosidase [EC:3.2.1.24]+ko00511//Other glycan degradation;K01191//alpha-mannosidase [EC:3.2.1.24]+ko00511//Other glycan degradation;K01191//alpha-mannosidase [EC:3.2.1.24]+ko00511//Other glycan degradation;K01191//alpha-mannosidase [EC:3.2.1.24]+ko00511//Other glycan degradation;K01191//alpha-mannosidase [EC:3.2.1.24]+ko00511//Other glycan degradation
CL16.Contig10		4.31606	0.00368056	5.50444	5.066e-05	3.14242	0.0484764	K06072//deoxyhypusine monooxygenase [EC:1.14.99.29];K06072//deoxyhypusine monooxygenase [EC:1.14.99.29];K06072//deoxyhypusine monooxygenase [EC:1.14.99.29];K06072//deoxyhypusine monooxygenase [EC:1.14.99.29];K06072//deoxyhypusine monooxygenase [EC:1.14.99.29]
CL16.Contig3		3.98864	4.3494e-05	3.77748	0.000249747	3.53077	0.000369657	K06072//deoxyhypusine monooxygenase [EC:1.14.99.29];K06072//deoxyhypusine monooxygenase [EC:1.14.99.29];K06072//deoxyhypusine monooxygenase [EC:1.14.99.29];K06072//deoxyhypusine monooxygenase [EC:1.14.99.29];K06072//deoxyhypusine monooxygenase [EC:1.14.99.29]
CL16.Contig6		4.61912	0.0115461	3.71313	0.0324792	3.81263	0.0246358	K06072//deoxyhypusine monooxygenase [EC:1.14.99.29];K06072//deoxyhypusine monooxygenase [EC:1.14.99.29];K06072//deoxyhypusine monooxygenase [EC:1.14.99.29];K06072//deoxyhypusine monooxygenase [EC:1.14.99.29];K06072//deoxyhypusine monooxygenase [EC:1.14.99.29]
CL1600.Contig17	ko01110//Biosynthesis of secondary metabolites;ko00940//Phenylpropanoid biosynthesis;ko01100//Metabolic pathways;ko00360//Phenylalanine metabolism	1.78657	0.00407066	2.22393	0.00109146	1.57991	0.00131407	K10775//phenylalanine ammonia-lyase [EC:4.3.1.24]+ko01100//Metabolic pathways+ko01110//Biosynthesis of secondary metabolites+ko00940//Phenylpropanoid biosynthesis+ko00360//Phenylalanine metabolism;K10775//phenylalanine ammonia-lyase [EC:4.3.1.24]+ko01100//Metabolic pathways+ko01110//Biosynthesis of secondary metabolites+ko00940//Phenylpropanoid biosynthesis+ko00360//Phenylalanine metabolism;K1077…
CL1600.Contig2	ko01100//Metabolic pathways;ko00360//Phenylalanine metabolism;ko00940//Phenylpropanoid biosynthesis;ko01110//Biosynthesis of secondary metabolites	3.81629	2.65369e-23	4.60194	1.17677e-30	2.58213	3.51119e-09	K10775//phenylalanine ammonia-lyase [EC:4.3.1.24]+ko01100//Metabolic pathways+ko01110//Biosynthesis of secondary metabolites+ko00940//Phenylpropanoid biosynthesis+ko00360//Phenylalanine metabolism;K10775//phenylalanine ammonia-lyase [EC:4.3.1.24]+ko01100//Metabolic pathways+ko01110//Biosynthesis of secondary metabolites+ko00940//Phenylpropanoid biosynthesis+ko00360//Phenylalanine metabolism;K1077…
CL1600.Contig36	ko01100//Metabolic pathways;ko01110//Biosynthesis of secondary metabolites;ko00360//Phenylalanine metabolism;ko00940//Phenylpropanoid biosynthesis	4.65183	1.64036e-28	5.15692	1.16588e-32	3.22202	2.25148e-11	K10775//phenylalanine ammonia-lyase [EC:4.3.1.24]+ko01100//Metabolic pathways+ko01110//Biosynthesis of secondary metabolites+ko00940//Phenylpropanoid biosynthesis+ko00360//Phenylalanine metabolism;K10775//phenylalanine ammonia-lyase [EC:4.3.1.24]+ko01100//Metabolic pathways+ko01110//Biosynthesis of secondary metabolites+ko00940//Phenylpropanoid biosynthesis+ko00360//Phenylalanine metabolism;K1077…
CL1600.Contig37	ko00360//Phenylalanine metabolism;ko01100//Metabolic pathways;ko00940//Phenylpropanoid biosynthesis;ko01110//Biosynthesis of secondary metabolites	3.57867	1.82348e-18	2.26286	2.28923e-08	2.67549	1.32831e-12	K10775//phenylalanine ammonia-lyase [EC:4.3.1.24]+ko01100//Metabolic pathways+ko01110//Biosynthesis of secondary metabolites+ko00940//Phenylpropanoid biosynthesis+ko00360//Phenylalanine metabolism;K10775//phenylalanine ammonia-lyase [EC:4.3.1.24]+ko01100//Metabolic pathways+ko01110//Biosynthesis of secondary metabolites+ko00940//Phenylpropanoid biosynthesis+ko00360//Phenylalanine metabolism;K1077…
CL1600.Contig6	ko01100//Metabolic pathways;ko00360//Phenylalanine metabolism;ko00940//Phenylpropanoid biosynthesis;ko01110//Biosynthesis of secondary metabolites	1.29919	0.0468194	3.41343	0.0101198	1.64476	0.0376599	K10775//phenylalanine ammonia-lyase [EC:4.3.1.24]+ko01100//Metabolic pathways+ko01110//Biosynthesis of secondary metabolites+ko00940//Phenylpropanoid biosynthesis+ko00360//Phenylalanine metabolism;K10775//phenylalanine ammonia-lyase [EC:4.3.1.24]+ko01100//Metabolic pathways+ko01110//Biosynthesis of secondary metabolites+ko00940//Phenylpropanoid biosynthesis+ko00360//Phenylalanine metabolism;K1077…
CL1609.Contig10	ko00500//Starch and sucrose metabolism;ko01100//Metabolic pathways	2.03641	1.43333e-07	1.70452	0.000932803	1.78415	1.6491e-07	K16055//trehalose 6-phosphate synthase/phosphatase [EC:2.4.1.15 3.1.3.12]+ko01100//Metabolic pathways+ko00500//Starch and sucrose metabolism;K16055//trehalose 6-phosphate synthase/phosphatase [EC:2.4.1.15 3.1.3.12]+ko01100//Metabolic pathways+ko00500//Starch and sucrose metabolism;K16055//trehalose 6-phosphate synthase/phosphatase [EC:2.4.1.15 3.1.3.12]+ko01100//Metabolic pathways+ko00500//Starch…
CL161.Contig3		2.8064	3.00641e-06	1.6605	0.0206129	2.34822	1.95612e-06	K11323//histone arginine demethylase JMJD6 [EC:1.14.11.-]
CL161.Contig4	ko03008//Ribosome biogenesis in eukaryotes	3.56727	0.00774179	3.79047	0.00822082	4.62652	1.50889e-11	K14544//U3 small nucleolar RNA-associated protein 22+ko03008//Ribosome biogenesis in eukaryotes
CL161.Contig6		2.93395	0.00209523	3.54846	6.3888e-06	3.11451	7.37183e-05	K08770//ubiquitin C
CL161.Contig7	ko03008//Ribosome biogenesis in eukaryotes	3.0711	0.00021138	3.20791	8.17013e-07	3.61951	6.18068e-12	K14544//U3 small nucleolar RNA-associated protein 22+ko03008//Ribosome biogenesis in eukaryotes
CL161.Contig8		2.91505	2.86391e-06	1.6185	0.0235579	2.35975	2.63308e-07	K11323//histone arginine demethylase JMJD6 [EC:1.14.11.-]
CL161.Contig9	ko03008//Ribosome biogenesis in eukaryotes	2.58765	2.93109e-06	2.11398	0.00225062	2.50396	5.34673e-06	K14544//U3 small nucleolar RNA-associated protein 22+ko03008//Ribosome biogenesis in eukaryotes
CL1610.Contig67		2.56623	3.13434e-10	1.18819	0.00106224	2.77271	4.59421e-13	K20456//oxysterol-binding protein 1;K20456//oxysterol-binding protein 1;K20456//oxysterol-binding protein 1;K20456//oxysterol-binding protein 1;K20456//oxysterol-binding protein 1
CL1624.Contig8		3.1328	0.0209843	3.50119	7.58037e-05	2.60035	0.0228859	K14724//solute carrier family 9 (sodium/hydrogen exchanger), member 8;K14724//solute carrier family 9 (sodium/hydrogen exchanger), member 8;K14724//solute carrier family 9 (sodium/hydrogen exchanger), member 8;K14724//solute carrier family 9 (sodium/hydrogen exchanger), member 8;K14724//solute carrier family 9 (sodium/hydrogen exchanger), member 8
CL163.Contig10	ko03015//mRNA surveillance pathway;ko03018//RNA degradation;ko03013//RNA transport	3.19012	0.0498388	2.78766	0.0344982	5.34094	3.13824e-07	K00521//ferric-chelate reductase [EC:1.16.1.7];K00521//ferric-chelate reductase [EC:1.16.1.7];K13126//polyadenylate-binding protein+ko03015//mRNA surveillance pathway+ko03018//RNA degradation+ko03013//RNA transport;K16296//serine carboxypeptidase-like clade I [EC:3.4.16.-]
CL1630.Contig3	ko04075//Plant hormone signal transduction	1.96698	0.00243331	1.22122	0.00810112	2.39813	2.21554e-14	K14492//two-component response regulator ARR-A family+ko04075//Plant hormone signal transduction;K14492//two-component response regulator ARR-A family+ko04075//Plant hormone signal transduction;K14492//two-component response regulator ARR-A family+ko04075//Plant hormone signal transduction;K14492//two-component response regulator ARR-A family+ko04075//Plant hormone signal transduction;K14492//two…
CL1635.Contig4	ko03013//RNA transport	6.2877	1.90796e-05	5.82724	4.84166e-06	5.8466	7.34875e-06	K03231//elongation factor 1-alpha+ko03013//RNA transport;K03231//elongation factor 1-alpha+ko03013//RNA transport;K03231//elongation factor 1-alpha+ko03013//RNA transport;K13201//nucleolysin TIA-1/TIAR;K13201//nucleolysin TIA-1/TIAR
CL1636.Contig5	ko01230//Biosynthesis of amino acids;ko00400//Phenylalanine, tyrosine and tryptophan biosynthesis;ko01110//Biosynthesis of secondary metabolites;ko01100//Metabolic pathways	1.84	0.000209623	2.98151	0.00231943	3.36312	9.05041e-16	K01626//3-deoxy-7-phosphoheptulonate synthase [EC:2.5.1.54]+ko01230//Biosynthesis of amino acids+ko01100//Metabolic pathways+ko01110//Biosynthesis of secondary metabolites+ko00400//Phenylalanine, tyrosine and tryptophan biosynthesis;K01626//3-deoxy-7-phosphoheptulonate synthase [EC:2.5.1.54]+ko01230//Biosynthesis of amino acids+ko01100//Metabolic pathways+ko01110//Biosynthesis of secondary metabo…
CL1636.Contig6	ko00400//Phenylalanine, tyrosine and tryptophan biosynthesis;ko01110//Biosynthesis of secondary metabolites;ko01100//Metabolic pathways;ko01230//Biosynthesis of amino acids	7.25774	2.1769e-20	7.58584	6.87486e-22	7.80709	9.53294e-17	K01626//3-deoxy-7-phosphoheptulonate synthase [EC:2.5.1.54]+ko01230//Biosynthesis of amino acids+ko01100//Metabolic pathways+ko01110//Biosynthesis of secondary metabolites+ko00400//Phenylalanine, tyrosine and tryptophan biosynthesis;K01626//3-deoxy-7-phosphoheptulonate synthase [EC:2.5.1.54]+ko01230//Biosynthesis of amino acids+ko01100//Metabolic pathways+ko01110//Biosynthesis of secondary metabo…
CL1639.Contig2		1.19925	0.00216651	1.0357	0.0463336	1.2157	0.00632546	K12177//COP9 signalosome complex subunit 3;K12177//COP9 signalosome complex subunit 3;K12177//COP9 signalosome complex subunit 3;K12177//COP9 signalosome complex subunit 3;K12177//COP9 signalosome complex subunit 3
CL1646.Contig7	ko01100//Metabolic pathways;ko00710//Carbon fixation in photosynthetic organisms;ko00620//Pyruvate metabolism;ko01200//Carbon metabolism	2.67156	0.00872279	2.16447	0.00422516	2.1361	0.00504891	K00029//malate dehydrogenase (oxaloacetate-decarboxylating)(NADP+) [EC:1.1.1.40]+ko01100//Metabolic pathways+ko00710//Carbon fixation in photosynthetic organisms+ko00620//Pyruvate metabolism+ko01200//Carbon metabolism;K00029//malate dehydrogenase (oxaloacetate-decarboxylating)(NADP+) [EC:1.1.1.40]+ko01100//Metabolic pathways+ko00710//Carbon fixation in photosynthetic organisms+ko00620//Pyruvate m…
CL1647.Contig2	ko04075//Plant hormone signal transduction	3.81083	9.04988e-08	2.72294	0.000196819	2.26973	0.00268751	K14431//transcription factor TGA+ko04075//Plant hormone signal transduction;K14431//transcription factor TGA+ko04075//Plant hormone signal transduction;K14431//transcription factor TGA+ko04075//Plant hormone signal transduction;K14431//transcription factor TGA+ko04075//Plant hormone signal transduction;K14431//transcription factor TGA+ko04075//Plant hormone signal transduction
CL165.Contig4	ko04712//Circadian rhythm - plant	2.74203	6.36804e-05	1.50246	0.0140777	2.64792	6.31005e-09	K12133//MYB-related transcription factor LHY+ko04712//Circadian rhythm - plant;K12133//MYB-related transcription factor LHY+ko04712//Circadian rhythm - plant;K12133//MYB-related transcription factor LHY+ko04712//Circadian rhythm - plant;K12133//MYB-related transcription factor LHY+ko04712//Circadian rhythm - plant;K12133//MYB-related transcription factor LHY+ko04712//Circadian rhythm - plant
CL1657.Contig1	ko03022//Basal transcription factors;ko03420//Nucleotide excision repair	1.33056	0.0024145	1.61198	0.00240188	1.24867	0.000548451	K03143//transcription initiation factor TFIIH subunit 3+ko03420//Nucleotide excision repair+ko03022//Basal transcription factors
CL1664.Contig12		2.80476	3.05864e-05	2.97316	4.7472e-05	3.07224	0.0121689	K14771//U3 small nucleolar RNA-associated protein 19;K14771//U3 small nucleolar RNA-associated protein 19;K14771//U3 small nucleolar RNA-associated protein 19;K14771//U3 small nucleolar RNA-associated protein 19;K14771//U3 small nucleolar RNA-associated protein 19
CL1664.Contig6		2.20546	9.08454e-05	1.91014	0.00206305	2.25879	2.76236e-05	K14771//U3 small nucleolar RNA-associated protein 19;K14771//U3 small nucleolar RNA-associated protein 19;K14771//U3 small nucleolar RNA-associated protein 19;K14771//U3 small nucleolar RNA-associated protein 19;K14771//U3 small nucleolar RNA-associated protein 19
CL1670.Contig1	ko00630//Glyoxylate and dicarboxylate metabolism;ko01100//Metabolic pathways	9.55949	7.89435e-22	6.20033	1.69332e-10	6.25612	1.32948e-08	K01569//oxalate decarboxylase [EC:4.1.1.2]+ko01100//Metabolic pathways+ko00630//Glyoxylate and dicarboxylate metabolism
CL1670.Contig2	ko01100//Metabolic pathways;ko00630//Glyoxylate and dicarboxylate metabolism	6.67208	3.61726e-05	6.03537	4.6884e-09	6.25212	3.08693e-07	K01569//oxalate decarboxylase [EC:4.1.1.2]+ko01100//Metabolic pathways+ko00630//Glyoxylate and dicarboxylate metabolism
CL1671.Contig2		2.71021	1.67872e-10	1.4177	0.00246792	1.38041	0.000453443	K18669//dual specificity tyrosine-phosphorylation-regulated kinase 2/3/4 [EC:2.7.12.1];K18670//dual specificity protein kinase YAK1 [EC:2.7.12.1]
CL1676.Contig7	ko00053//Ascorbate and aldarate metabolism;ko01100//Metabolic pathways;ko00520//Amino sugar and nucleotide sugar metabolism;ko00040//Pentose and glucuronate interconversions	4.96341	2.04995e-07	4.22547	6.42937e-06	2.40833	0.00881513	K00012//UDPglucose 6-dehydrogenase [EC:1.1.1.22]+ko00520//Amino sugar and nucleotide sugar metabolism+ko00040//Pentose and glucuronate interconversions+ko01100//Metabolic pathways+ko00053//Ascorbate and aldarate metabolism;K00012//UDPglucose 6-dehydrogenase [EC:1.1.1.22]+ko00520//Amino sugar and nucleotide sugar metabolism+ko00040//Pentose and glucuronate interconversions+ko01100//Metabolic pathw…
CL1689.Contig4		1.88988	2.57518e-06	1.98441	1.7223e-07	1.47508	4.92767e-05	K19041//E3 ubiquitin-protein ligase RNF38/44 [EC:2.3.2.27];K19041//E3 ubiquitin-protein ligase RNF38/44 [EC:2.3.2.27];K19041//E3 ubiquitin-protein ligase RNF38/44 [EC:2.3.2.27];K19041//E3 ubiquitin-protein ligase RNF38/44 [EC:2.3.2.27];K11982//E3 ubiquitin-protein ligase RNF115/126 [EC:2.3.2.27]
CL1692.Contig4	ko00920//Sulfur metabolism;ko01100//Metabolic pathways	3.13861	1.05912e-14	3.31368	3.66368e-29	2.27373	1.10402e-12	K00392//sulfite reductase (ferredoxin) [EC:1.8.7.1]+ko00920//Sulfur metabolism+ko01100//Metabolic pathways;K00392//sulfite reductase (ferredoxin) [EC:1.8.7.1]+ko00920//Sulfur metabolism+ko01100//Metabolic pathways;K00392//sulfite reductase (ferredoxin) [EC:1.8.7.1]+ko00920//Sulfur metabolism+ko01100//Metabolic pathways;K00392//sulfite reductase (ferredoxin) [EC:1.8.7.1]+ko00920//Sulfur metabolism…
CL1694.Contig1	ko01100//Metabolic pathways;ko00195//Photosynthesis	1.23759	0.0017594	3.91399	4.11063e-19	0.920636	0.000586075	K02716//photosystem II oxygen-evolving enhancer protein 1+ko01100//Metabolic pathways+ko00195//Photosynthesis;K02716//photosystem II oxygen-evolving enhancer protein 1+ko01100//Metabolic pathways+ko00195//Photosynthesis;K02716//photosystem II oxygen-evolving enhancer protein 1+ko01100//Metabolic pathways+ko00195//Photosynthesis;K02716//photosystem II oxygen-evolving enhancer protein 1+ko01100//Me…
CL1694.Contig4	ko01100//Metabolic pathways;ko00195//Photosynthesis	2.14397	3.44681e-08	10.1796	2.73353e-28	3.83527	4.63273e-29	K02716//photosystem II oxygen-evolving enhancer protein 1+ko01100//Metabolic pathways+ko00195//Photosynthesis;K02716//photosystem II oxygen-evolving enhancer protein 1+ko01100//Metabolic pathways+ko00195//Photosynthesis;K02716//photosystem II oxygen-evolving enhancer protein 1+ko01100//Metabolic pathways+ko00195//Photosynthesis;K02716//photosystem II oxygen-evolving enhancer protein 1+ko01100//Me…
CL1702.Contig63		1.16109	0.00387496	1.75629	1.63573e-08	1.92277	2.26823e-10	K19882//O-palmitoleoyl-L-serine hydrolase [EC:3.1.1.98];K19882//O-palmitoleoyl-L-serine hydrolase [EC:3.1.1.98];K19882//O-palmitoleoyl-L-serine hydrolase [EC:3.1.1.98];K19882//O-palmitoleoyl-L-serine hydrolase [EC:3.1.1.98];K19882//O-palmitoleoyl-L-serine hydrolase [EC:3.1.1.98]
CL1714.Contig6	ko00760//Nicotinate and nicotinamide metabolism	6.79645	8.59066e-09	5.00775	1.83852e-08	5.17579	6.59055e-08	K18551//pyrimidine and pyridine-specific 5'-nucleotidase [EC:3.1.3.-]+ko00760//Nicotinate and nicotinamide metabolism;K18551//pyrimidine and pyridine-specific 5'-nucleotidase [EC:3.1.3.-]+ko00760//Nicotinate and nicotinamide metabolism;K18551//pyrimidine and pyridine-specific 5'-nucleotidase [EC:3.1.3.-]+ko00760//Nicotinate and nicotinamide metabolism;K18551//pyrimidine and pyridine-specific 5'-n…
CL1723.Contig2		4.91059	4.67094e-16	3.04285	1.63723e-08	2.47148	0.00707192
CL1723.Contig3		7.0433	3.95781e-14	4.00204	8.19611e-11	2.79905	0.000551193	K04733//interleukin-1 receptor-associated kinase 4 [EC:2.7.11.1]
CL1725.Contig11		2.67602	0.000232916	2.48341	0.0208655	2.97922	4.55359e-05	K01013//thiosulfate:glutathione sulfurtransferase [EC:2.8.1.-];K22547//arsenate reductase [EC:1.20.4.1];K22547//arsenate reductase [EC:1.20.4.1];K22547//arsenate reductase [EC:1.20.4.1];K22547//arsenate reductase [EC:1.20.4.1]
CL1727.Contig3	ko00240//Pyrimidine metabolism;ko00760//Nicotinate and nicotinamide metabolism	1.69514	4.50991e-06	1.77498	1.55732e-05	1.15823	0.000194191	K01240//uridine nucleosidase [EC:3.2.2.3]+ko00760//Nicotinate and nicotinamide metabolism+ko00240//Pyrimidine metabolism;K01240//uridine nucleosidase [EC:3.2.2.3]+ko00760//Nicotinate and nicotinamide metabolism+ko00240//Pyrimidine metabolism;K01240//uridine nucleosidase [EC:3.2.2.3]+ko00760//Nicotinate and nicotinamide metabolism+ko00240//Pyrimidine metabolism;K01240//uridine nucleosidase [EC:3.2…
CL1728.Contig2	ko04712//Circadian rhythm - plant	1.28205	0.0172434	1.68787	0.000169911	1.21131	0.000707816	K12133//MYB-related transcription factor LHY+ko04712//Circadian rhythm - plant;K12133//MYB-related transcription factor LHY+ko04712//Circadian rhythm - plant;K12133//MYB-related transcription factor LHY+ko04712//Circadian rhythm - plant;K12133//MYB-related transcription factor LHY+ko04712//Circadian rhythm - plant;K12133//MYB-related transcription factor LHY+ko04712//Circadian rhythm - plant
CL1728.Contig8	ko04712//Circadian rhythm - plant	1.28109	0.00060065	1.20556	0.00408186	2.0963	0.00450352	K12133//MYB-related transcription factor LHY+ko04712//Circadian rhythm - plant;K12133//MYB-related transcription factor LHY+ko04712//Circadian rhythm - plant;K12133//MYB-related transcription factor LHY+ko04712//Circadian rhythm - plant;K12133//MYB-related transcription factor LHY+ko04712//Circadian rhythm - plant;K12133//MYB-related transcription factor LHY+ko04712//Circadian rhythm - plant
CL1735.Contig6		9.0588	1.66298e-18	4.8679	9.34343e-11	7.26555	7.12324e-12	K13680//beta-mannan synthase [EC:2.4.1.32];K13680//beta-mannan synthase [EC:2.4.1.32];K13680//beta-mannan synthase [EC:2.4.1.32];K13680//beta-mannan synthase [EC:2.4.1.32];K13680//beta-mannan synthase [EC:2.4.1.32]
CL1735.Contig7		9.01146	1.24116e-15	9.56363	9.29688e-37	4.37727	0.00691933	K13680//beta-mannan synthase [EC:2.4.1.32];K13680//beta-mannan synthase [EC:2.4.1.32];K13680//beta-mannan synthase [EC:2.4.1.32];K13680//beta-mannan synthase [EC:2.4.1.32];K13680//beta-mannan synthase [EC:2.4.1.32]
CL1743.Contig7	ko00480//Glutathione metabolism;ko00590//Arachidonic acid metabolism	1.9953	0.000121697	1.21753	0.0157414	1.58456	0.000617138	K00432//glutathione peroxidase [EC:1.11.1.9]+ko00590//Arachidonic acid metabolism+ko00480//Glutathione metabolism;K00432//glutathione peroxidase [EC:1.11.1.9]+ko00590//Arachidonic acid metabolism+ko00480//Glutathione metabolism;K00432//glutathione peroxidase [EC:1.11.1.9]+ko00590//Arachidonic acid metabolism+ko00480//Glutathione metabolism;K00432//glutathione peroxidase [EC:1.11.1.9]+ko00590//Ara…
CL1747.Contig1		1.36636	6.48466e-07	0.812826	0.0336462	0.757771	3.89536e-06	K08960//casein kinase 1, epsilon [EC:2.7.11.1];K08960//casein kinase 1, epsilon [EC:2.7.11.1];K08959//casein kinase 1, delta [EC:2.7.11.1];K08960//casein kinase 1, epsilon [EC:2.7.11.1];K08959//casein kinase 1, delta [EC:2.7.11.1]
CL1747.Contig6		1.14672	1.15777e-05	0.574031	0.0377458	0.476469	0.0126436	K08960//casein kinase 1, epsilon [EC:2.7.11.1];K08960//casein kinase 1, epsilon [EC:2.7.11.1];K08959//casein kinase 1, delta [EC:2.7.11.1];K08960//casein kinase 1, epsilon [EC:2.7.11.1];K08959//casein kinase 1, delta [EC:2.7.11.1]
CL1752.Contig3		2.33777	0.00127336	2.39729	2.18805e-05	2.73833	3.92891e-07
CL1763.Contig1		3.84375	0.000770046	3.49207	0.00546953	3.86638	0.00119571
CL177.Contig1		5.26985	2.3632e-17	4.40275	7.92545e-11	3.63818	8.21201e-11
CL1780.Contig3	ko00190//Oxidative phosphorylation;ko01100//Metabolic pathways	1.26773	0.000177113	0.775033	0.02804	1.1183	5.83105e-06	K02134//F-type H+-transporting ATPase subunit delta+ko01100//Metabolic pathways+ko00190//Oxidative phosphorylation;K02134//F-type H+-transporting ATPase subunit delta+ko01100//Metabolic pathways+ko00190//Oxidative phosphorylation;K02134//F-type H+-transporting ATPase subunit delta+ko01100//Metabolic pathways+ko00190//Oxidative phosphorylation;K02134//F-type H+-transporting ATPase subunit delta+ko…
CL1781.Contig4	ko03013//RNA transport	3.57562	8.18407e-06	3.21324	5.45962e-08	3.0978	7.42838e-07	K14306//nuclear pore complex protein Nup62+ko03013//RNA transport;K14306//nuclear pore complex protein Nup62+ko03013//RNA transport;K14306//nuclear pore complex protein Nup62+ko03013//RNA transport;K14306//nuclear pore complex protein Nup62+ko03013//RNA transport;K14306//nuclear pore complex protein Nup62+ko03013//RNA transport
CL1790.Contig1		5.16807	2.23751e-05	3.06466	0.0151737	4.58354	0.000291111	K04733//interleukin-1 receptor-associated kinase 4 [EC:2.7.11.1];K04733//interleukin-1 receptor-associated kinase 4 [EC:2.7.11.1];K04733//interleukin-1 receptor-associated kinase 4 [EC:2.7.11.1];K04733//interleukin-1 receptor-associated kinase 4 [EC:2.7.11.1];K04733//interleukin-1 receptor-associated kinase 4 [EC:2.7.11.1]
CL1790.Contig2		4.0109	0.000342114	3.2126	0.0148887	3.82988	0.000373478	K04733//interleukin-1 receptor-associated kinase 4 [EC:2.7.11.1];K04733//interleukin-1 receptor-associated kinase 4 [EC:2.7.11.1];K04733//interleukin-1 receptor-associated kinase 4 [EC:2.7.11.1];K04733//interleukin-1 receptor-associated kinase 4 [EC:2.7.11.1];K04733//interleukin-1 receptor-associated kinase 4 [EC:2.7.11.1]
CL1798.Contig2	ko04120//Ubiquitin mediated proteolysis	2.23177	1.36376e-07	1.75274	4.26618e-05	1.80806	1.45883e-06	K10614//E3 ubiquitin-protein ligase HERC3 [EC:2.3.2.26]+ko04120//Ubiquitin mediated proteolysis;K10614//E3 ubiquitin-protein ligase HERC3 [EC:2.3.2.26]+ko04120//Ubiquitin mediated proteolysis;K10614//E3 ubiquitin-protein ligase HERC3 [EC:2.3.2.26]+ko04120//Ubiquitin mediated proteolysis;K10614//E3 ubiquitin-protein ligase HERC3 [EC:2.3.2.26]+ko04120//Ubiquitin mediated proteolysis;K10614//E3 ubiq…
CL180.Contig18	ko03020//RNA polymerase	5.45765	6.31913e-08	2.43194	0.0425456	2.16771	0.0318463	K03046//DNA-directed RNA polymerase subunit beta' [EC:2.7.7.6]+ko03020//RNA polymerase
CL180.Contig53	ko03020//RNA polymerase;ko03010//Ribosome	4.98604	1.00652e-09	3.43873	0.000785897	1.82212	0.0469657	K02948//small subunit ribosomal protein S11+ko03010//Ribosome;K03046//DNA-directed RNA polymerase subunit beta' [EC:2.7.7.6]+ko03020//RNA polymerase
CL1815.Contig9	ko03015//mRNA surveillance pathway	8.05728	7.39213e-10	7.53481	2.43057e-11	7.56141	7.23532e-11	K06269//serine/threonine-protein phosphatase PP1 catalytic subunit [EC:3.1.3.16]+ko03015//mRNA surveillance pathway;K06269//serine/threonine-protein phosphatase PP1 catalytic subunit [EC:3.1.3.16]+ko03015//mRNA surveillance pathway;K06269//serine/threonine-protein phosphatase PP1 catalytic subunit [EC:3.1.3.16]+ko03015//mRNA surveillance pathway;K06269//serine/threonine-protein phosphatase PP1 ca…
CL1821.Contig17		5.12803	0.00186581	4.65111	0.00149557	4.69178	0.00145767	K11450//lysine-specific histone demethylase 1A [EC:1.-.-.-];K11450//lysine-specific histone demethylase 1A [EC:1.-.-.-];K11450//lysine-specific histone demethylase 1A [EC:1.-.-.-];K11450//lysine-specific histone demethylase 1A [EC:1.-.-.-]
CL1821.Contig6		4.4883	0.0151198	3.62943	0.0386387	3.72494	0.0294531	K11450//lysine-specific histone demethylase 1A [EC:1.-.-.-];K11450//lysine-specific histone demethylase 1A [EC:1.-.-.-];K11450//lysine-specific histone demethylase 1A [EC:1.-.-.-];K11450//lysine-specific histone demethylase 1A [EC:1.-.-.-]
CL1823.Contig4	ko01100//Metabolic pathways;ko00040//Pentose and glucuronate interconversions	2.03538	7.40916e-07	1.58328	3.99204e-05	1.58129	1.65708e-05	K01051//pectinesterase [EC:3.1.1.11]+ko00040//Pentose and glucuronate interconversions+ko01100//Metabolic pathways;K01051//pectinesterase [EC:3.1.1.11]+ko00040//Pentose and glucuronate interconversions+ko01100//Metabolic pathways;K01051//pectinesterase [EC:3.1.1.11]+ko00040//Pentose and glucuronate interconversions+ko01100//Metabolic pathways;K01051//pectinesterase [EC:3.1.1.11]+ko00040//Pentose …
CL1829.Contig5	ko04075//Plant hormone signal transduction	1.61641	0.00361114	1.77921	0.000723513	1.67838	0.000262057	K14486//auxin response factor+ko04075//Plant hormone signal transduction;K14486//auxin response factor+ko04075//Plant hormone signal transduction;K14486//auxin response factor+ko04075//Plant hormone signal transduction;K14486//auxin response factor+ko04075//Plant hormone signal transduction;K14486//auxin response factor+ko04075//Plant hormone signal transduction
CL1835.Contig2	ko01110//Biosynthesis of secondary metabolites;ko01230//Biosynthesis of amino acids;ko00290//Valine, leucine and isoleucine biosynthesis;ko00660//C5-Branched dibasic acid metabolism;ko01100//Metabolic pathways;ko01210//2-Oxocarboxylic acid metabolism	0.724134	0.0436576	0.763444	0.00127734	0.71169	0.000311429	K01704//3-isopropylmalate/(R)-2-methylmalate dehydratase small subunit [EC:4.2.1.33 4.2.1.35]+ko00290//Valine, leucine and isoleucine biosynthesis+ko01230//Biosynthesis of amino acids+ko01100//Metabolic pathways+ko01110//Biosynthesis of secondary metabolites+ko01210//2-Oxocarboxylic acid metabolism+ko00660//C5-Branched dibasic acid metabolism;K01704//3-isopropylmalate/(R)-2-methylmalate dehydrata…
CL1839.Contig1	ko00520//Amino sugar and nucleotide sugar metabolism;ko00500//Starch and sucrose metabolism;ko00040//Pentose and glucuronate interconversions;ko00052//Galactose metabolism;ko01100//Metabolic pathways	1.32537	3.23269e-05	1.17884	5.38863e-06	0.931406	3.01667e-06	K00963//UTP--glucose-1-phosphate uridylyltransferase [EC:2.7.7.9]+ko00520//Amino sugar and nucleotide sugar metabolism+ko00040//Pentose and glucuronate interconversions+ko01100//Metabolic pathways+ko00052//Galactose metabolism+ko00500//Starch and sucrose metabolism;K00963//UTP--glucose-1-phosphate uridylyltransferase [EC:2.7.7.9]+ko00520//Amino sugar and nucleotide sugar metabolism+ko00040//Pento…
CL1839.Contig3	ko01100//Metabolic pathways;ko00500//Starch and sucrose metabolism;ko00520//Amino sugar and nucleotide sugar metabolism;ko00052//Galactose metabolism;ko00040//Pentose and glucuronate interconversions	5.01393	0.000275594	4.25179	0.000423127	6.88183	3.74593e-08	K00963//UTP--glucose-1-phosphate uridylyltransferase [EC:2.7.7.9]+ko00520//Amino sugar and nucleotide sugar metabolism+ko00040//Pentose and glucuronate interconversions+ko01100//Metabolic pathways+ko00052//Galactose metabolism+ko00500//Starch and sucrose metabolism;K00963//UTP--glucose-1-phosphate uridylyltransferase [EC:2.7.7.9]+ko00520//Amino sugar and nucleotide sugar metabolism+ko00040//Pento…
CL1839.Contig6	ko00040//Pentose and glucuronate interconversions;ko00052//Galactose metabolism;ko00520//Amino sugar and nucleotide sugar metabolism;ko00500//Starch and sucrose metabolism;ko01100//Metabolic pathways	2.70548	0.00288762	3.48153	0.000444134	4.95114	8.26003e-07	K00963//UTP--glucose-1-phosphate uridylyltransferase [EC:2.7.7.9]+ko00520//Amino sugar and nucleotide sugar metabolism+ko00040//Pentose and glucuronate interconversions+ko01100//Metabolic pathways+ko00052//Galactose metabolism+ko00500//Starch and sucrose metabolism;K00963//UTP--glucose-1-phosphate uridylyltransferase [EC:2.7.7.9]+ko00520//Amino sugar and nucleotide sugar metabolism+ko00040//Pento…
CL1844.Contig3	ko01100//Metabolic pathways;ko01230//Biosynthesis of amino acids;ko01200//Carbon metabolism;ko00010//Glycolysis / Gluconeogenesis;ko01110//Biosynthesis of secondary metabolites;ko00710//Carbon fixation in photosynthetic organisms	2.25048	1.77761e-21	1.98248	5.56551e-10	2.42931	1.28491e-26	K00134//glyceraldehyde 3-phosphate dehydrogenase [EC:1.2.1.12]+ko00010//Glycolysis / Gluconeogenesis+ko01230//Biosynthesis of amino acids+ko01100//Metabolic pathways+ko01110//Biosynthesis of secondary metabolites+ko00710//Carbon fixation in photosynthetic organisms+ko01200//Carbon metabolism;K00134//glyceraldehyde 3-phosphate dehydrogenase [EC:1.2.1.12]+ko00010//Glycolysis / Gluconeogenesis+ko012…
CL1844.Contig6	ko01110//Biosynthesis of secondary metabolites;ko00010//Glycolysis / Gluconeogenesis;ko01200//Carbon metabolism;ko01100//Metabolic pathways;ko00710//Carbon fixation in photosynthetic organisms;ko01230//Biosynthesis of amino acids	1.58594	0.000708487	2.56652	0.00376771	8.0887	2.97461e-14	K00134//glyceraldehyde 3-phosphate dehydrogenase [EC:1.2.1.12]+ko00010//Glycolysis / Gluconeogenesis+ko01230//Biosynthesis of amino acids+ko01100//Metabolic pathways+ko01110//Biosynthesis of secondary metabolites+ko00710//Carbon fixation in photosynthetic organisms+ko01200//Carbon metabolism;K00134//glyceraldehyde 3-phosphate dehydrogenase [EC:1.2.1.12]+ko00010//Glycolysis / Gluconeogenesis+ko012…
CL1868.Contig1	ko03020//RNA polymerase	7.59575	1.45175e-33	4.32092	2.3509e-10	4.35436	5.91951e-16	K03006//DNA-directed RNA polymerase II subunit RPB1 [EC:2.7.7.6]+ko03020//RNA polymerase;K10955//mucin-2;K03006//DNA-directed RNA polymerase II subunit RPB1 [EC:2.7.7.6]+ko03020//RNA polymerase;K02184//formin 2;K02184//formin 2
CL1868.Contig2	ko03020//RNA polymerase	8.36901	8.99844e-27	4.11726	1.32097e-08	4.28332	1.54315e-12	K03006//DNA-directed RNA polymerase II subunit RPB1 [EC:2.7.7.6]+ko03020//RNA polymerase;K10955//mucin-2;K03006//DNA-directed RNA polymerase II subunit RPB1 [EC:2.7.7.6]+ko03020//RNA polymerase;K02184//formin 2;K02184//formin 2
CL1868.Contig4	ko03020//RNA polymerase	7.87222	2.44845e-23	4.35632	2.48678e-10	4.10203	3.1489e-14	K03006//DNA-directed RNA polymerase II subunit RPB1 [EC:2.7.7.6]+ko03020//RNA polymerase;K10955//mucin-2;K02184//formin 2;K02184//formin 2;K03006//DNA-directed RNA polymerase II subunit RPB1 [EC:2.7.7.6]+ko03020//RNA polymerase
CL1868.Contig5	ko03020//RNA polymerase	7.16218	6.96155e-38	4.20271	1.65489e-09	4.47517	8.87703e-17	K03006//DNA-directed RNA polymerase II subunit RPB1 [EC:2.7.7.6]+ko03020//RNA polymerase;K10955//mucin-2;K03006//DNA-directed RNA polymerase II subunit RPB1 [EC:2.7.7.6]+ko03020//RNA polymerase;K02184//formin 2;K02184//formin 2
CL1868.Contig6	ko03020//RNA polymerase	7.64943	4.6471e-39	4.29248	1.73455e-09	4.20941	5.91228e-14	K03006//DNA-directed RNA polymerase II subunit RPB1 [EC:2.7.7.6]+ko03020//RNA polymerase;K03006//DNA-directed RNA polymerase II subunit RPB1 [EC:2.7.7.6]+ko03020//RNA polymerase;K10955//mucin-2;K02184//formin 2;K02184//formin 2
CL1885.Contig1		5.85534	0.000215615	4.6641	0.00088391	4.04081	0.00576222	K14209//solute carrier family 36 (proton-coupled amino acid transporter);K14209//solute carrier family 36 (proton-coupled amino acid transporter);K14209//solute carrier family 36 (proton-coupled amino acid transporter);K14209//solute carrier family 36 (proton-coupled amino acid transporter);K14209//solute carrier family 36 (proton-coupled amino acid transporter)
CL1891.Contig11		6.44742	3.77247e-36	3.26587	2.73955e-07	4.39691	1.13776e-32	K23025//H+-translocating diphosphatase [EC:7.1.3.1];K23025//H+-translocating diphosphatase [EC:7.1.3.1];K23025//H+-translocating diphosphatase [EC:7.1.3.1];K23025//H+-translocating diphosphatase [EC:7.1.3.1];K23025//H+-translocating diphosphatase [EC:7.1.3.1]
CL1891.Contig13		6.15324	6.28272e-40	2.89088	4.16785e-07	3.90712	1.31489e-15	K23025//H+-translocating diphosphatase [EC:7.1.3.1];K23025//H+-translocating diphosphatase [EC:7.1.3.1];K23025//H+-translocating diphosphatase [EC:7.1.3.1];K23025//H+-translocating diphosphatase [EC:7.1.3.1];K23025//H+-translocating diphosphatase [EC:7.1.3.1]
CL1891.Contig16		7.74275	6.2148e-18	4.20426	0.00041969	4.98391	1.53449e-07	K23025//H+-translocating diphosphatase [EC:7.1.3.1];K23025//H+-translocating diphosphatase [EC:7.1.3.1];K23025//H+-translocating diphosphatase [EC:7.1.3.1];K23025//H+-translocating diphosphatase [EC:7.1.3.1];K23025//H+-translocating diphosphatase [EC:7.1.3.1]
CL1891.Contig1		2.71191	0.0237227	2.56524	0.0476632	3.03267	0.0149866	K23025//H+-translocating diphosphatase [EC:7.1.3.1];K23025//H+-translocating diphosphatase [EC:7.1.3.1];K23025//H+-translocating diphosphatase [EC:7.1.3.1];K23025//H+-translocating diphosphatase [EC:7.1.3.1]
CL1891.Contig22		5.24383	5.62501e-22	2.79093	1.303e-10	3.4649	6.04694e-08	K23025//H+-translocating diphosphatase [EC:7.1.3.1];K23025//H+-translocating diphosphatase [EC:7.1.3.1];K23025//H+-translocating diphosphatase [EC:7.1.3.1];K23025//H+-translocating diphosphatase [EC:7.1.3.1];K23025//H+-translocating diphosphatase [EC:7.1.3.1]
CL1891.Contig7		4.04672	2.57703e-17	1.98724	0.00592115	3.04776	2.88241e-12	K23025//H+-translocating diphosphatase [EC:7.1.3.1];K23025//H+-translocating diphosphatase [EC:7.1.3.1];K23025//H+-translocating diphosphatase [EC:7.1.3.1];K23025//H+-translocating diphosphatase [EC:7.1.3.1];K23025//H+-translocating diphosphatase [EC:7.1.3.1]
CL1892.Contig4	ko01110//Biosynthesis of secondary metabolites;ko01100//Metabolic pathways;ko00561//Glycerolipid metabolism;ko00564//Glycerophospholipid metabolism;ko00500//Starch and sucrose metabolism	2.45942	2.32512e-08	2.01702	0.011028	2.26847	4.76496e-07	K18693//diacylglycerol diphosphate phosphatase / phosphatidate phosphatase [EC:3.1.3.81 3.1.3.4]+ko01110//Biosynthesis of secondary metabolites+ko00564//Glycerophospholipid metabolism+ko00561//Glycerolipid metabolism;K00703//starch synthase [EC:2.4.1.21]+ko01100//Metabolic pathways+ko00500//Starch and sucrose metabolism+ko01110//Biosynthesis of secondary metabolites
CL1892.Contig7	ko01100//Metabolic pathways;ko00500//Starch and sucrose metabolism	2.30698	9.51659e-06	1.73895	0.00626531	2.15837	1.64478e-05	K01176//alpha-amylase [EC:3.2.1.1]+ko01100//Metabolic pathways+ko00500//Starch and sucrose metabolism;K01176//alpha-amylase [EC:3.2.1.1]+ko01100//Metabolic pathways+ko00500//Starch and sucrose metabolism;K01176//alpha-amylase [EC:3.2.1.1]+ko01100//Metabolic pathways+ko00500//Starch and sucrose metabolism;K01176//alpha-amylase [EC:3.2.1.1]+ko01100//Metabolic pathways+ko00500//Starch and sucrose me…
CL19.Contig2		2.38293	0.00133771	3.08358	1.35523e-17	3.67772	5.00591e-30	K09286//EREBP-like factor;K09286//EREBP-like factor;K09286//EREBP-like factor;K09286//EREBP-like factor;K09286//EREBP-like factor
CL1913.Contig2		1.95385	3.47168e-06	1.68698	0.0029913	1.34557	1.71773e-07	K20924//cellulose synthase-like protein [EC:2.4.1.-];K20924//cellulose synthase-like protein [EC:2.4.1.-];K20924//cellulose synthase-like protein [EC:2.4.1.-];K20924//cellulose synthase-like protein [EC:2.4.1.-];K20924//cellulose synthase-like protein [EC:2.4.1.-]
CL1916.Contig1	ko00260//Glycine, serine and threonine metabolism;ko00350//Tyrosine metabolism;ko00410//beta-Alanine metabolism;ko00360//Phenylalanine metabolism;ko01110//Biosynthesis of secondary metabolites;ko01100//Metabolic pathways;ko00950//Isoquinoline alkaloid biosynthesis;ko00960//Tropane, piperidine and pyridine alkaloid biosynthesis	5.079	2.82281e-11	1.89269	0.0279262	2.85317	0.00129561	K00276//primary-amine oxidase [EC:1.4.3.21]+ko00410//beta-Alanine metabolism+ko00960//Tropane, piperidine and pyridine alkaloid biosynthesis+ko00350//Tyrosine metabolism+ko01100//Metabolic pathways+ko00950//Isoquinoline alkaloid biosynthesis+ko01110//Biosynthesis of secondary metabolites+ko00260//Glycine, serine and threonine metabolism+ko00360//Phenylalanine metabolism;K00276//primary-amine oxid…
CL1923.Contig1		3.23099	4.43557e-07	3.48925	2.39546e-10	3.9906	8.03414e-18	K07198//5'-AMP-activated protein kinase, catalytic alpha subunit [EC:2.7.11.11];K07198//5'-AMP-activated protein kinase, catalytic alpha subunit [EC:2.7.11.11];K07198//5'-AMP-activated protein kinase, catalytic alpha subunit [EC:2.7.11.11];K07198//5'-AMP-activated protein kinase, catalytic alpha subunit [EC:2.7.11.11];K07198//5'-AMP-activated protein kinase, catalytic alpha subunit [EC:2.7.11.11]
CL1923.Contig2		2.01958	0.00416209	3.39944	3.50222e-08	3.05958	1.46535e-06	K07198//5'-AMP-activated protein kinase, catalytic alpha subunit [EC:2.7.11.11];K07198//5'-AMP-activated protein kinase, catalytic alpha subunit [EC:2.7.11.11];K07198//5'-AMP-activated protein kinase, catalytic alpha subunit [EC:2.7.11.11];K07198//5'-AMP-activated protein kinase, catalytic alpha subunit [EC:2.7.11.11];K07198//5'-AMP-activated protein kinase, catalytic alpha subunit [EC:2.7.11.11]
CL1923.Contig3		1.80096	0.000597889	2.36196	3.26807e-05	2.91324	9.50897e-09	K07198//5'-AMP-activated protein kinase, catalytic alpha subunit [EC:2.7.11.11];K07198//5'-AMP-activated protein kinase, catalytic alpha subunit [EC:2.7.11.11];K07198//5'-AMP-activated protein kinase, catalytic alpha subunit [EC:2.7.11.11];K07198//5'-AMP-activated protein kinase, catalytic alpha subunit [EC:2.7.11.11];K07198//5'-AMP-activated protein kinase, catalytic alpha subunit [EC:2.7.11.11]
CL1923.Contig4		1.34213	0.000240092	2.65834	7.55102e-12	2.51285	2.53481e-10	K07198//5'-AMP-activated protein kinase, catalytic alpha subunit [EC:2.7.11.11];K07198//5'-AMP-activated protein kinase, catalytic alpha subunit [EC:2.7.11.11];K07198//5'-AMP-activated protein kinase, catalytic alpha subunit [EC:2.7.11.11];K07198//5'-AMP-activated protein kinase, catalytic alpha subunit [EC:2.7.11.11];K07198//5'-AMP-activated protein kinase, catalytic alpha subunit [EC:2.7.11.11]
CL1923.Contig6		1.27744	0.00567802	1.34728	0.0182339	1.06786	0.0212675	K07198//5'-AMP-activated protein kinase, catalytic alpha subunit [EC:2.7.11.11];K07198//5'-AMP-activated protein kinase, catalytic alpha subunit [EC:2.7.11.11];K07198//5'-AMP-activated protein kinase, catalytic alpha subunit [EC:2.7.11.11];K07198//5'-AMP-activated protein kinase, catalytic alpha subunit [EC:2.7.11.11];K07198//5'-AMP-activated protein kinase, catalytic alpha subunit [EC:2.7.11.11]
CL1934.Contig2		2.96094	1.42885e-05	3.33685	1.14219e-05	3.01348	6.25455e-07
CL194.Contig6		1.59186	0.0184802	2.43557	0.0011868	2.03063	0.00724204	K20043//clathrin coat assembly protein AP180
CL1957.Contig1	ko01200//Carbon metabolism;ko01100//Metabolic pathways;ko00620//Pyruvate metabolism;ko00710//Carbon fixation in photosynthetic organisms	2.73923	0.0069547	4.12284	1.2075e-05	3.37873	0.000458239	K01006//pyruvate, orthophosphate dikinase [EC:2.7.9.1]+ko01100//Metabolic pathways+ko00710//Carbon fixation in photosynthetic organisms+ko00620//Pyruvate metabolism+ko01200//Carbon metabolism;K01006//pyruvate, orthophosphate dikinase [EC:2.7.9.1]+ko01100//Metabolic pathways+ko00710//Carbon fixation in photosynthetic organisms+ko00620//Pyruvate metabolism+ko01200//Carbon metabolism;K01006//pyruvat…
CL196.Contig1	ko04120//Ubiquitin mediated proteolysis	0.798474	0.00273693	0.594393	0.0315144	1.13275	1.65146e-08	K10686//ubiquitin-activating enzyme E1 C [EC:6.2.1.45]+ko04120//Ubiquitin mediated proteolysis;K10686//ubiquitin-activating enzyme E1 C [EC:6.2.1.45]+ko04120//Ubiquitin mediated proteolysis;K10686//ubiquitin-activating enzyme E1 C [EC:6.2.1.45]+ko04120//Ubiquitin mediated proteolysis;K10686//ubiquitin-activating enzyme E1 C [EC:6.2.1.45]+ko04120//Ubiquitin mediated proteolysis;K10686//ubiquitin-a…
CL1964.Contig6	ko00400//Phenylalanine, tyrosine and tryptophan biosynthesis;ko01230//Biosynthesis of amino acids;ko01100//Metabolic pathways;ko01110//Biosynthesis of secondary metabolites	4.01326	0.00659274	2.07059	0.000141208	8.51316	4.35271e-16	K01850//chorismate mutase [EC:5.4.99.5]+ko01230//Biosynthesis of amino acids+ko01100//Metabolic pathways+ko01110//Biosynthesis of secondary metabolites+ko00400//Phenylalanine, tyrosine and tryptophan biosynthesis;K01850//chorismate mutase [EC:5.4.99.5]+ko01230//Biosynthesis of amino acids+ko01100//Metabolic pathways+ko01110//Biosynthesis of secondary metabolites+ko00400//Phenylalanine, tyrosine a…
CL1970.Contig4		2.72783	0.00551615	3.12897	0.00131847	3.06135	0.00100021	K10395//kinesin family member 4/21/27;K10395//kinesin family member 4/21/27;K10395//kinesin family member 4/21/27;K10395//kinesin family member 4/21/27;K10395//kinesin family member 4/21/27
CL1970.Contig5		3.67495	0.00304075	4.36252	0.00111881	4.69055	0.000154528	K10395//kinesin family member 4/21/27;K10395//kinesin family member 4/21/27;K10395//kinesin family member 4/21/27;K10395//kinesin family member 4/21/27;K10395//kinesin family member 4/21/27
CL199.Contig2		3.22121	7.57221e-05	1.91314	0.00197131	3.11218	0.000860112	K19041//E3 ubiquitin-protein ligase RNF38/44 [EC:2.3.2.27];K15692//E3 ubiquitin-protein ligase RNF13 [EC:2.3.2.27];K19041//E3 ubiquitin-protein ligase RNF38/44 [EC:2.3.2.27];K10663//E3 ubiquitin-protein ligase ATL4 [EC:2.3.2.27];K19041//E3 ubiquitin-protein ligase RNF38/44 [EC:2.3.2.27]
CL2000.Contig1		1.78763	6.59207e-07	1.16225	0.0066075	1.03708	0.0043371
CL2001.Contig1		1.7835	6.23557e-06	1.94947	1.53867e-06	1.87309	8.49136e-09	K04459//dual specificity MAP kinase phosphatase [EC:3.1.3.16 3.1.3.48];K04459//dual specificity MAP kinase phosphatase [EC:3.1.3.16 3.1.3.48];K04459//dual specificity MAP kinase phosphatase [EC:3.1.3.16 3.1.3.48];K04459//dual specificity MAP kinase phosphatase [EC:3.1.3.16 3.1.3.48];K04459//dual specificity MAP kinase phosphatase [EC:3.1.3.16 3.1.3.48]
CL2004.Contig3	ko03018//RNA degradation	3.95366	0.0363072	3.48644	0.0462227	3.5529	0.0363734	K14442//ATP-dependent RNA helicase DHX36 [EC:3.6.4.13]+ko03018//RNA degradation;K14442//ATP-dependent RNA helicase DHX36 [EC:3.6.4.13]+ko03018//RNA degradation;K14442//ATP-dependent RNA helicase DHX36 [EC:3.6.4.13]+ko03018//RNA degradation;K14442//ATP-dependent RNA helicase DHX36 [EC:3.6.4.13]+ko03018//RNA degradation;K14442//ATP-dependent RNA helicase DHX36 [EC:3.6.4.13]+ko03018//RNA degradation
CL2009.Contig1		5.53382	2.97823e-09	5.17855	2.29354e-06	4.75762	2.68632e-08	K17535//serine/threonine-protein kinase TNNI3K [EC:2.7.11.1];K17535//serine/threonine-protein kinase TNNI3K [EC:2.7.11.1];K17535//serine/threonine-protein kinase TNNI3K [EC:2.7.11.1];K17535//serine/threonine-protein kinase TNNI3K [EC:2.7.11.1];K04365//B-Raf proto-oncogene serine/threonine-protein kinase [EC:2.7.11.1]
CL2009.Contig2		5.51301	0.00126727	4.35528	0.00683044	4.49974	0.00481709	K17535//serine/threonine-protein kinase TNNI3K [EC:2.7.11.1];K17535//serine/threonine-protein kinase TNNI3K [EC:2.7.11.1];K17535//serine/threonine-protein kinase TNNI3K [EC:2.7.11.1];K17535//serine/threonine-protein kinase TNNI3K [EC:2.7.11.1];K04365//B-Raf proto-oncogene serine/threonine-protein kinase [EC:2.7.11.1]
CL2009.Contig3		6.51213	1.12579e-05	5.92846	5.38214e-06	5.96879	7.30997e-06	K17535//serine/threonine-protein kinase TNNI3K [EC:2.7.11.1];K17535//serine/threonine-protein kinase TNNI3K [EC:2.7.11.1];K17535//serine/threonine-protein kinase TNNI3K [EC:2.7.11.1];K17535//serine/threonine-protein kinase TNNI3K [EC:2.7.11.1];K04365//B-Raf proto-oncogene serine/threonine-protein kinase [EC:2.7.11.1]
CL2011.Contig3	ko04075//Plant hormone signal transduction	3.41491	0.000523976	1.93659	0.020787	4.153	7.77443e-09	K14484//auxin-responsive protein IAA+ko04075//Plant hormone signal transduction;K14484//auxin-responsive protein IAA+ko04075//Plant hormone signal transduction;K14484//auxin-responsive protein IAA+ko04075//Plant hormone signal transduction;K14484//auxin-responsive protein IAA+ko04075//Plant hormone signal transduction
CL2027.Contig3	ko00970//Aminoacyl-tRNA biosynthesis	2.88863	2.20969e-11	2.84649	1.7829e-10	3.05	6.98195e-15	K22503//aspartyl-tRNA synthetase [EC:6.1.1.12]+ko00970//Aminoacyl-tRNA biosynthesis;K22503//aspartyl-tRNA synthetase [EC:6.1.1.12]+ko00970//Aminoacyl-tRNA biosynthesis;K22503//aspartyl-tRNA synthetase [EC:6.1.1.12]+ko00970//Aminoacyl-tRNA biosynthesis;K22503//aspartyl-tRNA synthetase [EC:6.1.1.12]+ko00970//Aminoacyl-tRNA biosynthesis;K22503//aspartyl-tRNA synthetase [EC:6.1.1.12]+ko00970//Aminoac…
CL2027.Contig4	ko00970//Aminoacyl-tRNA biosynthesis	2.2076	0.0378025	3.30751	0.0108622	4.64704	2.671e-05	K22503//aspartyl-tRNA synthetase [EC:6.1.1.12]+ko00970//Aminoacyl-tRNA biosynthesis;K22503//aspartyl-tRNA synthetase [EC:6.1.1.12]+ko00970//Aminoacyl-tRNA biosynthesis;K22503//aspartyl-tRNA synthetase [EC:6.1.1.12]+ko00970//Aminoacyl-tRNA biosynthesis;K22503//aspartyl-tRNA synthetase [EC:6.1.1.12]+ko00970//Aminoacyl-tRNA biosynthesis;K22503//aspartyl-tRNA synthetase [EC:6.1.1.12]+ko00970//Aminoac…
CL2032.Contig4	ko03050//Proteasome	1.50092	0.000100189	0.946045	0.00763977	1.11529	0.000333286	K02737//20S proteasome subunit beta 5 [EC:3.4.25.1]+ko03050//Proteasome;K02737//20S proteasome subunit beta 5 [EC:3.4.25.1]+ko03050//Proteasome;K02737//20S proteasome subunit beta 5 [EC:3.4.25.1]+ko03050//Proteasome;K02737//20S proteasome subunit beta 5 [EC:3.4.25.1]+ko03050//Proteasome;K02737//20S proteasome subunit beta 5 [EC:3.4.25.1]+ko03050//Proteasome
CL2039.Contig4		1.93499	0.000134595	1.14254	0.00340971	1.18199	0.0298949
CL2040.Contig1		2.61632	4.07112e-07	1.62841	0.00243014	2.07658	5.44107e-05
CL2042.Contig10		4.73104	1.82099e-07	3.09875	0.00905226	5.22066	1.90741e-12
CL2042.Contig2	ko03015//mRNA surveillance pathway	6.44241	7.31451e-22	3.55056	2.45708e-16	5.77215	3.11461e-35	K14411//RNA-binding protein Musashi+ko03015//mRNA surveillance pathway
CL2047.Contig1	ko01100//Metabolic pathways;ko00195//Photosynthesis	3.8722	2.26865e-13	5.46796	4.64512e-16	3.68947	2.93827e-15	K08905//photosystem I subunit V+ko01100//Metabolic pathways+ko00195//Photosynthesis;K08905//photosystem I subunit V+ko01100//Metabolic pathways+ko00195//Photosynthesis;K08905//photosystem I subunit V+ko01100//Metabolic pathways+ko00195//Photosynthesis;K08905//photosystem I subunit V+ko01100//Metabolic pathways+ko00195//Photosynthesis;K08905//photosystem I subunit V+ko01100//Metabolic pathways+ko0…
CL2047.Contig2	ko01100//Metabolic pathways;ko00195//Photosynthesis	3.39444	1.20233e-12	5.82832	1.17689e-16	3.37872	9.96605e-14	K08905//photosystem I subunit V+ko01100//Metabolic pathways+ko00195//Photosynthesis;K08905//photosystem I subunit V+ko01100//Metabolic pathways+ko00195//Photosynthesis;K08905//photosystem I subunit V+ko01100//Metabolic pathways+ko00195//Photosynthesis;K08905//photosystem I subunit V+ko01100//Metabolic pathways+ko00195//Photosynthesis;K08905//photosystem I subunit V+ko01100//Metabolic pathways+ko0…
CL2047.Contig3	ko00195//Photosynthesis;ko01100//Metabolic pathways	2.25147	1.29544e-05	1.55383	0.0234439	1.62166	0.00328453	K08905//photosystem I subunit V+ko01100//Metabolic pathways+ko00195//Photosynthesis;K08905//photosystem I subunit V+ko01100//Metabolic pathways+ko00195//Photosynthesis;K08905//photosystem I subunit V+ko01100//Metabolic pathways+ko00195//Photosynthesis;K08905//photosystem I subunit V+ko01100//Metabolic pathways+ko00195//Photosynthesis;K08905//photosystem I subunit V+ko01100//Metabolic pathways+ko0…
CL2047.Contig4	ko01100//Metabolic pathways;ko00195//Photosynthesis	1.60509	0.00052145	3.50815	3.0725e-16	2.22127	6.46532e-08	K08905//photosystem I subunit V+ko01100//Metabolic pathways+ko00195//Photosynthesis;K08905//photosystem I subunit V+ko01100//Metabolic pathways+ko00195//Photosynthesis;K08905//photosystem I subunit V+ko01100//Metabolic pathways+ko00195//Photosynthesis;K08905//photosystem I subunit V+ko01100//Metabolic pathways+ko00195//Photosynthesis;K08905//photosystem I subunit V+ko01100//Metabolic pathways+ko0…
CL2059.Contig4		1.7489	0.000165643	1.38028	0.0364793	2.11859	1.46002e-10	K17604//zinc finger SWIM domain-containing protein 3;K17604//zinc finger SWIM domain-containing protein 3;K17604//zinc finger SWIM domain-containing protein 3;K17604//zinc finger SWIM domain-containing protein 3;K17604//zinc finger SWIM domain-containing protein 3
CL2060.Contig1		1.71843	0.0404507	1.706	0.0138375	2.53853	4.57944e-06
CL2063.Contig4	ko04075//Plant hormone signal transduction	4.52473	7.45665e-18	1.18787	0.0242578	1.32206	0.0201022	K14486//auxin response factor+ko04075//Plant hormone signal transduction;K14486//auxin response factor+ko04075//Plant hormone signal transduction;K14486//auxin response factor+ko04075//Plant hormone signal transduction;K14486//auxin response factor+ko04075//Plant hormone signal transduction;K14486//auxin response factor+ko04075//Plant hormone signal transduction
CL2065.Contig1		2.08877	1.55221e-06	2.01918	1.94698e-05	1.85455	5.66252e-08	K20855//beta-1,3-galactosyltransferase 1/2/3/4/5/7/8 [EC:2.4.1.-]
CL2067.Contig7		4.13032	0.0243502	3.69959	0.0274554	3.7605	0.0218734	K08472//mlo protein;K08472//mlo protein;K08472//mlo protein;K08472//mlo protein;K08472//mlo protein
CL2068.Contig3	ko00190//Oxidative phosphorylation;ko01100//Metabolic pathways	0.962198	0.00303002	1.35206	0.000842124	0.961303	0.00116538	K02133//F-type H+-transporting ATPase subunit beta [EC:7.1.2.2]+ko01100//Metabolic pathways+ko00190//Oxidative phosphorylation;K02133//F-type H+-transporting ATPase subunit beta [EC:7.1.2.2]+ko01100//Metabolic pathways+ko00190//Oxidative phosphorylation;K02133//F-type H+-transporting ATPase subunit beta [EC:7.1.2.2]+ko01100//Metabolic pathways+ko00190//Oxidative phosphorylation;K02133//F-type H+-…
CL2070.Contig9	ko04075//Plant hormone signal transduction	5.27362	3.90188e-10	4.84527	8.03249e-11	4.44533	4.06421e-08	K21867//potassium channel;K21867//potassium channel;K21867//potassium channel;K14431//transcription factor TGA+ko04075//Plant hormone signal transduction
CL2075.Contig2	ko00360//Phenylalanine metabolism;ko00350//Tyrosine metabolism;ko01100//Metabolic pathways;ko00130//Ubiquinone and other terpenoid-quinone biosynthesis	7.74955	1.60036e-34	2.94039	0.00122059	4.86486	5.20374e-31	K00457//4-hydroxyphenylpyruvate dioxygenase [EC:1.13.11.27]+ko00130//Ubiquinone and other terpenoid-quinone biosynthesis+ko00350//Tyrosine metabolism+ko01100//Metabolic pathways+ko00360//Phenylalanine metabolism;K00457//4-hydroxyphenylpyruvate dioxygenase [EC:1.13.11.27]+ko00130//Ubiquinone and other terpenoid-quinone biosynthesis+ko00350//Tyrosine metabolism+ko01100//Metabolic pathways+ko00360//…
CL2083.Contig1	ko01200//Carbon metabolism;ko00010//Glycolysis / Gluconeogenesis;ko01110//Biosynthesis of secondary metabolites;ko00710//Carbon fixation in photosynthetic organisms;ko01100//Metabolic pathways;ko01230//Biosynthesis of amino acids	1.67902	0.00191013	1.90994	5.65922e-05	2.26353	7.93083e-12	K00927//phosphoglycerate kinase [EC:2.7.2.3]+ko00010//Glycolysis / Gluconeogenesis+ko01230//Biosynthesis of amino acids+ko01100//Metabolic pathways+ko01110//Biosynthesis of secondary metabolites+ko00710//Carbon fixation in photosynthetic organisms+ko01200//Carbon metabolism;K00927//phosphoglycerate kinase [EC:2.7.2.3]+ko00010//Glycolysis / Gluconeogenesis+ko01230//Biosynthesis of amino acids+ko01…
CL2083.Contig2	ko01200//Carbon metabolism;ko00010//Glycolysis / Gluconeogenesis;ko01230//Biosynthesis of amino acids;ko00710//Carbon fixation in photosynthetic organisms;ko01100//Metabolic pathways;ko01110//Biosynthesis of secondary metabolites	1.22289	0.0278527	1.78566	7.47875e-05	1.88337	7.08145e-10	K00927//phosphoglycerate kinase [EC:2.7.2.3]+ko00010//Glycolysis / Gluconeogenesis+ko01230//Biosynthesis of amino acids+ko01100//Metabolic pathways+ko01110//Biosynthesis of secondary metabolites+ko00710//Carbon fixation in photosynthetic organisms+ko01200//Carbon metabolism;K00927//phosphoglycerate kinase [EC:2.7.2.3]+ko00010//Glycolysis / Gluconeogenesis+ko01230//Biosynthesis of amino acids+ko01…
CL2083.Contig7	ko01100//Metabolic pathways;ko01230//Biosynthesis of amino acids;ko00010//Glycolysis / Gluconeogenesis;ko01110//Biosynthesis of secondary metabolites;ko01200//Carbon metabolism;ko00710//Carbon fixation in photosynthetic organisms	1.28396	0.0232428	1.92107	0.000262666	2.01669	6.17292e-07	K00927//phosphoglycerate kinase [EC:2.7.2.3]+ko00010//Glycolysis / Gluconeogenesis+ko01230//Biosynthesis of amino acids+ko01100//Metabolic pathways+ko01110//Biosynthesis of secondary metabolites+ko00710//Carbon fixation in photosynthetic organisms+ko01200//Carbon metabolism;K00927//phosphoglycerate kinase [EC:2.7.2.3]+ko00010//Glycolysis / Gluconeogenesis+ko01230//Biosynthesis of amino acids+ko01…
CL2084.Contig2	ko01100//Metabolic pathways;ko01110//Biosynthesis of secondary metabolites;ko00941//Flavonoid biosynthesis;ko00940//Phenylpropanoid biosynthesis;ko00945//Stilbenoid, diarylheptanoid and gingerol biosynthesis	7.58596	1.69797e-19	7.10459	1.71852e-21	7.64295	6.40506e-40	K13065//shikimate O-hydroxycinnamoyltransferase [EC:2.3.1.133]+ko01100//Metabolic pathways+ko01110//Biosynthesis of secondary metabolites+ko00940//Phenylpropanoid biosynthesis+ko00941//Flavonoid biosynthesis+ko00945//Stilbenoid, diarylheptanoid and gingerol biosynthesis;K13065//shikimate O-hydroxycinnamoyltransferase [EC:2.3.1.133]+ko01100//Metabolic pathways+ko01110//Biosynthesis of secondary me…
CL2087.Contig3		2.41621	0.0119915	4.23718	6.91816e-11	4.01099	4.933e-23	K20624//12-hydroxyjasmonoyl-L-amino acid 12-hydroxylase / fatty acid hydroxylase [EC:1.14.14.49];K20624//12-hydroxyjasmonoyl-L-amino acid 12-hydroxylase / fatty acid hydroxylase [EC:1.14.14.49];K20624//12-hydroxyjasmonoyl-L-amino acid 12-hydroxylase / fatty acid hydroxylase [EC:1.14.14.49];K20624//12-hydroxyjasmonoyl-L-amino acid 12-hydroxylase / fatty acid hydroxylase [EC:1.14.14.49];K20624//12-…
CL2093.Contig9	ko00620//Pyruvate metabolism;ko01100//Metabolic pathways;ko01200//Carbon metabolism;ko00710//Carbon fixation in photosynthetic organisms	3.3236	1.48768e-06	1.67051	0.0266806	2.23099	0.00117404	K01595//phosphoenolpyruvate carboxylase [EC:4.1.1.31]+ko01100//Metabolic pathways+ko00710//Carbon fixation in photosynthetic organisms+ko00620//Pyruvate metabolism+ko01200//Carbon metabolism;K01595//phosphoenolpyruvate carboxylase [EC:4.1.1.31]+ko01100//Metabolic pathways+ko00710//Carbon fixation in photosynthetic organisms+ko00620//Pyruvate metabolism+ko01200//Carbon metabolism;K01595//phosphoen…
CL2094.Contig2		6.08894	3.32453e-07	3.50248	0.00324784	4.58278	1.45005e-07
CL2095.Contig2		4.14493	0.00033929	1.92336	0.0179128	4.40412	1.77948e-16	K17605//serine/threonine-protein phosphatase 2A activator;K17605//serine/threonine-protein phosphatase 2A activator;K10268//F-box and leucine-rich repeat protein 2/20;K10268//F-box and leucine-rich repeat protein 2/20
CL2097.Contig1	ko01100//Metabolic pathways;ko00600//Sphingolipid metabolism	1.19914	0.00531467	1.62968	0.0105812	1.56056	0.00101724	K04718//sphingosine kinase [EC:2.7.1.91]+ko00600//Sphingolipid metabolism+ko01100//Metabolic pathways;K04715//ceramide kinase [EC:2.7.1.138]+ko00600//Sphingolipid metabolism;K04715//ceramide kinase [EC:2.7.1.138]+ko00600//Sphingolipid metabolism;K04718//sphingosine kinase [EC:2.7.1.91]+ko00600//Sphingolipid metabolism+ko01100//Metabolic pathways;K04718//sphingosine kinase [EC:2.7.1.91]+ko00600//S…
CL2097.Contig4	ko01100//Metabolic pathways;ko00600//Sphingolipid metabolism	2.29266	0.000595902	2.10839	0.000276711	3.31247	1.0199e-09	K04718//sphingosine kinase [EC:2.7.1.91]+ko00600//Sphingolipid metabolism+ko01100//Metabolic pathways;K04715//ceramide kinase [EC:2.7.1.138]+ko00600//Sphingolipid metabolism;K04715//ceramide kinase [EC:2.7.1.138]+ko00600//Sphingolipid metabolism;K04718//sphingosine kinase [EC:2.7.1.91]+ko00600//Sphingolipid metabolism+ko01100//Metabolic pathways;K04718//sphingosine kinase [EC:2.7.1.91]+ko00600//S…
CL210.Contig8	ko00710//Carbon fixation in photosynthetic organisms;ko00030//Pentose phosphate pathway;ko01230//Biosynthesis of amino acids;ko01100//Metabolic pathways;ko01200//Carbon metabolism;ko01110//Biosynthesis of secondary metabolites	1.39793	0.00593654	1.58745	0.000177689	1.54384	1.25279e-08	K00615//transketolase [EC:2.2.1.1]+ko00030//Pentose phosphate pathway+ko01230//Biosynthesis of amino acids+ko01100//Metabolic pathways+ko01110//Biosynthesis of secondary metabolites+ko00710//Carbon fixation in photosynthetic organisms+ko01200//Carbon metabolism;K00615//transketolase [EC:2.2.1.1]+ko00030//Pentose phosphate pathway+ko01230//Biosynthesis of amino acids+ko01100//Metabolic pathways+ko…
CL2101.Contig1	ko04144//Endocytosis	4.24041	3.77586e-05	3.65057	0.00180916	4.98823	9.38908e-06	K05747//Wiskott-Aldrich syndrome protein+ko04144//Endocytosis;K05747//Wiskott-Aldrich syndrome protein+ko04144//Endocytosis;K05747//Wiskott-Aldrich syndrome protein+ko04144//Endocytosis
CL2101.Contig2	ko04144//Endocytosis	4.94102	9.95325e-16	5.76864	2.25762e-10	6.76987	4.86534e-13	K05747//Wiskott-Aldrich syndrome protein+ko04144//Endocytosis;K05747//Wiskott-Aldrich syndrome protein+ko04144//Endocytosis;K05747//Wiskott-Aldrich syndrome protein+ko04144//Endocytosis;K05747//Wiskott-Aldrich syndrome protein+ko04144//Endocytosis;K05747//Wiskott-Aldrich syndrome protein+ko04144//Endocytosis
CL2107.Contig1		3.72363	2.38384e-05	2.70086	0.00438904	2.97641	0.000323466	K21952//CASK-interacting protein
CL2112.Contig1	ko04075//Plant hormone signal transduction;ko04016//MAPK signaling pathway - plant	6.3284	2.43516e-09	5.45262	6.46799e-12	3.97834	0.000362541	K14496//abscisic acid receptor PYR/PYL family+ko04016//MAPK signaling pathway - plant+ko04075//Plant hormone signal transduction;K14496//abscisic acid receptor PYR/PYL family+ko04016//MAPK signaling pathway - plant+ko04075//Plant hormone signal transduction;K14496//abscisic acid receptor PYR/PYL family+ko04016//MAPK signaling pathway - plant+ko04075//Plant hormone signal transduction;K14496//absc…
CL2125.Contig2	ko01200//Carbon metabolism;ko01100//Metabolic pathways;ko00030//Pentose phosphate pathway;ko00480//Glutathione metabolism;ko01110//Biosynthesis of secondary metabolites	2.67732	5.22295e-23	0.989305	5.14733e-05	1.32737	1.51223e-10	K00033//6-phosphogluconate dehydrogenase [EC:1.1.1.44 1.1.1.343]+ko00030//Pentose phosphate pathway+ko01100//Metabolic pathways+ko01110//Biosynthesis of secondary metabolites+ko01200//Carbon metabolism+ko00480//Glutathione metabolism;K00033//6-phosphogluconate dehydrogenase [EC:1.1.1.44 1.1.1.343]+ko00030//Pentose phosphate pathway+ko01100//Metabolic pathways+ko01110//Biosynthesis of secondary me…
CL2128.Contig1		3.77324	7.83392e-15	1.73189	0.00101142	2.5574	1.82315e-09	K11982//E3 ubiquitin-protein ligase RNF115/126 [EC:2.3.2.27];K11982//E3 ubiquitin-protein ligase RNF115/126 [EC:2.3.2.27];K11982//E3 ubiquitin-protein ligase RNF115/126 [EC:2.3.2.27];K11982//E3 ubiquitin-protein ligase RNF115/126 [EC:2.3.2.27];K11982//E3 ubiquitin-protein ligase RNF115/126 [EC:2.3.2.27]
CL2134.Contig10		1.86296	0.000594462	1.61211	0.0168035	1.79968	0.000667104	K02184//formin 2;K02184//formin 2;K02184//formin 2;K02184//formin 2;K02184//formin 2
CL2143.Contig1		2.53705	5.07665e-08	2.61691	4.86759e-07	3.09455	7.28894e-13	K17499//protein phosphatase 1G [EC:3.1.3.16];K17499//protein phosphatase 1G [EC:3.1.3.16];K17499//protein phosphatase 1G [EC:3.1.3.16];K17499//protein phosphatase 1G [EC:3.1.3.16];K17499//protein phosphatase 1G [EC:3.1.3.16]
CL2143.Contig2		1.78167	0.000247506	1.18316	0.0315099	1.95725	0.000188748	K17499//protein phosphatase 1G [EC:3.1.3.16];K17499//protein phosphatase 1G [EC:3.1.3.16];K17499//protein phosphatase 1G [EC:3.1.3.16];K17499//protein phosphatase 1G [EC:3.1.3.16];K17499//protein phosphatase 1G [EC:3.1.3.16]
CL2143.Contig7		2.41331	0.000546009	2.538	0.000662316	3.51869	7.20084e-07	K17499//protein phosphatase 1G [EC:3.1.3.16];K17499//protein phosphatase 1G [EC:3.1.3.16];K17499//protein phosphatase 1G [EC:3.1.3.16];K17499//protein phosphatase 1G [EC:3.1.3.16];K17499//protein phosphatase 1G [EC:3.1.3.16]
CL215.Contig1	ko01100//Metabolic pathways;ko00940//Phenylpropanoid biosynthesis;ko01110//Biosynthesis of secondary metabolites	1.43666	3.22428e-05	3.59448	2.01603e-09	2.56763	9.95758e-12	K00430//peroxidase [EC:1.11.1.7]+ko01100//Metabolic pathways+ko01110//Biosynthesis of secondary metabolites+ko00940//Phenylpropanoid biosynthesis;K00430//peroxidase [EC:1.11.1.7]+ko01100//Metabolic pathways+ko01110//Biosynthesis of secondary metabolites+ko00940//Phenylpropanoid biosynthesis;K00430//peroxidase [EC:1.11.1.7]+ko01100//Metabolic pathways+ko01110//Biosynthesis of secondary metabolites…
CL2165.Contig1	ko04146//Peroxisome	0.706565	0.0434686	1.18257	3.84606e-05	1.22176	0.00019847	K04564//superoxide dismutase, Fe-Mn family [EC:1.15.1.1]+ko04146//Peroxisome;K04564//superoxide dismutase, Fe-Mn family [EC:1.15.1.1]+ko04146//Peroxisome;K04564//superoxide dismutase, Fe-Mn family [EC:1.15.1.1]+ko04146//Peroxisome;K04564//superoxide dismutase, Fe-Mn family [EC:1.15.1.1]+ko04146//Peroxisome;K04564//superoxide dismutase, Fe-Mn family [EC:1.15.1.1]+ko04146//Peroxisome
CL2165.Contig2	ko04146//Peroxisome	1.92738	7.54716e-10	0.779741	0.00222642	1.06749	2.81694e-06	K04564//superoxide dismutase, Fe-Mn family [EC:1.15.1.1]+ko04146//Peroxisome;K04564//superoxide dismutase, Fe-Mn family [EC:1.15.1.1]+ko04146//Peroxisome;K04564//superoxide dismutase, Fe-Mn family [EC:1.15.1.1]+ko04146//Peroxisome;K04564//superoxide dismutase, Fe-Mn family [EC:1.15.1.1]+ko04146//Peroxisome;K04564//superoxide dismutase, Fe-Mn family [EC:1.15.1.1]+ko04146//Peroxisome
CL2173.Contig2	ko04120//Ubiquitin mediated proteolysis	5.57814	0.000378099	3.3141	0.00578361	2.4539	0.027386	K10614//E3 ubiquitin-protein ligase HERC3 [EC:2.3.2.26]+ko04120//Ubiquitin mediated proteolysis;K10614//E3 ubiquitin-protein ligase HERC3 [EC:2.3.2.26]+ko04120//Ubiquitin mediated proteolysis;K10614//E3 ubiquitin-protein ligase HERC3 [EC:2.3.2.26]+ko04120//Ubiquitin mediated proteolysis;K10614//E3 ubiquitin-protein ligase HERC3 [EC:2.3.2.26]+ko04120//Ubiquitin mediated proteolysis;K10614//E3 ubiq…
CL2179.Contig3	ko00051//Fructose and mannose metabolism;ko00520//Amino sugar and nucleotide sugar metabolism;ko01100//Metabolic pathways;ko00500//Starch and sucrose metabolism	5.43399	0.000741756	3.64662	0.0150731	3.30546	0.029315	K00847//fructokinase [EC:2.7.1.4]+ko00520//Amino sugar and nucleotide sugar metabolism+ko01100//Metabolic pathways+ko00051//Fructose and mannose metabolism+ko00500//Starch and sucrose metabolism;K00847//fructokinase [EC:2.7.1.4]+ko00520//Amino sugar and nucleotide sugar metabolism+ko01100//Metabolic pathways+ko00051//Fructose and mannose metabolism+ko00500//Starch and sucrose metabolism;K00847//f…
CL2179.Contig4	ko00051//Fructose and mannose metabolism;ko00500//Starch and sucrose metabolism;ko01100//Metabolic pathways;ko00520//Amino sugar and nucleotide sugar metabolism	5.49651	8.25458e-07	2.58505	0.0494732	6.54922	4.91965e-08	K00847//fructokinase [EC:2.7.1.4]+ko00520//Amino sugar and nucleotide sugar metabolism+ko01100//Metabolic pathways+ko00051//Fructose and mannose metabolism+ko00500//Starch and sucrose metabolism;K00847//fructokinase [EC:2.7.1.4]+ko00520//Amino sugar and nucleotide sugar metabolism+ko01100//Metabolic pathways+ko00051//Fructose and mannose metabolism+ko00500//Starch and sucrose metabolism;K00847//f…
CL2196.Contig4		4.02321	4.21497e-09	2.58925	2.2298e-05	2.37604	0.0048462	K14209//solute carrier family 36 (proton-coupled amino acid transporter);K14209//solute carrier family 36 (proton-coupled amino acid transporter);K14209//solute carrier family 36 (proton-coupled amino acid transporter);K14209//solute carrier family 36 (proton-coupled amino acid transporter);K14209//solute carrier family 36 (proton-coupled amino acid transporter)
CL2200.Contig10		0.982603	0.0406283	1.70779	4.93494e-05	1.36963	0.000591783	K11323//histone arginine demethylase JMJD6 [EC:1.14.11.-]
CL2200.Contig2		4.36347	4.31996e-08	3.08209	0.000227885	3.61826	1.84212e-07	K08762//diazepam-binding inhibitor (GABA receptor modulator, acyl-CoA-binding protein);K08762//diazepam-binding inhibitor (GABA receptor modulator, acyl-CoA-binding protein);K08762//diazepam-binding inhibitor (GABA receptor modulator, acyl-CoA-binding protein);K08762//diazepam-binding inhibitor (GABA receptor modulator, acyl-CoA-binding protein)
CL2200.Contig9		1.68465	3.09215e-05	1.77456	5.79105e-05	1.49526	5.77511e-06	K11323//histone arginine demethylase JMJD6 [EC:1.14.11.-]
CL2209.Contig4		3.04647	1.85013e-08	1.62587	0.015617	1.86489	0.000248203	K04733//interleukin-1 receptor-associated kinase 4 [EC:2.7.11.1];K04733//interleukin-1 receptor-associated kinase 4 [EC:2.7.11.1];K04733//interleukin-1 receptor-associated kinase 4 [EC:2.7.11.1];K04733//interleukin-1 receptor-associated kinase 4 [EC:2.7.11.1];K04733//interleukin-1 receptor-associated kinase 4 [EC:2.7.11.1]
CL2215.Contig1		1.94913	0.0217212	1.67294	0.0490219	3.18063	0.000178624	K11592//endoribonuclease Dicer [EC:3.1.26.-];K11592//endoribonuclease Dicer [EC:3.1.26.-];K11592//endoribonuclease Dicer [EC:3.1.26.-];K11592//endoribonuclease Dicer [EC:3.1.26.-];K11592//endoribonuclease Dicer [EC:3.1.26.-]
CL2217.Contig1		1.03053	0.000165713	1.00551	0.0227477	0.651424	0.01734	K20723//reticulon-3;K20721//reticulon-1;K20723//reticulon-3;K20721//reticulon-1;K20721//reticulon-1
CL2218.Contig1	ko00040//Pentose and glucuronate interconversions;ko01100//Metabolic pathways	5.18834	1.14324e-07	4.23437	2.93696e-05	3.39232	0.000891814	K01051//pectinesterase [EC:3.1.1.11]+ko00040//Pentose and glucuronate interconversions+ko01100//Metabolic pathways;K01051//pectinesterase [EC:3.1.1.11]+ko00040//Pentose and glucuronate interconversions+ko01100//Metabolic pathways;K01051//pectinesterase [EC:3.1.1.11]+ko00040//Pentose and glucuronate interconversions+ko01100//Metabolic pathways;K01051//pectinesterase [EC:3.1.1.11]+ko00040//Pentose …
CL2218.Contig4	ko00040//Pentose and glucuronate interconversions;ko01100//Metabolic pathways	4.27188	2.409e-15	5.09739	2.11534e-24	3.20844	3.20798e-18	K01051//pectinesterase [EC:3.1.1.11]+ko00040//Pentose and glucuronate interconversions+ko01100//Metabolic pathways;K01051//pectinesterase [EC:3.1.1.11]+ko00040//Pentose and glucuronate interconversions+ko01100//Metabolic pathways;K01051//pectinesterase [EC:3.1.1.11]+ko00040//Pentose and glucuronate interconversions+ko01100//Metabolic pathways;K01051//pectinesterase [EC:3.1.1.11]+ko00040//Pentose …
CL222.Contig12		7.31219	2.96637e-14	4.9795	1.70474e-05	8.18033	2.2901e-14
CL222.Contig13		5.601	0.000397496	3.3595	0.0301547	3.90016	0.00519647
CL222.Contig15		6.31912	1.78676e-60	4.98475	1.04555e-34	5.90745	3.61343e-84
CL222.Contig16		5.06555	1.68588e-11	4.15461	1.58733e-42	5.48241	1.45707e-54
CL222.Contig1	ko04141//Protein processing in endoplasmic reticulum;ko04145//Phagosome	1.5473	0.00928999	1.4715	2.13807e-05	2.14471	1.7461e-12	K08057//calreticulin+ko04145//Phagosome+ko04141//Protein processing in endoplasmic reticulum;K08057//calreticulin+ko04145//Phagosome+ko04141//Protein processing in endoplasmic reticulum;K08057//calreticulin+ko04145//Phagosome+ko04141//Protein processing in endoplasmic reticulum;K08057//calreticulin+ko04145//Phagosome+ko04141//Protein processing in endoplasmic reticulum;K08057//calreticulin+ko0414…
CL222.Contig8	ko04141//Protein processing in endoplasmic reticulum;ko04145//Phagosome	4.61858	7.38713e-05	6.13465	3.44089e-07	2.98082	0.0443863	K08057//calreticulin+ko04145//Phagosome+ko04141//Protein processing in endoplasmic reticulum;K08057//calreticulin+ko04145//Phagosome+ko04141//Protein processing in endoplasmic reticulum;K08057//calreticulin+ko04145//Phagosome+ko04141//Protein processing in endoplasmic reticulum;K08057//calreticulin+ko04145//Phagosome+ko04141//Protein processing in endoplasmic reticulum;K08057//calreticulin+ko0414…
CL2241.Contig2		4.10678	3.95054e-14	3.36209	2.34648e-06	2.39855	5.33395e-05	K20667//beta-amyrin 28-monooxygenase [EC:1.14.14.126];K20667//beta-amyrin 28-monooxygenase [EC:1.14.14.126];K20667//beta-amyrin 28-monooxygenase [EC:1.14.14.126];K20667//beta-amyrin 28-monooxygenase [EC:1.14.14.126];K20667//beta-amyrin 28-monooxygenase [EC:1.14.14.126]
CL2245.Contig2	ko01100//Metabolic pathways;ko00564//Glycerophospholipid metabolism;ko00565//Ether lipid metabolism;ko04144//Endocytosis;ko01110//Biosynthesis of secondary metabolites	5.80718	2.52582e-12	5.05811	5.25819e-10	5.63475	1.28071e-10	K01115//phospholipase D1/2 [EC:3.1.4.4]+ko04144//Endocytosis+ko01100//Metabolic pathways+ko01110//Biosynthesis of secondary metabolites+ko00564//Glycerophospholipid metabolism+ko00565//Ether lipid metabolism;K01115//phospholipase D1/2 [EC:3.1.4.4]+ko04144//Endocytosis+ko01100//Metabolic pathways+ko01110//Biosynthesis of secondary metabolites+ko00564//Glycerophospholipid metabolism+ko00565//Ether …
CL2259.Contig1	ko02010//ABC transporters	3.10043	5.09486e-08	5.04596	5.8314e-18	1.59688	0.0058848	K21396//ATP-binding cassette, subfamily G (WHITE), eye pigment precursor transporter;K21396//ATP-binding cassette, subfamily G (WHITE), eye pigment precursor transporter;K05681//ATP-binding cassette, subfamily G (WHITE), member 2+ko02010//ABC transporters
CL2263.Contig11	ko00330//Arginine and proline metabolism;ko01100//Metabolic pathways	3.40707	4.46816e-05	3.77236	0.00684836	3.40919	1.62043e-14	K00472//prolyl 4-hydroxylase [EC:1.14.11.2]+ko00330//Arginine and proline metabolism+ko01100//Metabolic pathways;K00472//prolyl 4-hydroxylase [EC:1.14.11.2]+ko00330//Arginine and proline metabolism+ko01100//Metabolic pathways;K00472//prolyl 4-hydroxylase [EC:1.14.11.2]+ko00330//Arginine and proline metabolism+ko01100//Metabolic pathways;K00472//prolyl 4-hydroxylase [EC:1.14.11.2]+ko00330//Arginin…
CL2263.Contig16	ko01100//Metabolic pathways;ko00330//Arginine and proline metabolism	3.43478	0.000861677	4.25395	1.91343e-21	6.46616	6.49014e-77	K00472//prolyl 4-hydroxylase [EC:1.14.11.2]+ko00330//Arginine and proline metabolism+ko01100//Metabolic pathways;K00472//prolyl 4-hydroxylase [EC:1.14.11.2]+ko00330//Arginine and proline metabolism+ko01100//Metabolic pathways;K00472//prolyl 4-hydroxylase [EC:1.14.11.2]+ko00330//Arginine and proline metabolism+ko01100//Metabolic pathways;K00472//prolyl 4-hydroxylase [EC:1.14.11.2]+ko00330//Arginin…
CL2263.Contig17		3.20698	3.2373e-05	5.03136	1.61807e-13	5.3008	3.20077e-14	K06180//23S rRNA pseudouridine1911/1915/1917 synthase [EC:5.4.99.23];K06180//23S rRNA pseudouridine1911/1915/1917 synthase [EC:5.4.99.23];K06180//23S rRNA pseudouridine1911/1915/1917 synthase [EC:5.4.99.23];K06180//23S rRNA pseudouridine1911/1915/1917 synthase [EC:5.4.99.23];K06180//23S rRNA pseudouridine1911/1915/1917 synthase [EC:5.4.99.23]
CL2263.Contig1		2.64529	1.57696e-06	1.87389	0.00268596	1.42089	0.0133253
CL2263.Contig23	ko01100//Metabolic pathways;ko00330//Arginine and proline metabolism	2.48106	0.00243865	3.43735	7.54827e-05	4.45073	0.000214699	K00472//prolyl 4-hydroxylase [EC:1.14.11.2]+ko00330//Arginine and proline metabolism+ko01100//Metabolic pathways;K00472//prolyl 4-hydroxylase [EC:1.14.11.2]+ko00330//Arginine and proline metabolism+ko01100//Metabolic pathways;K00472//prolyl 4-hydroxylase [EC:1.14.11.2]+ko00330//Arginine and proline metabolism+ko01100//Metabolic pathways;K00472//prolyl 4-hydroxylase [EC:1.14.11.2]+ko00330//Arginin…
CL2263.Contig6	ko00330//Arginine and proline metabolism;ko01100//Metabolic pathways	2.10231	1.39106e-05	4.48776	1.26818e-07	8.53378	3.33296e-16	K00472//prolyl 4-hydroxylase [EC:1.14.11.2]+ko00330//Arginine and proline metabolism+ko01100//Metabolic pathways;K00472//prolyl 4-hydroxylase [EC:1.14.11.2]+ko00330//Arginine and proline metabolism+ko01100//Metabolic pathways;K00472//prolyl 4-hydroxylase [EC:1.14.11.2]+ko00330//Arginine and proline metabolism+ko01100//Metabolic pathways;K00472//prolyl 4-hydroxylase [EC:1.14.11.2]+ko00330//Arginin…
CL2263.Contig7	ko00480//Glutathione metabolism	3.71876	1.77326e-10	4.63637	1.86925e-08	5.00121	3.96806e-16	K00799//glutathione S-transferase [EC:2.5.1.18]+ko00480//Glutathione metabolism;K00799//glutathione S-transferase [EC:2.5.1.18]+ko00480//Glutathione metabolism;K00799//glutathione S-transferase [EC:2.5.1.18]+ko00480//Glutathione metabolism;K00799//glutathione S-transferase [EC:2.5.1.18]+ko00480//Glutathione metabolism;K00799//glutathione S-transferase [EC:2.5.1.18]+ko00480//Glutathione metabolism
CL2263.Contig8	ko00480//Glutathione metabolism	8.16901	5.58049e-11	7.80367	9.5682e-14	3.44503	0.0178498	K00799//glutathione S-transferase [EC:2.5.1.18]+ko00480//Glutathione metabolism;K00799//glutathione S-transferase [EC:2.5.1.18]+ko00480//Glutathione metabolism;K00799//glutathione S-transferase [EC:2.5.1.18]+ko00480//Glutathione metabolism;K00799//glutathione S-transferase [EC:2.5.1.18]+ko00480//Glutathione metabolism;K00799//glutathione S-transferase [EC:2.5.1.18]+ko00480//Glutathione metabolism
CL2264.Contig2	ko04075//Plant hormone signal transduction	4.56399	0.000284189	2.39502	0.00378943	3.69881	8.37262e-05	K14488//SAUR family protein+ko04075//Plant hormone signal transduction;K14488//SAUR family protein+ko04075//Plant hormone signal transduction;K14488//SAUR family protein+ko04075//Plant hormone signal transduction;K14488//SAUR family protein+ko04075//Plant hormone signal transduction;K14488//SAUR family protein+ko04075//Plant hormone signal transduction
CL2271.Contig6	ko01110//Biosynthesis of secondary metabolites;ko00904//Diterpenoid biosynthesis	6.24102	5.50722e-37	3.52006	1.18441e-12	5.95231	3.32202e-38	K04125//gibberellin 2beta-dioxygenase [EC:1.14.11.13]+ko00904//Diterpenoid biosynthesis+ko01110//Biosynthesis of secondary metabolites;K04125//gibberellin 2beta-dioxygenase [EC:1.14.11.13]+ko00904//Diterpenoid biosynthesis+ko01110//Biosynthesis of secondary metabolites;K04125//gibberellin 2beta-dioxygenase [EC:1.14.11.13]+ko00904//Diterpenoid biosynthesis+ko01110//Biosynthesis of secondary metabo…
CL2281.Contig2		7.89276	1.14934e-14	2.72017	0.00375591	5.10462	9.43485e-10	K11855//ubiquitin carboxyl-terminal hydrolase 36/42 [EC:3.4.19.12]
CL2281.Contig3		5.94007	2.26175e-06	4.63512	9.12643e-05	4.63374	2.59132e-06	K11855//ubiquitin carboxyl-terminal hydrolase 36/42 [EC:3.4.19.12]
CL2282.Contig3		5.59348	3.08282e-08	5.32011	1.2693e-07	5.81361	1.61251e-08
CL2284.Contig2		2.26936	0.0006489	1.40687	0.0251321	2.03726	0.000332774
CL229.Contig14	ko03015//mRNA surveillance pathway	5.06943	0.00434706	3.90001	0.0220452	4.04098	0.0154699	K14376//poly(A) polymerase [EC:2.7.7.19]+ko03015//mRNA surveillance pathway;K14376//poly(A) polymerase [EC:2.7.7.19]+ko03015//mRNA surveillance pathway;K14376//poly(A) polymerase [EC:2.7.7.19]+ko03015//mRNA surveillance pathway;K14376//poly(A) polymerase [EC:2.7.7.19]+ko03015//mRNA surveillance pathway;K14376//poly(A) polymerase [EC:2.7.7.19]+ko03015//mRNA surveillance pathway
CL2301.Contig2	ko04712//Circadian rhythm - plant	4.06699	1.37848e-17	1.46881	0.0287425	2.64344	1.39278e-06	K12135//zinc finger protein CONSTANS+ko04712//Circadian rhythm - plant;K12135//zinc finger protein CONSTANS+ko04712//Circadian rhythm - plant;K12135//zinc finger protein CONSTANS+ko04712//Circadian rhythm - plant;K12135//zinc finger protein CONSTANS+ko04712//Circadian rhythm - plant
CL2308.Contig2		3.23085	3.17868e-07	2.4072	4.41634e-06	1.53514	8.40028e-09	K13098//RNA-binding protein FUS;K13098//RNA-binding protein FUS;K13098//RNA-binding protein FUS;K13098//RNA-binding protein FUS
CL2324.Contig2		1.17957	0.0101212	1.41165	0.00600789	1.29172	0.00361889
CL2334.Contig1		2.92787	9.73009e-09	2.43377	3.73072e-06	3.41835	1.21565e-12	K03294//basic amino acid/polyamine antiporter, APA family;K03294//basic amino acid/polyamine antiporter, APA family
CL2336.Contig1		7.73559	1.18207e-10	6.31344	1.80125e-10	5.22996	6.87125e-08	K10406//kinesin family member C2/C3;K10406//kinesin family member C2/C3;K10406//kinesin family member C2/C3;K10406//kinesin family member C2/C3;K10406//kinesin family member C2/C3
CL2341.Contig10	ko01100//Metabolic pathways;ko00500//Starch and sucrose metabolism	1.44786	0.0182277	2.12495	3.58176e-07	2.17008	1.22505e-07	K00695//sucrose synthase [EC:2.4.1.13]+ko01100//Metabolic pathways+ko00500//Starch and sucrose metabolism;K00695//sucrose synthase [EC:2.4.1.13]+ko01100//Metabolic pathways+ko00500//Starch and sucrose metabolism;K00695//sucrose synthase [EC:2.4.1.13]+ko01100//Metabolic pathways+ko00500//Starch and sucrose metabolism;K00695//sucrose synthase [EC:2.4.1.13]+ko01100//Metabolic pathways+ko00500//Starc…
CL2341.Contig1	ko00500//Starch and sucrose metabolism;ko01100//Metabolic pathways	1.93445	0.00338228	1.26976	9.18143e-07	1.80895	1.50404e-11	K00695//sucrose synthase [EC:2.4.1.13]+ko01100//Metabolic pathways+ko00500//Starch and sucrose metabolism;K00695//sucrose synthase [EC:2.4.1.13]+ko01100//Metabolic pathways+ko00500//Starch and sucrose metabolism;K00695//sucrose synthase [EC:2.4.1.13]+ko01100//Metabolic pathways+ko00500//Starch and sucrose metabolism;K00695//sucrose synthase [EC:2.4.1.13]+ko01100//Metabolic pathways+ko00500//Starc…
CL2341.Contig20	ko01100//Metabolic pathways;ko00500//Starch and sucrose metabolism	5.37978	2.93526e-08	3.21481	0.000682955	3.15611	0.000503835	K00695//sucrose synthase [EC:2.4.1.13]+ko01100//Metabolic pathways+ko00500//Starch and sucrose metabolism;K00695//sucrose synthase [EC:2.4.1.13]+ko01100//Metabolic pathways+ko00500//Starch and sucrose metabolism;K00695//sucrose synthase [EC:2.4.1.13]+ko01100//Metabolic pathways+ko00500//Starch and sucrose metabolism;K00695//sucrose synthase [EC:2.4.1.13]+ko01100//Metabolic pathways+ko00500//Starc…
CL2341.Contig2	ko01100//Metabolic pathways;ko00500//Starch and sucrose metabolism	4.79785	1.51466e-18	3.76976	0.000120278	4.2744	4.911e-18	K00695//sucrose synthase [EC:2.4.1.13]+ko01100//Metabolic pathways+ko00500//Starch and sucrose metabolism;K00695//sucrose synthase [EC:2.4.1.13]+ko01100//Metabolic pathways+ko00500//Starch and sucrose metabolism;K00695//sucrose synthase [EC:2.4.1.13]+ko01100//Metabolic pathways+ko00500//Starch and sucrose metabolism;K00695//sucrose synthase [EC:2.4.1.13]+ko01100//Metabolic pathways+ko00500//Starc…
CL2341.Contig3	ko01100//Metabolic pathways;ko00500//Starch and sucrose metabolism	9.16406	9.53452e-30	6.0032	1.26088e-33	4.6848	4.19083e-29	K00695//sucrose synthase [EC:2.4.1.13]+ko01100//Metabolic pathways+ko00500//Starch and sucrose metabolism;K00695//sucrose synthase [EC:2.4.1.13]+ko01100//Metabolic pathways+ko00500//Starch and sucrose metabolism;K00695//sucrose synthase [EC:2.4.1.13]+ko01100//Metabolic pathways+ko00500//Starch and sucrose metabolism;K00695//sucrose synthase [EC:2.4.1.13]+ko01100//Metabolic pathways+ko00500//Starc…
CL2341.Contig4	ko00500//Starch and sucrose metabolism;ko01100//Metabolic pathways	2.65731	6.74852e-05	1.98604	4.04801e-06	2.69811	1.85533e-06	K00695//sucrose synthase [EC:2.4.1.13]+ko01100//Metabolic pathways+ko00500//Starch and sucrose metabolism;K00695//sucrose synthase [EC:2.4.1.13]+ko01100//Metabolic pathways+ko00500//Starch and sucrose metabolism;K00695//sucrose synthase [EC:2.4.1.13]+ko01100//Metabolic pathways+ko00500//Starch and sucrose metabolism;K00695//sucrose synthase [EC:2.4.1.13]+ko01100//Metabolic pathways+ko00500//Starc…
CL2341.Contig6	ko01100//Metabolic pathways;ko00500//Starch and sucrose metabolism	8.85909	1.68274e-20	4.81804	2.55952e-11	5.1578	6.37629e-10	K00695//sucrose synthase [EC:2.4.1.13]+ko01100//Metabolic pathways+ko00500//Starch and sucrose metabolism;K00695//sucrose synthase [EC:2.4.1.13]+ko01100//Metabolic pathways+ko00500//Starch and sucrose metabolism;K00695//sucrose synthase [EC:2.4.1.13]+ko01100//Metabolic pathways+ko00500//Starch and sucrose metabolism;K00695//sucrose synthase [EC:2.4.1.13]+ko01100//Metabolic pathways+ko00500//Starc…
CL2347.Contig13	ko04626//Plant-pathogen interaction	1.70777	0.000383759	1.92077	7.03943e-05	2.5415	2.00894e-06	K13456//RPM1-interacting protein 4+ko04626//Plant-pathogen interaction;K04733//interleukin-1 receptor-associated kinase 4 [EC:2.7.11.1];K13456//RPM1-interacting protein 4+ko04626//Plant-pathogen interaction;K13456//RPM1-interacting protein 4+ko04626//Plant-pathogen interaction;K13456//RPM1-interacting protein 4+ko04626//Plant-pathogen interaction
CL2353.Contig4		1.58883	0.0302518	1.87921	0.0152275	1.4936	0.036259	K16296//serine carboxypeptidase-like clade I [EC:3.4.16.-];K16296//serine carboxypeptidase-like clade I [EC:3.4.16.-];K16296//serine carboxypeptidase-like clade I [EC:3.4.16.-];K16296//serine carboxypeptidase-like clade I [EC:3.4.16.-];K16296//serine carboxypeptidase-like clade I [EC:3.4.16.-]
CL2360.Contig3	ko00230//Purine metabolism;ko01100//Metabolic pathways	1.86041	0.0104021	1.78494	0.0328423	1.68388	0.0236533	K00856//adenosine kinase [EC:2.7.1.20]+ko00230//Purine metabolism+ko01100//Metabolic pathways;K00856//adenosine kinase [EC:2.7.1.20]+ko00230//Purine metabolism+ko01100//Metabolic pathways;K00856//adenosine kinase [EC:2.7.1.20]+ko00230//Purine metabolism+ko01100//Metabolic pathways;K00856//adenosine kinase [EC:2.7.1.20]+ko00230//Purine metabolism+ko01100//Metabolic pathways;K00856//adenosine kinas…
CL2362.Contig5		3.05325	2.49747e-07	2.35528	0.000457337	2.20892	0.000137208	K22390//acid phosphatase type 7;K22390//acid phosphatase type 7;K22390//acid phosphatase type 7;K22390//acid phosphatase type 7;K22390//acid phosphatase type 7
CL2368.Contig5	ko00970//Aminoacyl-tRNA biosynthesis	2.84884	0.000361298	3.28018	0.00378006	3.56394	0.000642099	K01883//cysteinyl-tRNA synthetase [EC:6.1.1.16]+ko00970//Aminoacyl-tRNA biosynthesis
CL2368.Contig6		3.26478	0.000877205	3.37808	0.00258519	5.42656	1.6491e-07
CL2368.Contig8	ko00970//Aminoacyl-tRNA biosynthesis	3.58376	1.64565e-08	4.92947	8.29785e-15	4.93435	7.2278e-18	K01883//cysteinyl-tRNA synthetase [EC:6.1.1.16]+ko00970//Aminoacyl-tRNA biosynthesis
CL2376.Contig9	ko01110//Biosynthesis of secondary metabolites;ko00400//Phenylalanine, tyrosine and tryptophan biosynthesis;ko01100//Metabolic pathways;ko01230//Biosynthesis of amino acids	7.04509	1.22989e-30	6.34734	7.05541e-24	6.04594	2.55626e-26	K05359//arogenate/prephenate dehydratase [EC:4.2.1.91 4.2.1.51]+ko01230//Biosynthesis of amino acids+ko01100//Metabolic pathways+ko01110//Biosynthesis of secondary metabolites+ko00400//Phenylalanine, tyrosine and tryptophan biosynthesis;K05359//arogenate/prephenate dehydratase [EC:4.2.1.91 4.2.1.51]+ko01230//Biosynthesis of amino acids+ko01100//Metabolic pathways+ko01110//Biosynthesis of secondar…
CL2378.Contig2		1.08979	0.000402513	1.16489	0.00530722	1.3564	8.20713e-05	K20827//RNA polymerase II-associated protein 2 [EC:3.1.3.16]
CL238.Contig7		9.06504	1.92794e-13	3.91488	2.69833e-05	6.57762	8.92732e-16	K22522//cytokinin riboside 5'-monophosphate phosphoribohydrolase [EC:3.2.2.-];K22522//cytokinin riboside 5'-monophosphate phosphoribohydrolase [EC:3.2.2.-];K22522//cytokinin riboside 5'-monophosphate phosphoribohydrolase [EC:3.2.2.-];K22522//cytokinin riboside 5'-monophosphate phosphoribohydrolase [EC:3.2.2.-];K22522//cytokinin riboside 5'-monophosphate phosphoribohydrolase [EC:3.2.2.-]
CL2385.Contig1		3.69788	0.0026039	3.56714	0.00487121	4.47974	0.000800766	K16297//serine carboxypeptidase-like clade II [EC:3.4.16.-];K16297//serine carboxypeptidase-like clade II [EC:3.4.16.-];K16297//serine carboxypeptidase-like clade II [EC:3.4.16.-];K16297//serine carboxypeptidase-like clade II [EC:3.4.16.-];K16297//serine carboxypeptidase-like clade II [EC:3.4.16.-]
CL2394.Contig12		4.31201	1.47425e-16	2.73917	1.07054e-07	2.72234	1.2693e-07
CL2398.Contig6	ko03013//RNA transport	2.38229	3.7264e-07	2.00746	0.00356777	2.31441	4.76192e-08	K00784//ribonuclease Z [EC:3.1.26.11]+ko03013//RNA transport;K00784//ribonuclease Z [EC:3.1.26.11]+ko03013//RNA transport;K00784//ribonuclease Z [EC:3.1.26.11]+ko03013//RNA transport;K00784//ribonuclease Z [EC:3.1.26.11]+ko03013//RNA transport;K00784//ribonuclease Z [EC:3.1.26.11]+ko03013//RNA transport
CL2401.Contig7	ko03015//mRNA surveillance pathway	2.21927	9.94033e-11	1.53266	0.0251135	1.73216	2.70045e-05	K11584//serine/threonine-protein phosphatase 2A regulatory subunit B'+ko03015//mRNA surveillance pathway;K11584//serine/threonine-protein phosphatase 2A regulatory subunit B'+ko03015//mRNA surveillance pathway;K11584//serine/threonine-protein phosphatase 2A regulatory subunit B'+ko03015//mRNA surveillance pathway;K11584//serine/threonine-protein phosphatase 2A regulatory subunit B'+ko03015//mRNA …
CL2411.Contig1	ko04141//Protein processing in endoplasmic reticulum	1.51886	0.000226848	0.949466	0.041818	1.40244	0.00988686	K13719//ubiquitin thioesterase OTU1 [EC:3.1.2.-]+ko04141//Protein processing in endoplasmic reticulum;K13719//ubiquitin thioesterase OTU1 [EC:3.1.2.-]+ko04141//Protein processing in endoplasmic reticulum;K13719//ubiquitin thioesterase OTU1 [EC:3.1.2.-]+ko04141//Protein processing in endoplasmic reticulum;K13719//ubiquitin thioesterase OTU1 [EC:3.1.2.-]+ko04141//Protein processing in endoplasmic r…
CL2427.Contig1	ko03020//RNA polymerase	3.93694	0.00038189	1.98123	0.0480483	2.41626	0.00323926	K03006//DNA-directed RNA polymerase II subunit RPB1 [EC:2.7.7.6]+ko03020//RNA polymerase;K03006//DNA-directed RNA polymerase II subunit RPB1 [EC:2.7.7.6]+ko03020//RNA polymerase;K03006//DNA-directed RNA polymerase II subunit RPB1 [EC:2.7.7.6]+ko03020//RNA polymerase;K04733//interleukin-1 receptor-associated kinase 4 [EC:2.7.11.1]
CL244.Contig1	ko03013//RNA transport;ko03020//RNA polymerase	10.3038	4.03716e-20	6.50144	4.91745e-09	7.17385	6.70692e-10	K17987//next to BRCA1 gene 1 protein;K03006//DNA-directed RNA polymerase II subunit RPB1 [EC:2.7.7.6]+ko03020//RNA polymerase;K14306//nuclear pore complex protein Nup62+ko03013//RNA transport;K04733//interleukin-1 receptor-associated kinase 4 [EC:2.7.11.1]
CL244.Contig2	ko00940//Phenylpropanoid biosynthesis;ko03013//RNA transport;ko01100//Metabolic pathways;ko01110//Biosynthesis of secondary metabolites	6.87573	1.62874e-05	6.27357	4.32538e-10	6.45525	8.85919e-08	K14306//nuclear pore complex protein Nup62+ko03013//RNA transport;K04730//interleukin-1 receptor-associated kinase 1 [EC:2.7.11.1];K04733//interleukin-1 receptor-associated kinase 4 [EC:2.7.11.1];K00430//peroxidase [EC:1.11.1.7]+ko01100//Metabolic pathways+ko01110//Biosynthesis of secondary metabolites+ko00940//Phenylpropanoid biosynthesis
CL244.Contig3		6.34555	0.000119003	6.39947	2.11079e-10	6.64011	2.70211e-08	K04730//interleukin-1 receptor-associated kinase 1 [EC:2.7.11.1];K19720//collagen, type III, alpha+ko04933//AGE-RAGE signaling pathway in diabetic complications;K04733//interleukin-1 receptor-associated kinase 4 [EC:2.7.11.1]
CL2446.Contig2		1.62118	0.000332065	2.79111	4.14068e-06	2.18927	4.86534e-07	K09338//homeobox-leucine zipper protein;K09338//homeobox-leucine zipper protein;K09338//homeobox-leucine zipper protein;K09338//homeobox-leucine zipper protein;K09338//homeobox-leucine zipper protein
CL2452.Contig9		1.91734	3.2641e-11	0.887842	0.025528	1.23408	1.01151e-06	K04733//interleukin-1 receptor-associated kinase 4 [EC:2.7.11.1];K04733//interleukin-1 receptor-associated kinase 4 [EC:2.7.11.1];K04733//interleukin-1 receptor-associated kinase 4 [EC:2.7.11.1];K04733//interleukin-1 receptor-associated kinase 4 [EC:2.7.11.1];K04733//interleukin-1 receptor-associated kinase 4 [EC:2.7.11.1]
CL2454.Contig11	ko00520//Amino sugar and nucleotide sugar metabolism	8.22324	4.35729e-11	7.83842	9.65599e-14	7.83184	6.26449e-13	K00621//glucosamine-phosphate N-acetyltransferase [EC:2.3.1.4]+ko00520//Amino sugar and nucleotide sugar metabolism;K00621//glucosamine-phosphate N-acetyltransferase [EC:2.3.1.4]+ko00520//Amino sugar and nucleotide sugar metabolism;K00621//glucosamine-phosphate N-acetyltransferase [EC:2.3.1.4]+ko00520//Amino sugar and nucleotide sugar metabolism;K00621//glucosamine-phosphate N-acetyltransferase […
CL2456.Contig5	ko04120//Ubiquitin mediated proteolysis	1.0884	3.9197e-05	0.645914	0.0138261	0.548032	0.0209103	K10144//RING finger and CHY zinc finger domain-containing protein 1 [EC:2.3.2.27]+ko04120//Ubiquitin mediated proteolysis;K10144//RING finger and CHY zinc finger domain-containing protein 1 [EC:2.3.2.27]+ko04120//Ubiquitin mediated proteolysis;K10144//RING finger and CHY zinc finger domain-containing protein 1 [EC:2.3.2.27]+ko04120//Ubiquitin mediated proteolysis;K10144//RING finger and CHY zinc …
CL2456.Contig8	ko04120//Ubiquitin mediated proteolysis	5.35269	1.15376e-05	4.37392	7.03174e-05	3.96271	0.000310657	K10144//RING finger and CHY zinc finger domain-containing protein 1 [EC:2.3.2.27]+ko04120//Ubiquitin mediated proteolysis;K10144//RING finger and CHY zinc finger domain-containing protein 1 [EC:2.3.2.27]+ko04120//Ubiquitin mediated proteolysis;K10144//RING finger and CHY zinc finger domain-containing protein 1 [EC:2.3.2.27]+ko04120//Ubiquitin mediated proteolysis;K10144//RING finger and CHY zinc …
CL2461.Contig1	ko01100//Metabolic pathways;ko04070//Phosphatidylinositol signaling system;ko00562//Inositol phosphate metabolism	8.5549	1.01099e-11	5.3092	4.09004e-06	6.69076	6.69492e-12	K01099//inositol polyphosphate 5-phosphatase INPP5B/F [EC:3.1.3.36]+ko01100//Metabolic pathways+ko04070//Phosphatidylinositol signaling system+ko00562//Inositol phosphate metabolism;K01099//inositol polyphosphate 5-phosphatase INPP5B/F [EC:3.1.3.36]+ko01100//Metabolic pathways+ko04070//Phosphatidylinositol signaling system+ko00562//Inositol phosphate metabolism;K01099//inositol polyphosphate 5-ph…
CL2461.Contig2	ko04070//Phosphatidylinositol signaling system;ko00562//Inositol phosphate metabolism;ko01100//Metabolic pathways	6.97824	4.49033e-14	3.14583	0.00181337	4.00821	2.09082e-06	K01099//inositol polyphosphate 5-phosphatase INPP5B/F [EC:3.1.3.36]+ko01100//Metabolic pathways+ko04070//Phosphatidylinositol signaling system+ko00562//Inositol phosphate metabolism;K01099//inositol polyphosphate 5-phosphatase INPP5B/F [EC:3.1.3.36]+ko01100//Metabolic pathways+ko04070//Phosphatidylinositol signaling system+ko00562//Inositol phosphate metabolism;K01099//inositol polyphosphate 5-ph…
CL2465.Contig2		2.71096	1.79453e-06	1.71497	0.0382039	2.40611	1.05714e-09	K06694//26S proteasome non-ATPase regulatory subunit 10;K06694//26S proteasome non-ATPase regulatory subunit 10;K06694//26S proteasome non-ATPase regulatory subunit 10;K06694//26S proteasome non-ATPase regulatory subunit 10;K06694//26S proteasome non-ATPase regulatory subunit 10
CL2466.Contig2	ko01100//Metabolic pathways;ko00040//Pentose and glucuronate interconversions;ko03013//RNA transport	1.92123	9.06684e-06	1.37271	0.00281693	2.08021	3.37674e-06	K01051//pectinesterase [EC:3.1.1.11]+ko00040//Pentose and glucuronate interconversions+ko01100//Metabolic pathways;K14306//nuclear pore complex protein Nup62+ko03013//RNA transport;K14306//nuclear pore complex protein Nup62+ko03013//RNA transport;K01414//oligopeptidase A [EC:3.4.24.70]
CL247.Contig8	ko04144//Endocytosis;ko04141//Protein processing in endoplasmic reticulum;ko03040//Spliceosome	3.55271	5.54248e-07	4.25628	1.12572e-08	2.93977	1.21639e-06	K03283//heat shock 70kDa protein 1/2/6/8+ko03040//Spliceosome+ko04144//Endocytosis+ko04141//Protein processing in endoplasmic reticulum
CL2474.Contig4	ko03013//RNA transport	2.81174	0.00728259	2.10716	0.000230467	2.38281	1.50192e-13	K14293//importin subunit beta-1+ko03013//RNA transport;K14293//importin subunit beta-1+ko03013//RNA transport;K14293//importin subunit beta-1+ko03013//RNA transport;K14293//importin subunit beta-1+ko03013//RNA transport
CL2490.Contig1		1.4273	0.00211953	1.70969	0.00151757	1.75121	0.000104775	K11593//eukaryotic translation initiation factor 2C;K11593//eukaryotic translation initiation factor 2C;K11593//eukaryotic translation initiation factor 2C;K11593//eukaryotic translation initiation factor 2C;K11593//eukaryotic translation initiation factor 2C
CL2494.Contig3	ko00260//Glycine, serine and threonine metabolism;ko01230//Biosynthesis of amino acids;ko01100//Metabolic pathways;ko01200//Carbon metabolism	1.67533	1.97762e-06	2.64128	6.90253e-24	2.70104	1.78628e-27	K00058//D-3-phosphoglycerate dehydrogenase / 2-oxoglutarate reductase [EC:1.1.1.95 1.1.1.399]+ko01230//Biosynthesis of amino acids+ko01100//Metabolic pathways+ko00260//Glycine, serine and threonine metabolism+ko01200//Carbon metabolism;K00058//D-3-phosphoglycerate dehydrogenase / 2-oxoglutarate reductase [EC:1.1.1.95 1.1.1.399]+ko01230//Biosynthesis of amino acids+ko01100//Metabolic pathways+ko00…
CL2505.Contig3	ko04712//Circadian rhythm - plant	2.20623	0.00243813	2.26881	0.0209657	2.71913	3.78457e-05	K12135//zinc finger protein CONSTANS+ko04712//Circadian rhythm - plant;K12135//zinc finger protein CONSTANS+ko04712//Circadian rhythm - plant;K12135//zinc finger protein CONSTANS+ko04712//Circadian rhythm - plant
CL2514.Contig11		0.746032	0.0453807	0.963294	0.00732906	0.967012	0.00166403	K11885//DNA damage-inducible protein 1
CL2519.Contig3		3.27907	2.58148e-36	2.57781	1.08451e-11	2.00769	3.42826e-24	K17506//protein phosphatase 1L [EC:3.1.3.16];K17506//protein phosphatase 1L [EC:3.1.3.16];K17506//protein phosphatase 1L [EC:3.1.3.16];K17500//integrin-linked kinase-associated serine/threonine phosphatase 2C [EC:3.1.3.16];K17505//protein phosphatase 1K [EC:3.1.3.16]
CL2529.Contig6		2.74032	2.53057e-05	3.28962	1.1431e-07	2.37661	2.61366e-05	K07198//5'-AMP-activated protein kinase, catalytic alpha subunit [EC:2.7.11.11];K07198//5'-AMP-activated protein kinase, catalytic alpha subunit [EC:2.7.11.11];K07198//5'-AMP-activated protein kinase, catalytic alpha subunit [EC:2.7.11.11];K07198//5'-AMP-activated protein kinase, catalytic alpha subunit [EC:2.7.11.11];K07198//5'-AMP-activated protein kinase, catalytic alpha subunit [EC:2.7.11.11]
CL2535.Contig1	ko03010//Ribosome	2.29188	9.40076e-09	2.0157	1.09008e-06	1.92959	6.80222e-07	K02882//large subunit ribosomal protein L18Ae+ko03010//Ribosome;K02882//large subunit ribosomal protein L18Ae+ko03010//Ribosome;K02882//large subunit ribosomal protein L18Ae+ko03010//Ribosome;K02882//large subunit ribosomal protein L18Ae+ko03010//Ribosome;K02882//large subunit ribosomal protein L18Ae+ko03010//Ribosome
CL2543.Contig15		1.72222	6.55989e-05	1.25898	0.0006139	0.756862	0.0488768	K10355//actin, other eukaryote;K10355//actin, other eukaryote;K10355//actin, other eukaryote;K10355//actin, other eukaryote;K10355//actin, other eukaryote
CL2547.Contig4		3.6908	3.32687e-08	4.53553	1.72764e-12	4.98993	2.44701e-15
CL2551.Contig3	ko00760//Nicotinate and nicotinamide metabolism;ko01100//Metabolic pathways;ko03015//mRNA surveillance pathway;ko03013//RNA transport	4.54697	2.61756e-08	3.4166	3.38928e-07	4.49924	1.40709e-13	K14325//RNA-binding protein with serine-rich domain 1+ko03015//mRNA surveillance pathway+ko03013//RNA transport;K06210//nicotinamide mononucleotide adenylyltransferase [EC:2.7.7.1 2.7.7.18]+ko01100//Metabolic pathways+ko00760//Nicotinate and nicotinamide metabolism;K22020//mucin-19;K06210//nicotinamide mononucleotide adenylyltransferase [EC:2.7.7.1 2.7.7.18]+ko01100//Metabolic pathways+ko00760//N…
CL2557.Contig1		8.56242	7.92351e-12	4.14462	4.76207e-06	7.51329	8.81104e-14
CL2562.Contig1		6.31636	2.06474e-05	4.26015	0.000269192	3.71314	0.00810864	K08064//nuclear transcription factor Y, alpha;K08064//nuclear transcription factor Y, alpha;K08064//nuclear transcription factor Y, alpha;K08064//nuclear transcription factor Y, alpha
CL2562.Contig2		6.27093	2.49324e-05	5.11279	3.99204e-05	3.98643	0.00107797	K08064//nuclear transcription factor Y, alpha;K08064//nuclear transcription factor Y, alpha;K08064//nuclear transcription factor Y, alpha;K08064//nuclear transcription factor Y, alpha
CL2564.Contig2		3.92327	2.11728e-27	3.97853	1.83423e-23	3.6923	6.37136e-35	K02184//formin 2;K02184//formin 2;K02184//formin 2;K02184//formin 2;K02184//formin 2
CL2568.Contig1		2.03999	5.66517e-08	1.49573	0.00144562	1.60714	1.47614e-05
CL2580.Contig4		1.87662	0.000535308	1.19509	0.0253699	1.05575	0.0140151	K00573//protein-L-isoaspartate(D-aspartate) O-methyltransferase [EC:2.1.1.77];K00573//protein-L-isoaspartate(D-aspartate) O-methyltransferase [EC:2.1.1.77];K00573//protein-L-isoaspartate(D-aspartate) O-methyltransferase [EC:2.1.1.77];K00573//protein-L-isoaspartate(D-aspartate) O-methyltransferase [EC:2.1.1.77]
CL2592.Contig2	ko00514//Other types of O-glycan biosynthesis	1.20255	0.016935	1.61194	0.00815642	1.45312	0.00197015	K20783//arabinosyltransferase [EC:2.4.2.-]+ko00514//Other types of O-glycan biosynthesis;K20783//arabinosyltransferase [EC:2.4.2.-]+ko00514//Other types of O-glycan biosynthesis;K20783//arabinosyltransferase [EC:2.4.2.-]+ko00514//Other types of O-glycan biosynthesis;K20783//arabinosyltransferase [EC:2.4.2.-]+ko00514//Other types of O-glycan biosynthesis;K20783//arabinosyltransferase [EC:2.4.2.-]+…
CL2593.Contig3	ko00941//Flavonoid biosynthesis;ko01100//Metabolic pathways;ko00904//Diterpenoid biosynthesis;ko01110//Biosynthesis of secondary metabolites	0.784239	0.000600808	1.01809	0.00248748	0.95883	6.92708e-06	K04124//gibberellin 3beta-dioxygenase [EC:1.14.11.15]+ko00904//Diterpenoid biosynthesis+ko01110//Biosynthesis of secondary metabolites;K15707//RING finger protein 170 [EC:2.3.2.27];K05282//gibberellin-44 dioxygenase [EC:1.14.11.12]+ko00904//Diterpenoid biosynthesis+ko01100//Metabolic pathways+ko01110//Biosynthesis of secondary metabolites;K05278//flavonol synthase [EC:1.14.20.6]+ko01100//Metaboli…
CL2595.Contig11	ko00520//Amino sugar and nucleotide sugar metabolism;ko01100//Metabolic pathways	2.19865	8.72736e-05	2.72436	4.81709e-07	2.6768	7.42827e-07	K08678//UDP-glucuronate decarboxylase [EC:4.1.1.35]+ko00520//Amino sugar and nucleotide sugar metabolism+ko01100//Metabolic pathways;K08678//UDP-glucuronate decarboxylase [EC:4.1.1.35]+ko00520//Amino sugar and nucleotide sugar metabolism+ko01100//Metabolic pathways;K08678//UDP-glucuronate decarboxylase [EC:4.1.1.35]+ko00520//Amino sugar and nucleotide sugar metabolism+ko01100//Metabolic pathways;…
CL2595.Contig14	ko01100//Metabolic pathways;ko00520//Amino sugar and nucleotide sugar metabolism	1.19909	0.0112175	1.4612	0.0269089	1.325	0.00312355	K08678//UDP-glucuronate decarboxylase [EC:4.1.1.35]+ko00520//Amino sugar and nucleotide sugar metabolism+ko01100//Metabolic pathways;K08678//UDP-glucuronate decarboxylase [EC:4.1.1.35]+ko00520//Amino sugar and nucleotide sugar metabolism+ko01100//Metabolic pathways;K08678//UDP-glucuronate decarboxylase [EC:4.1.1.35]+ko00520//Amino sugar and nucleotide sugar metabolism+ko01100//Metabolic pathways;…
CL2596.Contig1		1.97268	1.12227e-05	3.33216	2.33401e-12	2.26344	1.56958e-12
CL2599.Contig1		2.69498	3.35737e-09	2.13581	1.73054e-08	3.92604	8.17799e-21
CL2606.Contig5		2.6838	3.16628e-10	1.7356	0.0213412	0.787318	0.0205025
CL2619.Contig1	ko01100//Metabolic pathways;ko00511//Other glycan degradation;ko00604//Glycosphingolipid biosynthesis - ganglio series;ko00600//Sphingolipid metabolism;ko00531//Glycosaminoglycan degradation;ko00052//Galactose metabolism	1.25122	8.26946e-07	1.41123	4.58489e-08	1.52772	5.46538e-07	K12309//beta-galactosidase [EC:3.2.1.23]+ko00600//Sphingolipid metabolism+ko00604//Glycosphingolipid biosynthesis - ganglio series+ko00531//Glycosaminoglycan degradation+ko00511//Other glycan degradation+ko01100//Metabolic pathways+ko00052//Galactose metabolism;K12309//beta-galactosidase [EC:3.2.1.23]+ko00600//Sphingolipid metabolism+ko00604//Glycosphingolipid biosynthesis - ganglio series+ko0053…
CL2631.Contig10	ko04712//Circadian rhythm - plant	2.23084	0.00186155	2.93237	1.02158e-06	2.68576	1.47589e-06	K12125//protein EARLY FLOWERING 3+ko04712//Circadian rhythm - plant;K12125//protein EARLY FLOWERING 3+ko04712//Circadian rhythm - plant;K12125//protein EARLY FLOWERING 3+ko04712//Circadian rhythm - plant;K12125//protein EARLY FLOWERING 3+ko04712//Circadian rhythm - plant;K12125//protein EARLY FLOWERING 3+ko04712//Circadian rhythm - plant
CL2631.Contig8	ko04712//Circadian rhythm - plant	3.44343	3.15094e-05	4.11987	1.03862e-09	4.34789	7.74646e-14	K12125//protein EARLY FLOWERING 3+ko04712//Circadian rhythm - plant;K12125//protein EARLY FLOWERING 3+ko04712//Circadian rhythm - plant;K12125//protein EARLY FLOWERING 3+ko04712//Circadian rhythm - plant;K12125//protein EARLY FLOWERING 3+ko04712//Circadian rhythm - plant;K12125//protein EARLY FLOWERING 3+ko04712//Circadian rhythm - plant
CL2636.Contig2		2.55123	0.000686422	1.97151	0.0112024	2.36444	0.00291885	K19042//E3 ubiquitin-protein ligase BOI and related proteins [EC:2.3.2.27];K19042//E3 ubiquitin-protein ligase BOI and related proteins [EC:2.3.2.27];K19042//E3 ubiquitin-protein ligase BOI and related proteins [EC:2.3.2.27];K19042//E3 ubiquitin-protein ligase BOI and related proteins [EC:2.3.2.27];K19042//E3 ubiquitin-protein ligase BOI and related proteins [EC:2.3.2.27]
CL2636.Contig7		2.46429	0.000258785	2.03086	9.31803e-05	2.12188	6.05317e-05	K19042//E3 ubiquitin-protein ligase BOI and related proteins [EC:2.3.2.27];K19042//E3 ubiquitin-protein ligase BOI and related proteins [EC:2.3.2.27];K19042//E3 ubiquitin-protein ligase BOI and related proteins [EC:2.3.2.27];K19042//E3 ubiquitin-protein ligase BOI and related proteins [EC:2.3.2.27];K19042//E3 ubiquitin-protein ligase BOI and related proteins [EC:2.3.2.27]
CL2636.Contig8		3.12289	0.000191226	2.86698	0.000981294	2.63811	0.00192428	K19042//E3 ubiquitin-protein ligase BOI and related proteins [EC:2.3.2.27];K19042//E3 ubiquitin-protein ligase BOI and related proteins [EC:2.3.2.27];K19042//E3 ubiquitin-protein ligase BOI and related proteins [EC:2.3.2.27];K19042//E3 ubiquitin-protein ligase BOI and related proteins [EC:2.3.2.27];K19042//E3 ubiquitin-protein ligase BOI and related proteins [EC:2.3.2.27]
CL2642.Contig7		2.46965	0.0132178	3.34594	9.07224e-05	3.4366	3.23097e-05
CL2642.Contig8		3.19144	0.000793821	3.34411	1.1284e-05	3.75452	1.39411e-07	K03188//urease accessory protein;K04733//interleukin-1 receptor-associated kinase 4 [EC:2.7.11.1]
CL2655.Contig18		6.16946	2.97053e-05	5.73431	7.14116e-06	4.07455	0.00110723	K21596//calmodulin-binding transcription activator;K21596//calmodulin-binding transcription activator;K21596//calmodulin-binding transcription activator;K21596//calmodulin-binding transcription activator;K21596//calmodulin-binding transcription activator
CL2664.Contig6	ko00760//Nicotinate and nicotinamide metabolism	7.08983	9.61357e-14	2.12719	0.00871587	1.68219	0.0194469	K18551//pyrimidine and pyridine-specific 5'-nucleotidase [EC:3.1.3.-]+ko00760//Nicotinate and nicotinamide metabolism
CL2684.Contig2	ko04016//MAPK signaling pathway - plant	3.0516	3.0888e-09	1.59778	0.0143238	1.9195	0.00022718	K17686//Cu+-exporting ATPase [EC:3.6.3.54]+ko04016//MAPK signaling pathway - plant;K17686//Cu+-exporting ATPase [EC:3.6.3.54]+ko04016//MAPK signaling pathway - plant;K17686//Cu+-exporting ATPase [EC:3.6.3.54]+ko04016//MAPK signaling pathway - plant;K17686//Cu+-exporting ATPase [EC:3.6.3.54]+ko04016//MAPK signaling pathway - plant;K17686//Cu+-exporting ATPase [EC:3.6.3.54]+ko04016//MAPK signaling …
CL2686.Contig1		2.13182	0.00102337	2.03231	0.0154404	2.36539	0.000467361
CL2686.Contig5		1.64621	0.00337417	2.4589	0.000202124	2.14263	1.22575e-05
CL2686.Contig8		2.48067	0.000423211	3.44134	2.26003e-06	3.24497	2.51111e-06
CL2697.Contig1		3.20006	2.21127e-06	2.07686	0.00620576	2.56502	6.37143e-05	K00898//pyruvate dehydrogenase kinase 2/3/4 [EC:2.7.11.2];K00898//pyruvate dehydrogenase kinase 2/3/4 [EC:2.7.11.2];K00898//pyruvate dehydrogenase kinase 2/3/4 [EC:2.7.11.2];K00898//pyruvate dehydrogenase kinase 2/3/4 [EC:2.7.11.2]
CL2704.Contig2	ko01100//Metabolic pathways;ko01110//Biosynthesis of secondary metabolites	2.90583	5.49418e-14	2.53891	4.00235e-27	1.97881	4.02834e-15	K01061//carboxymethylenebutenolidase [EC:3.1.1.45]+ko01100//Metabolic pathways+ko01110//Biosynthesis of secondary metabolites;K01061//carboxymethylenebutenolidase [EC:3.1.1.45]+ko01100//Metabolic pathways+ko01110//Biosynthesis of secondary metabolites;K01061//carboxymethylenebutenolidase [EC:3.1.1.45]+ko01100//Metabolic pathways+ko01110//Biosynthesis of secondary metabolites;K01061//carboxymethyl…
CL2707.Contig2	ko00330//Arginine and proline metabolism;ko01100//Metabolic pathways	8.78799	6.81171e-12	7.67651	6.22792e-13	8.22272	6.19609e-13	K00472//prolyl 4-hydroxylase [EC:1.14.11.2]+ko00330//Arginine and proline metabolism+ko01100//Metabolic pathways;K00472//prolyl 4-hydroxylase [EC:1.14.11.2]+ko00330//Arginine and proline metabolism+ko01100//Metabolic pathways;K00472//prolyl 4-hydroxylase [EC:1.14.11.2]+ko00330//Arginine and proline metabolism+ko01100//Metabolic pathways;K00472//prolyl 4-hydroxylase [EC:1.14.11.2]+ko00330//Arginin…
CL2712.Contig3	ko03013//RNA transport	2.02268	3.30715e-05	0.922096	0.0444919	1.64454	1.87061e-06	K03680//translation initiation factor eIF-2B subunit delta+ko03013//RNA transport;K03680//translation initiation factor eIF-2B subunit delta+ko03013//RNA transport;K03680//translation initiation factor eIF-2B subunit delta+ko03013//RNA transport;K03680//translation initiation factor eIF-2B subunit delta+ko03013//RNA transport;K03680//translation initiation factor eIF-2B subunit delta+ko03013//RNA…
CL2724.Contig1		4.40001	1.35256e-25	2.26668	0.000120519	2.67952	1.37112e-11	K09872//aquaporin PIP;K09872//aquaporin PIP;K09872//aquaporin PIP;K09872//aquaporin PIP;K09872//aquaporin PIP
CL2724.Contig3		3.91081	1.67923e-21	1.11291	0.00144358	1.48578	6.22515e-06	K09872//aquaporin PIP;K09872//aquaporin PIP;K09872//aquaporin PIP;K09872//aquaporin PIP;K09872//aquaporin PIP
CL2737.Contig1	ko04144//Endocytosis	8.08718	1.28172e-67	5.16952	8.76552e-49	4.77571	4.90088e-55	K12191//charged multivesicular body protein 2A+ko04144//Endocytosis;K12191//charged multivesicular body protein 2A+ko04144//Endocytosis;K12191//charged multivesicular body protein 2A+ko04144//Endocytosis;K12191//charged multivesicular body protein 2A+ko04144//Endocytosis;K12191//charged multivesicular body protein 2A+ko04144//Endocytosis
CL2737.Contig2	ko04144//Endocytosis	9.04714	1.07044e-19	4.93705	3.68762e-21	3.67901	2.31084e-13	K12191//charged multivesicular body protein 2A+ko04144//Endocytosis;K12191//charged multivesicular body protein 2A+ko04144//Endocytosis;K12191//charged multivesicular body protein 2A+ko04144//Endocytosis;K12191//charged multivesicular body protein 2A+ko04144//Endocytosis;K12191//charged multivesicular body protein 2A+ko04144//Endocytosis
CL2737.Contig3	ko04144//Endocytosis	5.29766	1.32649e-06	3.11823	0.000997111	2.45268	0.00131825	K12191//charged multivesicular body protein 2A+ko04144//Endocytosis;K12191//charged multivesicular body protein 2A+ko04144//Endocytosis;K12191//charged multivesicular body protein 2A+ko04144//Endocytosis;K12191//charged multivesicular body protein 2A+ko04144//Endocytosis;K12191//charged multivesicular body protein 2A+ko04144//Endocytosis
CL2737.Contig4	ko04144//Endocytosis	7.42323	3.91409e-08	2.0353	0.0242506	2.90089	0.000258114	K12191//charged multivesicular body protein 2A+ko04144//Endocytosis;K12191//charged multivesicular body protein 2A+ko04144//Endocytosis;K12191//charged multivesicular body protein 2A+ko04144//Endocytosis;K12191//charged multivesicular body protein 2A+ko04144//Endocytosis;K12191//charged multivesicular body protein 2A+ko04144//Endocytosis
CL2737.Contig5	ko04144//Endocytosis	4.45441	1.83722e-07	2.46231	0.000933183	2.12943	0.0109484	K12191//charged multivesicular body protein 2A+ko04144//Endocytosis;K12191//charged multivesicular body protein 2A+ko04144//Endocytosis;K12191//charged multivesicular body protein 2A+ko04144//Endocytosis;K12191//charged multivesicular body protein 2A+ko04144//Endocytosis;K12191//charged multivesicular body protein 2A+ko04144//Endocytosis
CL2741.Contig2		8.69136	3.61508e-31	5.60909	7.96644e-21	6.09671	2.54704e-21	K09422//transcription factor MYB, plant;K09422//transcription factor MYB, plant;K09422//transcription factor MYB, plant;K09422//transcription factor MYB, plant;K09422//transcription factor MYB, plant
CL275.Contig2		7.92859	1.28917e-09	7.44531	3.16754e-11	7.46182	1.03568e-10
CL275.Contig3		3.96993	0.0355183	3.48532	0.0466458	3.55361	0.0366581
CL2754.Contig2	ko00520//Amino sugar and nucleotide sugar metabolism;ko01110//Biosynthesis of secondary metabolites;ko01100//Metabolic pathways;ko00051//Fructose and mannose metabolism	1.54347	0.000196715	1.01593	0.00658206	0.722796	0.0362527	K00966//mannose-1-phosphate guanylyltransferase [EC:2.7.7.13]+ko00520//Amino sugar and nucleotide sugar metabolism+ko01100//Metabolic pathways+ko00051//Fructose and mannose metabolism+ko01110//Biosynthesis of secondary metabolites;K00966//mannose-1-phosphate guanylyltransferase [EC:2.7.7.13]+ko00520//Amino sugar and nucleotide sugar metabolism+ko01100//Metabolic pathways+ko00051//Fructose and man…
CL2772.Contig9	ko00450//Selenocompound metabolism;ko01230//Biosynthesis of amino acids;ko00270//Cysteine and methionine metabolism;ko01100//Metabolic pathways;ko01110//Biosynthesis of secondary metabolites	1.64401	0.00917371	1.6721	0.00531717	1.08276	0.0427823	K00549//5-methyltetrahydropteroyltriglutamate--homocysteine methyltransferase [EC:2.1.1.14]+ko01230//Biosynthesis of amino acids+ko00450//Selenocompound metabolism+ko01100//Metabolic pathways+ko01110//Biosynthesis of secondary metabolites+ko00270//Cysteine and methionine metabolism
CL2774.Contig4		2.2937	3.4333e-06	1.30699	0.0269901	1.8376	6.05243e-05	K17085//transmembrane 9 superfamily member 1;K17085//transmembrane 9 superfamily member 1;K17085//transmembrane 9 superfamily member 1;K17085//transmembrane 9 superfamily member 1;K17085//transmembrane 9 superfamily member 1
CL2774.Contig9		3.22756	4.07453e-11	2.70488	3.28375e-11	2.92254	2.11839e-14	K17085//transmembrane 9 superfamily member 1;K17085//transmembrane 9 superfamily member 1;K17085//transmembrane 9 superfamily member 1;K17085//transmembrane 9 superfamily member 1;K17085//transmembrane 9 superfamily member 1
CL2776.Contig2		10.0149	7.35384e-41	8.86731	5.23865e-45	8.3127	4.41666e-23	K20889//probable glucuronoxylan glucuronosyltransferase IRX7 [EC2.4.1.-];K20889//probable glucuronoxylan glucuronosyltransferase IRX7 [EC2.4.1.-];K20889//probable glucuronoxylan glucuronosyltransferase IRX7 [EC2.4.1.-];K20889//probable glucuronoxylan glucuronosyltransferase IRX7 [EC2.4.1.-];K20889//probable glucuronoxylan glucuronosyltransferase IRX7 [EC2.4.1.-]
CL2776.Contig3		8.92865	5.20682e-13	6.89087	6.31933e-14	8.44699	1.09696e-14	K20889//probable glucuronoxylan glucuronosyltransferase IRX7 [EC2.4.1.-];K20889//probable glucuronoxylan glucuronosyltransferase IRX7 [EC2.4.1.-];K20889//probable glucuronoxylan glucuronosyltransferase IRX7 [EC2.4.1.-];K20889//probable glucuronoxylan glucuronosyltransferase IRX7 [EC2.4.1.-];K20889//probable glucuronoxylan glucuronosyltransferase IRX7 [EC2.4.1.-]
CL2776.Contig4		9.17749	3.22399e-20	8.22115	2.0962e-18	8.08209	1.76482e-17	K20889//probable glucuronoxylan glucuronosyltransferase IRX7 [EC2.4.1.-];K20889//probable glucuronoxylan glucuronosyltransferase IRX7 [EC2.4.1.-];K20889//probable glucuronoxylan glucuronosyltransferase IRX7 [EC2.4.1.-];K20889//probable glucuronoxylan glucuronosyltransferase IRX7 [EC2.4.1.-];K20889//probable glucuronoxylan glucuronosyltransferase IRX7 [EC2.4.1.-]
CL2784.Contig5	ko00500//Starch and sucrose metabolism	5.47646	5.07096e-13	3.75229	5.12378e-08	4.11597	2.33019e-08	K19891//glucan endo-1,3-beta-glucosidase 1/2/3 [EC:3.2.1.39]+ko00500//Starch and sucrose metabolism;K19891//glucan endo-1,3-beta-glucosidase 1/2/3 [EC:3.2.1.39]+ko00500//Starch and sucrose metabolism;K19891//glucan endo-1,3-beta-glucosidase 1/2/3 [EC:3.2.1.39]+ko00500//Starch and sucrose metabolism
CL279.Contig4	ko00520//Amino sugar and nucleotide sugar metabolism	3.75044	5.1724e-34	2.35299	1.40392e-13	2.98084	1.48755e-25	K00326//cytochrome-b5 reductase [EC:1.6.2.2]+ko00520//Amino sugar and nucleotide sugar metabolism;K00326//cytochrome-b5 reductase [EC:1.6.2.2]+ko00520//Amino sugar and nucleotide sugar metabolism;K00326//cytochrome-b5 reductase [EC:1.6.2.2]+ko00520//Amino sugar and nucleotide sugar metabolism;K00326//cytochrome-b5 reductase [EC:1.6.2.2]+ko00520//Amino sugar and nucleotide sugar metabolism;K00326/…
CL279.Contig5	ko00520//Amino sugar and nucleotide sugar metabolism	3.03443	1.02876e-10	2.13689	7.11887e-08	2.79364	1.45107e-14	K00326//cytochrome-b5 reductase [EC:1.6.2.2]+ko00520//Amino sugar and nucleotide sugar metabolism;K00326//cytochrome-b5 reductase [EC:1.6.2.2]+ko00520//Amino sugar and nucleotide sugar metabolism;K00326//cytochrome-b5 reductase [EC:1.6.2.2]+ko00520//Amino sugar and nucleotide sugar metabolism;K00326//cytochrome-b5 reductase [EC:1.6.2.2]+ko00520//Amino sugar and nucleotide sugar metabolism;K00326/…
CL28.Contig109		1.58367	6.86837e-07	1.30524	0.000157569	1.03688	0.00148204	K01537//Ca2+-transporting ATPase [EC:3.6.3.8];K01537//Ca2+-transporting ATPase [EC:3.6.3.8];K01537//Ca2+-transporting ATPase [EC:3.6.3.8];K01537//Ca2+-transporting ATPase [EC:3.6.3.8];K01537//Ca2+-transporting ATPase [EC:3.6.3.8]
CL28.Contig12		5.68267	1.1512e-05	2.10752	0.00909751	5.36406	1.69594e-05	K01537//Ca2+-transporting ATPase [EC:3.6.3.8];K01537//Ca2+-transporting ATPase [EC:3.6.3.8];K01537//Ca2+-transporting ATPase [EC:3.6.3.8];K01537//Ca2+-transporting ATPase [EC:3.6.3.8];K01537//Ca2+-transporting ATPase [EC:3.6.3.8]
CL28.Contig136		2.58312	0.000255971	2.62846	0.00087514	1.97694	0.00524448	K01537//Ca2+-transporting ATPase [EC:3.6.3.8];K01537//Ca2+-transporting ATPase [EC:3.6.3.8];K01537//Ca2+-transporting ATPase [EC:3.6.3.8];K01537//Ca2+-transporting ATPase [EC:3.6.3.8];K01537//Ca2+-transporting ATPase [EC:3.6.3.8]
CL28.Contig35		1.09027	0.00349044	1.93107	2.01749e-05	1.58439	9.09512e-08	K01537//Ca2+-transporting ATPase [EC:3.6.3.8];K01537//Ca2+-transporting ATPase [EC:3.6.3.8];K01537//Ca2+-transporting ATPase [EC:3.6.3.8];K01537//Ca2+-transporting ATPase [EC:3.6.3.8];K01537//Ca2+-transporting ATPase [EC:3.6.3.8]
CL28.Contig87		1.0029	0.0316683	1.65358	0.00143747	1.68564	0.00172692	K01537//Ca2+-transporting ATPase [EC:3.6.3.8];K01537//Ca2+-transporting ATPase [EC:3.6.3.8];K01537//Ca2+-transporting ATPase [EC:3.6.3.8];K01537//Ca2+-transporting ATPase [EC:3.6.3.8];K01537//Ca2+-transporting ATPase [EC:3.6.3.8]
CL2826.Contig1	ko00196//Photosynthesis - antenna proteins	4.02191	6.56045e-27	6.31248	4.75305e-59	4.63661	7.28989e-49	K08909//light-harvesting complex I chlorophyll a/b binding protein 3+ko00196//Photosynthesis - antenna proteins;K08909//light-harvesting complex I chlorophyll a/b binding protein 3+ko00196//Photosynthesis - antenna proteins;K08909//light-harvesting complex I chlorophyll a/b binding protein 3+ko00196//Photosynthesis - antenna proteins;K08909//light-harvesting complex I chlorophyll a/b binding prot…
CL2833.Contig3		1.62764	3.9879e-05	4.41997	5.55485e-37	1.9883	1.57908e-09	K08472//mlo protein;K08472//mlo protein;K08472//mlo protein;K08472//mlo protein;K08472//mlo protein
CL2841.Contig14	ko01110//Biosynthesis of secondary metabolites;ko00053//Ascorbate and aldarate metabolism;ko01100//Metabolic pathways	1.28367	0.00237454	1.54455	0.00696021	1.22537	0.000612875	K14190//GDP-L-galactose phosphorylase [EC:2.7.7.69]+ko01100//Metabolic pathways+ko00053//Ascorbate and aldarate metabolism+ko01110//Biosynthesis of secondary metabolites;K14190//GDP-L-galactose phosphorylase [EC:2.7.7.69]+ko01100//Metabolic pathways+ko00053//Ascorbate and aldarate metabolism+ko01110//Biosynthesis of secondary metabolites;K14190//GDP-L-galactose phosphorylase [EC:2.7.7.69]+ko01100…
CL2843.Contig1	ko00040//Pentose and glucuronate interconversions;ko01100//Metabolic pathways	6.03511	2.41707e-08	2.50238	0.00129248	2.61286	0.001016	K01051//pectinesterase [EC:3.1.1.11]+ko00040//Pentose and glucuronate interconversions+ko01100//Metabolic pathways
CL2881.Contig2		5.0945	0.00212211	3.9598	0.00691692	4.64796	0.00175949	K04422//mitogen-activated protein kinase kinase kinase 13 [EC:2.7.11.25];K04422//mitogen-activated protein kinase kinase kinase 13 [EC:2.7.11.25];K04422//mitogen-activated protein kinase kinase kinase 13 [EC:2.7.11.25];K04422//mitogen-activated protein kinase kinase kinase 13 [EC:2.7.11.25];K04422//mitogen-activated protein kinase kinase kinase 13 [EC:2.7.11.25]
CL2892.Contig1		4.15323	2.95945e-09	1.94917	0.0325368	4.64549	8.05121e-12
CL2897.Contig4	ko04120//Ubiquitin mediated proteolysis	2.80817	1.6868e-06	1.89016	0.0026699	2.23098	0.000342208	K10576//ubiquitin-conjugating enzyme E2 H [EC:2.3.2.23]+ko04120//Ubiquitin mediated proteolysis;K10576//ubiquitin-conjugating enzyme E2 H [EC:2.3.2.23]+ko04120//Ubiquitin mediated proteolysis;K10576//ubiquitin-conjugating enzyme E2 H [EC:2.3.2.23]+ko04120//Ubiquitin mediated proteolysis;K10576//ubiquitin-conjugating enzyme E2 H [EC:2.3.2.23]+ko04120//Ubiquitin mediated proteolysis;K10576//ubiquit…
CL2902.Contig1		3.49484	1.24239e-07	3.08542	1.69076e-06	3.08594	9.91629e-07	K11804//WD repeat-containing protein 42A;K11804//WD repeat-containing protein 42A;K11804//WD repeat-containing protein 42A;K11804//WD repeat-containing protein 42A;K11804//WD repeat-containing protein 42A
CL2902.Contig3		2.479	9.91942e-16	1.37659	0.00172514	2.17331	7.9355e-08	K11804//WD repeat-containing protein 42A;K11804//WD repeat-containing protein 42A;K11804//WD repeat-containing protein 42A;K11804//WD repeat-containing protein 42A;K11804//WD repeat-containing protein 42A
CL2903.Contig2		6.17526	3.59451e-05	5.68506	1.30163e-05	5.71101	1.81319e-05	K08360//cytochrome b-561 [EC:7.2.1.3];K08360//cytochrome b-561 [EC:7.2.1.3];K08360//cytochrome b-561 [EC:7.2.1.3];K08360//cytochrome b-561 [EC:7.2.1.3];K08360//cytochrome b-561 [EC:7.2.1.3]
CL2910.Contig1	ko00620//Pyruvate metabolism	2.41912	5.70035e-13	1.76169	1.66875e-09	1.66865	6.62054e-11	K01512//acylphosphatase [EC:3.6.1.7]+ko00620//Pyruvate metabolism;K01512//acylphosphatase [EC:3.6.1.7]+ko00620//Pyruvate metabolism
CL2911.Contig2		5.17337	3.97868e-30	3.67957	8.01837e-13	5.39709	1.10862e-28	K02184//formin 2;K02184//formin 2;K02184//formin 2;K02184//formin 2
CL2933.Contig6	ko04075//Plant hormone signal transduction	1.72549	0.000334504	1.02725	0.0428554	1.24193	0.00424851	K14432//ABA responsive element binding factor+ko04075//Plant hormone signal transduction;K14432//ABA responsive element binding factor+ko04075//Plant hormone signal transduction;K14432//ABA responsive element binding factor+ko04075//Plant hormone signal transduction;K14432//ABA responsive element binding factor+ko04075//Plant hormone signal transduction;K14432//ABA responsive element binding fact…
CL2936.Contig1		9.06427	1.36457e-24	8.31866	7.35206e-28	6.69062	7.07653e-16
CL2953.Contig2		3.92846	0.000143416	3.59454	0.0136254	4.51326	3.94779e-11
CL2953.Contig3		2.60057	2.116e-05	2.67397	0.000274684	2.17963	0.00106028
CL2959.Contig1		1.48805	0.0246564	3.59953	2.49867e-07	2.24452	7.44204e-05
CL2960.Contig3	ko00909//Sesquiterpenoid and triterpenoid biosynthesis	8.23443	8.38054e-10	5.77559	2.02983e-07	5.86718	1.20064e-06	K15803//(-)-germacrene D synthase [EC:4.2.3.75]+ko00909//Sesquiterpenoid and triterpenoid biosynthesis;K15803//(-)-germacrene D synthase [EC:4.2.3.75]+ko00909//Sesquiterpenoid and triterpenoid biosynthesis;K15803//(-)-germacrene D synthase [EC:4.2.3.75]+ko00909//Sesquiterpenoid and triterpenoid biosynthesis;K15803//(-)-germacrene D synthase [EC:4.2.3.75]+ko00909//Sesquiterpenoid and triterpenoid …
CL2960.Contig4	ko00909//Sesquiterpenoid and triterpenoid biosynthesis	4.39616	0.00359021	4.6297	0.000793569	3.60189	0.00924137	K15803//(-)-germacrene D synthase [EC:4.2.3.75]+ko00909//Sesquiterpenoid and triterpenoid biosynthesis;K15803//(-)-germacrene D synthase [EC:4.2.3.75]+ko00909//Sesquiterpenoid and triterpenoid biosynthesis;K15803//(-)-germacrene D synthase [EC:4.2.3.75]+ko00909//Sesquiterpenoid and triterpenoid biosynthesis;K15803//(-)-germacrene D synthase [EC:4.2.3.75]+ko00909//Sesquiterpenoid and triterpenoid …
CL2962.Contig4		0.94938	0.0141115	1.49737	0.00240246	1.44987	6.3571e-05	K20307//trafficking protein particle complex subunit 10;K20307//trafficking protein particle complex subunit 10;K20307//trafficking protein particle complex subunit 10;K20307//trafficking protein particle complex subunit 10;K20307//trafficking protein particle complex subunit 10
CL2974.Contig3		5.94896	7.90724e-08	2.37886	0.0127368	3.92545	6.8644e-06
CL2974.Contig4		5.58076	7.75589e-37	2.08861	0.0213024	4.31433	3.56675e-28
CL2996.Contig1		3.90294	4.55192e-09	3.64881	9.90402e-08	4.00225	4.34113e-09
CL3008.Contig1		8.74747	9.06296e-12	7.20028	1.12297e-11	6.69916	8.1597e-10	K17388//Rho-associated protein kinase 2 [EC:2.7.11.1];K10352//myosin heavy chain;K10352//myosin heavy chain;K10352//myosin heavy chain;K20283//golgin subfamily A member 4
CL3008.Contig2		5.94257	3.32822e-10	5.67075	1.84497e-07	4.66378	1.29438e-07	K17388//Rho-associated protein kinase 2 [EC:2.7.11.1];K10352//myosin heavy chain;K10352//myosin heavy chain;K10352//myosin heavy chain;K20283//golgin subfamily A member 4
CL3014.Contig6	ko04016//MAPK signaling pathway - plant;ko04075//Plant hormone signal transduction	1.77212	0.00494654	2.64156	3.02371e-06	1.81506	0.00808493	K14497//protein phosphatase 2C [EC:3.1.3.16]+ko04016//MAPK signaling pathway - plant+ko04075//Plant hormone signal transduction;K14497//protein phosphatase 2C [EC:3.1.3.16]+ko04016//MAPK signaling pathway - plant+ko04075//Plant hormone signal transduction;K14497//protein phosphatase 2C [EC:3.1.3.16]+ko04016//MAPK signaling pathway - plant+ko04075//Plant hormone signal transduction;K14497//protein…
CL3050.Contig1	ko03020//RNA polymerase	6.98007	4.00687e-09	4.23125	3.61991e-11	4.58271	1.17795e-10	K10955//mucin-2;K03006//DNA-directed RNA polymerase II subunit RPB1 [EC:2.7.7.6]+ko03020//RNA polymerase;K03006//DNA-directed RNA polymerase II subunit RPB1 [EC:2.7.7.6]+ko03020//RNA polymerase;K02184//formin 2;K02184//formin 2
CL3050.Contig2	ko03020//RNA polymerase	6.26511	2.75065e-16	4.26003	2.2251e-11	3.84083	3.68404e-07	K10955//mucin-2;K03006//DNA-directed RNA polymerase II subunit RPB1 [EC:2.7.7.6]+ko03020//RNA polymerase;K02184//formin 2;K02184//formin 2;K02184//formin 2
CL3050.Contig3	ko03020//RNA polymerase	5.73933	1.90825e-11	4.29258	6.69037e-10	4.04931	4.08275e-07	K10955//mucin-2;K03006//DNA-directed RNA polymerase II subunit RPB1 [EC:2.7.7.6]+ko03020//RNA polymerase;K02184//formin 2
CL3050.Contig4	ko03020//RNA polymerase	12.1007	3.03034e-38	4.48795	1.01413e-07	6.79992	8.93493e-12	K10955//mucin-2;K03006//DNA-directed RNA polymerase II subunit RPB1 [EC:2.7.7.6]+ko03020//RNA polymerase;K03006//DNA-directed RNA polymerase II subunit RPB1 [EC:2.7.7.6]+ko03020//RNA polymerase;K02184//formin 2;K02184//formin 2
CL3050.Contig5	ko03020//RNA polymerase	6.99225	9.43775e-31	4.18584	1.81136e-10	4.49837	1.04974e-10	K10955//mucin-2;K03006//DNA-directed RNA polymerase II subunit RPB1 [EC:2.7.7.6]+ko03020//RNA polymerase;K03006//DNA-directed RNA polymerase II subunit RPB1 [EC:2.7.7.6]+ko03020//RNA polymerase;K02184//formin 2;K02184//formin 2
CL3050.Contig6	ko03020//RNA polymerase	6.40173	1.05215e-07	3.90041	4.51151e-08	2.99886	0.000561162	K10955//mucin-2;K03006//DNA-directed RNA polymerase II subunit RPB1 [EC:2.7.7.6]+ko03020//RNA polymerase;K02184//formin 2
CL3050.Contig8	ko03020//RNA polymerase	6.28753	3.71051e-24	4.44948	6.56682e-15	4.05637	5.04367e-09	K10955//mucin-2;K03006//DNA-directed RNA polymerase II subunit RPB1 [EC:2.7.7.6]+ko03020//RNA polymerase;K02184//formin 2
CL3052.Contig12		4.70592	0.000455267	2.58066	0.00810112	3.47398	0.0027893	K00924//kinase [EC:2.7.1.-];K00924//kinase [EC:2.7.1.-];K00924//kinase [EC:2.7.1.-];K00924//kinase [EC:2.7.1.-];K00924//kinase [EC:2.7.1.-]
CL3052.Contig14		1.9047	9.55656e-07	1.57824	0.000690078	1.91776	0.000189351	K00924//kinase [EC:2.7.1.-];K00924//kinase [EC:2.7.1.-];K00924//kinase [EC:2.7.1.-];K00924//kinase [EC:2.7.1.-];K00924//kinase [EC:2.7.1.-]
CL3052.Contig9		2.70949	2.23178e-14	1.75836	0.0328272	1.05333	0.0200988	K00924//kinase [EC:2.7.1.-];K00924//kinase [EC:2.7.1.-];K00924//kinase [EC:2.7.1.-];K00924//kinase [EC:2.7.1.-];K00924//kinase [EC:2.7.1.-]
CL3054.Contig5	ko04145//Phagosome;ko04144//Endocytosis	1.80999	0.000899065	1.81327	0.00155062	1.28839	0.00612796	K13141//integrator complex subunit 4;K12182//hepatocyte growth factor-regulated tyrosine kinase substrate+ko04144//Endocytosis+ko04145//Phagosome
CL3065.Contig10	ko01100//Metabolic pathways;ko01110//Biosynthesis of secondary metabolites;ko00030//Pentose phosphate pathway;ko00010//Glycolysis / Gluconeogenesis;ko00051//Fructose and mannose metabolism	6.88109	3.87363e-36	3.85784	2.23829e-14	6.85164	2.65705e-42	K00895//diphosphate-dependent phosphofructokinase [EC:2.7.1.90]+ko00010//Glycolysis / Gluconeogenesis+ko00030//Pentose phosphate pathway+ko01100//Metabolic pathways+ko00051//Fructose and mannose metabolism+ko01110//Biosynthesis of secondary metabolites;K00895//diphosphate-dependent phosphofructokinase [EC:2.7.1.90]+ko00010//Glycolysis / Gluconeogenesis+ko00030//Pentose phosphate pathway+ko01100//…
CL3065.Contig13	ko00010//Glycolysis / Gluconeogenesis;ko00030//Pentose phosphate pathway;ko01110//Biosynthesis of secondary metabolites;ko01100//Metabolic pathways;ko00051//Fructose and mannose metabolism	3.57941	1.11123e-07	6.46671	8.04571e-13	7.66997	7.84206e-16	K00895//diphosphate-dependent phosphofructokinase [EC:2.7.1.90]+ko00010//Glycolysis / Gluconeogenesis+ko00030//Pentose phosphate pathway+ko01100//Metabolic pathways+ko00051//Fructose and mannose metabolism+ko01110//Biosynthesis of secondary metabolites;K00895//diphosphate-dependent phosphofructokinase [EC:2.7.1.90]+ko00010//Glycolysis / Gluconeogenesis+ko00030//Pentose phosphate pathway+ko01100//…
CL3065.Contig14	ko01110//Biosynthesis of secondary metabolites;ko00010//Glycolysis / Gluconeogenesis;ko01100//Metabolic pathways;ko00051//Fructose and mannose metabolism;ko00030//Pentose phosphate pathway	3.15972	0.00020905	2.11283	0.0252962	3.34537	0.00222833	K00895//diphosphate-dependent phosphofructokinase [EC:2.7.1.90]+ko00010//Glycolysis / Gluconeogenesis+ko00030//Pentose phosphate pathway+ko01100//Metabolic pathways+ko00051//Fructose and mannose metabolism+ko01110//Biosynthesis of secondary metabolites;K00895//diphosphate-dependent phosphofructokinase [EC:2.7.1.90]+ko00010//Glycolysis / Gluconeogenesis+ko00030//Pentose phosphate pathway+ko01100//…
CL3065.Contig15	ko00010//Glycolysis / Gluconeogenesis;ko00051//Fructose and mannose metabolism;ko01110//Biosynthesis of secondary metabolites;ko01100//Metabolic pathways;ko00030//Pentose phosphate pathway	6.67615	4.40117e-21	4.04264	1.58362e-13	5.55535	3.75886e-20	K00895//diphosphate-dependent phosphofructokinase [EC:2.7.1.90]+ko00010//Glycolysis / Gluconeogenesis+ko00030//Pentose phosphate pathway+ko01100//Metabolic pathways+ko00051//Fructose and mannose metabolism+ko01110//Biosynthesis of secondary metabolites;K00895//diphosphate-dependent phosphofructokinase [EC:2.7.1.90]+ko00010//Glycolysis / Gluconeogenesis+ko00030//Pentose phosphate pathway+ko01100//…
CL3065.Contig16	ko00051//Fructose and mannose metabolism;ko01110//Biosynthesis of secondary metabolites;ko00010//Glycolysis / Gluconeogenesis;ko00030//Pentose phosphate pathway;ko01100//Metabolic pathways	3.98572	2.96636e-09	4.40541	9.55437e-24	4.93384	2.17514e-33	K00895//diphosphate-dependent phosphofructokinase [EC:2.7.1.90]+ko00010//Glycolysis / Gluconeogenesis+ko00030//Pentose phosphate pathway+ko01100//Metabolic pathways+ko00051//Fructose and mannose metabolism+ko01110//Biosynthesis of secondary metabolites;K00895//diphosphate-dependent phosphofructokinase [EC:2.7.1.90]+ko00010//Glycolysis / Gluconeogenesis+ko00030//Pentose phosphate pathway+ko01100//…
CL3065.Contig17	ko00051//Fructose and mannose metabolism;ko00030//Pentose phosphate pathway;ko01100//Metabolic pathways;ko01110//Biosynthesis of secondary metabolites;ko00010//Glycolysis / Gluconeogenesis	5.39851	0.000711884	2.95626	0.0387507	4.97749	0.000456994	K00895//diphosphate-dependent phosphofructokinase [EC:2.7.1.90]+ko00010//Glycolysis / Gluconeogenesis+ko00030//Pentose phosphate pathway+ko01100//Metabolic pathways+ko00051//Fructose and mannose metabolism+ko01110//Biosynthesis of secondary metabolites;K00895//diphosphate-dependent phosphofructokinase [EC:2.7.1.90]+ko00010//Glycolysis / Gluconeogenesis+ko00030//Pentose phosphate pathway+ko01100//…
CL3065.Contig18	ko00051//Fructose and mannose metabolism;ko01110//Biosynthesis of secondary metabolites;ko01100//Metabolic pathways;ko00030//Pentose phosphate pathway;ko00010//Glycolysis / Gluconeogenesis	5.74015	2.55895e-19	3.14898	5.59339e-07	6.01857	1.81764e-26	K00895//diphosphate-dependent phosphofructokinase [EC:2.7.1.90]+ko00010//Glycolysis / Gluconeogenesis+ko00030//Pentose phosphate pathway+ko01100//Metabolic pathways+ko00051//Fructose and mannose metabolism+ko01110//Biosynthesis of secondary metabolites;K00895//diphosphate-dependent phosphofructokinase [EC:2.7.1.90]+ko00010//Glycolysis / Gluconeogenesis+ko00030//Pentose phosphate pathway+ko01100//…
CL3065.Contig1	ko00010//Glycolysis / Gluconeogenesis;ko01100//Metabolic pathways;ko01110//Biosynthesis of secondary metabolites;ko00030//Pentose phosphate pathway;ko00051//Fructose and mannose metabolism	2.81292	0.0347705	4.66703	5.97688e-05	6.72095	2.13226e-08	K00895//diphosphate-dependent phosphofructokinase [EC:2.7.1.90]+ko00010//Glycolysis / Gluconeogenesis+ko00030//Pentose phosphate pathway+ko01100//Metabolic pathways+ko00051//Fructose and mannose metabolism+ko01110//Biosynthesis of secondary metabolites;K00895//diphosphate-dependent phosphofructokinase [EC:2.7.1.90]+ko00010//Glycolysis / Gluconeogenesis+ko00030//Pentose phosphate pathway+ko01100//…
CL3065.Contig4	ko00010//Glycolysis / Gluconeogenesis;ko01110//Biosynthesis of secondary metabolites;ko00030//Pentose phosphate pathway;ko01100//Metabolic pathways;ko00051//Fructose and mannose metabolism	8.56306	1.09991e-11	8.06409	8.73771e-14	8.08644	3.90641e-13	K00895//diphosphate-dependent phosphofructokinase [EC:2.7.1.90]+ko00010//Glycolysis / Gluconeogenesis+ko00030//Pentose phosphate pathway+ko01100//Metabolic pathways+ko00051//Fructose and mannose metabolism+ko01110//Biosynthesis of secondary metabolites;K00895//diphosphate-dependent phosphofructokinase [EC:2.7.1.90]+ko00010//Glycolysis / Gluconeogenesis+ko00030//Pentose phosphate pathway+ko01100//…
CL3065.Contig5	ko01110//Biosynthesis of secondary metabolites;ko00051//Fructose and mannose metabolism;ko00010//Glycolysis / Gluconeogenesis;ko01100//Metabolic pathways;ko00030//Pentose phosphate pathway	2.43971	1.34154e-06	7.78036	1.6861e-13	5.34164	7.61023e-08	K00895//diphosphate-dependent phosphofructokinase [EC:2.7.1.90]+ko00010//Glycolysis / Gluconeogenesis+ko00030//Pentose phosphate pathway+ko01100//Metabolic pathways+ko00051//Fructose and mannose metabolism+ko01110//Biosynthesis of secondary metabolites;K00895//diphosphate-dependent phosphofructokinase [EC:2.7.1.90]+ko00010//Glycolysis / Gluconeogenesis+ko00030//Pentose phosphate pathway+ko01100//…
CL3065.Contig6	ko00030//Pentose phosphate pathway;ko01110//Biosynthesis of secondary metabolites;ko00051//Fructose and mannose metabolism;ko00010//Glycolysis / Gluconeogenesis;ko01100//Metabolic pathways	5.60885	0.00027577	4.52638	0.000334799	5.23388	0.000120307	K00895//diphosphate-dependent phosphofructokinase [EC:2.7.1.90]+ko00010//Glycolysis / Gluconeogenesis+ko00030//Pentose phosphate pathway+ko01100//Metabolic pathways+ko00051//Fructose and mannose metabolism+ko01110//Biosynthesis of secondary metabolites;K00895//diphosphate-dependent phosphofructokinase [EC:2.7.1.90]+ko00010//Glycolysis / Gluconeogenesis+ko00030//Pentose phosphate pathway+ko01100//…
CL3065.Contig7	ko01100//Metabolic pathways;ko00030//Pentose phosphate pathway;ko00010//Glycolysis / Gluconeogenesis;ko01110//Biosynthesis of secondary metabolites;ko00051//Fructose and mannose metabolism	3.01139	0.00155335	3.02533	0.022243	5.54461	3.5914e-06	K00895//diphosphate-dependent phosphofructokinase [EC:2.7.1.90]+ko00010//Glycolysis / Gluconeogenesis+ko00030//Pentose phosphate pathway+ko01100//Metabolic pathways+ko00051//Fructose and mannose metabolism+ko01110//Biosynthesis of secondary metabolites;K00895//diphosphate-dependent phosphofructokinase [EC:2.7.1.90]+ko00010//Glycolysis / Gluconeogenesis+ko00030//Pentose phosphate pathway+ko01100//…
CL3065.Contig8	ko00010//Glycolysis / Gluconeogenesis;ko01110//Biosynthesis of secondary metabolites;ko01100//Metabolic pathways;ko00030//Pentose phosphate pathway;ko00051//Fructose and mannose metabolism	2.47569	0.0410137	4.18782	1.81517e-05	4.7096	1.6408e-05	K00895//diphosphate-dependent phosphofructokinase [EC:2.7.1.90]+ko00010//Glycolysis / Gluconeogenesis+ko00030//Pentose phosphate pathway+ko01100//Metabolic pathways+ko00051//Fructose and mannose metabolism+ko01110//Biosynthesis of secondary metabolites;K00895//diphosphate-dependent phosphofructokinase [EC:2.7.1.90]+ko00010//Glycolysis / Gluconeogenesis+ko00030//Pentose phosphate pathway+ko01100//…
CL3065.Contig9	ko00010//Glycolysis / Gluconeogenesis;ko01100//Metabolic pathways;ko01110//Biosynthesis of secondary metabolites;ko00030//Pentose phosphate pathway;ko00051//Fructose and mannose metabolism	2.94369	0.0436603	4.97947	0.00044022	5.01774	0.00046373	K00895//diphosphate-dependent phosphofructokinase [EC:2.7.1.90]+ko00010//Glycolysis / Gluconeogenesis+ko00030//Pentose phosphate pathway+ko01100//Metabolic pathways+ko00051//Fructose and mannose metabolism+ko01110//Biosynthesis of secondary metabolites;K00895//diphosphate-dependent phosphofructokinase [EC:2.7.1.90]+ko00010//Glycolysis / Gluconeogenesis+ko00030//Pentose phosphate pathway+ko01100//…
CL3068.Contig3		5.03748	0.00228962	4.5979	0.00167396	4.63694	0.00161671	K19748//RAB6-interacting golgin;K19748//RAB6-interacting golgin;K19748//RAB6-interacting golgin;K19748//RAB6-interacting golgin;K19748//RAB6-interacting golgin
CL3073.Contig10		1.96715	5.56105e-06	1.59512	0.00325506	2.06125	6.36155e-06	K17609//nucleoredoxin [EC:1.8.1.8]
CL3074.Contig2		3.39535	0.0342692	3.60642	0.0287702	4.43252	0.00566195	K20715//phototropin [EC:2.7.11.1];K20715//phototropin [EC:2.7.11.1];K20715//phototropin [EC:2.7.11.1]
CL3074.Contig3		4.64395	1.6774e-05	5.63876	3.97073e-07	6.7908	2.48274e-08	K14638//solute carrier family 15 (peptide/histidine transporter), member 3/4;K14638//solute carrier family 15 (peptide/histidine transporter), member 3/4;K14638//solute carrier family 15 (peptide/histidine transporter), member 3/4;K14638//solute carrier family 15 (peptide/histidine transporter), member 3/4;K14638//solute carrier family 15 (peptide/histidine transporter), member 3/4
CL3074.Contig4		6.26417	5.79748e-10	4.99242	5.03716e-18	6.84042	1.09078e-19	K20715//phototropin [EC:2.7.11.1];K20715//phototropin [EC:2.7.11.1];K20715//phototropin [EC:2.7.11.1];K20715//phototropin [EC:2.7.11.1]
CL3074.Contig5		4.15453	1.87033e-10	4.04675	5.63284e-10	4.51131	3.17652e-11	K20715//phototropin [EC:2.7.11.1];K20715//phototropin [EC:2.7.11.1];K20715//phototropin [EC:2.7.11.1];K20715//phototropin [EC:2.7.11.1]
CL3083.Contig3	ko04120//Ubiquitin mediated proteolysis	2.4087	0.00108527	2.13203	0.0130128	4.21195	4.33855e-09	K10592//E3 ubiquitin-protein ligase HUWE1 [EC:2.3.2.26]+ko04120//Ubiquitin mediated proteolysis;K10592//E3 ubiquitin-protein ligase HUWE1 [EC:2.3.2.26]+ko04120//Ubiquitin mediated proteolysis;K10592//E3 ubiquitin-protein ligase HUWE1 [EC:2.3.2.26]+ko04120//Ubiquitin mediated proteolysis;K10592//E3 ubiquitin-protein ligase HUWE1 [EC:2.3.2.26]+ko04120//Ubiquitin mediated proteolysis;K10592//E3 ubiq…
CL3096.Contig1		10.5829	4.20462e-20	8.83654	3.34787e-22	7.17113	2.37544e-11	K20867//galacturonosyltransferase 12/13/14/15 [EC:2.4.1.-];K20867//galacturonosyltransferase 12/13/14/15 [EC:2.4.1.-];K20867//galacturonosyltransferase 12/13/14/15 [EC:2.4.1.-];K20867//galacturonosyltransferase 12/13/14/15 [EC:2.4.1.-];K20867//galacturonosyltransferase 12/13/14/15 [EC:2.4.1.-]
CL3096.Contig3		5.48604	4.21961e-10	6.13576	1.6911e-11	6.54342	3.46233e-11	K20867//galacturonosyltransferase 12/13/14/15 [EC:2.4.1.-];K20867//galacturonosyltransferase 12/13/14/15 [EC:2.4.1.-];K20867//galacturonosyltransferase 12/13/14/15 [EC:2.4.1.-];K20867//galacturonosyltransferase 12/13/14/15 [EC:2.4.1.-];K20867//galacturonosyltransferase 12/13/14/15 [EC:2.4.1.-]
CL3096.Contig4		8.56212	4.70143e-15	8.83289	1.02678e-18	4.59533	0.00348596	K20867//galacturonosyltransferase 12/13/14/15 [EC:2.4.1.-];K20867//galacturonosyltransferase 12/13/14/15 [EC:2.4.1.-];K20867//galacturonosyltransferase 12/13/14/15 [EC:2.4.1.-];K20867//galacturonosyltransferase 12/13/14/15 [EC:2.4.1.-];K20867//galacturonosyltransferase 12/13/14/15 [EC:2.4.1.-]
CL3096.Contig5		9.56523	3.37221e-15	8.9905	9.11139e-18	7.2534	8.28844e-13	K20867//galacturonosyltransferase 12/13/14/15 [EC:2.4.1.-];K20867//galacturonosyltransferase 12/13/14/15 [EC:2.4.1.-];K20867//galacturonosyltransferase 12/13/14/15 [EC:2.4.1.-];K20867//galacturonosyltransferase 12/13/14/15 [EC:2.4.1.-];K20867//galacturonosyltransferase 12/13/14/15 [EC:2.4.1.-]
CL3096.Contig7		6.46734	5.67469e-06	4.33214	0.000251903	5.38291	2.24939e-06	K20867//galacturonosyltransferase 12/13/14/15 [EC:2.4.1.-];K20867//galacturonosyltransferase 12/13/14/15 [EC:2.4.1.-];K20867//galacturonosyltransferase 12/13/14/15 [EC:2.4.1.-];K20867//galacturonosyltransferase 12/13/14/15 [EC:2.4.1.-];K20867//galacturonosyltransferase 12/13/14/15 [EC:2.4.1.-]
CL3108.Contig1	ko03010//Ribosome	1.40058	0.000646562	1.17513	0.0163644	1.23692	0.00204167	K02936//large subunit ribosomal protein L7Ae+ko03010//Ribosome
CL3109.Contig6	ko03020//RNA polymerase	2.43123	0.00506389	3.1261	2.08616e-05	1.54033	0.0320485	K05402//toll-interacting protein;K02184//formin 2;K03006//DNA-directed RNA polymerase II subunit RPB1 [EC:2.7.7.6]+ko03020//RNA polymerase
CL3129.Contig3		1.33463	0.000285692	0.910459	0.0493742	0.786755	0.0487034
CL3152.Contig1	ko03060//Protein export;ko04141//Protein processing in endoplasmic reticulum;ko04145//Phagosome	3.3742	1.46593e-05	2.25531	0.0122695	2.07261	0.0102786	K09481//protein transport protein SEC61 subunit beta+ko04145//Phagosome+ko04141//Protein processing in endoplasmic reticulum+ko03060//Protein export;K09481//protein transport protein SEC61 subunit beta+ko04145//Phagosome+ko04141//Protein processing in endoplasmic reticulum+ko03060//Protein export;K09481//protein transport protein SEC61 subunit beta+ko04145//Phagosome+ko04141//Protein processing i…
CL3158.Contig1		3.54528	1.59453e-10	2.52338	6.6195e-06	3.21048	6.01269e-08	K08857//NIMA (never in mitosis gene a)-related kinase 1/4/5 [EC:2.7.11.1];K08857//NIMA (never in mitosis gene a)-related kinase 1/4/5 [EC:2.7.11.1];K08857//NIMA (never in mitosis gene a)-related kinase 1/4/5 [EC:2.7.11.1];K08857//NIMA (never in mitosis gene a)-related kinase 1/4/5 [EC:2.7.11.1];K08857//NIMA (never in mitosis gene a)-related kinase 1/4/5 [EC:2.7.11.1]
CL3158.Contig2		2.3575	0.000207752	3.09343	1.38714e-06	4.26919	0.000517293	K08857//NIMA (never in mitosis gene a)-related kinase 1/4/5 [EC:2.7.11.1];K08857//NIMA (never in mitosis gene a)-related kinase 1/4/5 [EC:2.7.11.1];K08857//NIMA (never in mitosis gene a)-related kinase 1/4/5 [EC:2.7.11.1];K08857//NIMA (never in mitosis gene a)-related kinase 1/4/5 [EC:2.7.11.1];K08857//NIMA (never in mitosis gene a)-related kinase 1/4/5 [EC:2.7.11.1]
CL3163.Contig1		6.06508	5.12011e-05	3.85975	0.00453623	4.93344	7.68563e-05	K17338//receptor expression-enhancing protein 1/2/3/4
CL3181.Contig2		1.39151	0.000117673	1.1706	0.0156669	1.17167	0.00147477	K18643//katanin p80 WD40 repeat-containing subunit B1;K03676//glutaredoxin 3;K03676//glutaredoxin 3;K03676//glutaredoxin 3;K03676//glutaredoxin 3
CL3185.Contig3	ko00941//Flavonoid biosynthesis;ko01110//Biosynthesis of secondary metabolites	6.82234	6.84334e-09	7.69313	4.03418e-14	6.55893	1.35688e-09	K08695//anthocyanidin reductase [EC:1.3.1.77]+ko01110//Biosynthesis of secondary metabolites+ko00941//Flavonoid biosynthesis;K21102//anthocyanidin reductase [(2S)-flavan-3-ol-forming] [EC:1.3.1.112];K08695//anthocyanidin reductase [EC:1.3.1.77]+ko01110//Biosynthesis of secondary metabolites+ko00941//Flavonoid biosynthesis;K08695//anthocyanidin reductase [EC:1.3.1.77]+ko01110//Biosynthesis of seco…
CL3185.Contig4	ko01110//Biosynthesis of secondary metabolites;ko00941//Flavonoid biosynthesis	3.76323	0.0434079	3.29651	0.0426155	4.54207	0.00421301	K08695//anthocyanidin reductase [EC:1.3.1.77]+ko01110//Biosynthesis of secondary metabolites+ko00941//Flavonoid biosynthesis;K21102//anthocyanidin reductase [(2S)-flavan-3-ol-forming] [EC:1.3.1.112];K08695//anthocyanidin reductase [EC:1.3.1.77]+ko01110//Biosynthesis of secondary metabolites+ko00941//Flavonoid biosynthesis;K08695//anthocyanidin reductase [EC:1.3.1.77]+ko01110//Biosynthesis of seco…
CL3200.Contig2		0.849263	0.00458218	1.06502	0.00136263	0.828786	0.0223031	K18757//la-related protein 1;K18757//la-related protein 1;K18757//la-related protein 1;K18757//la-related protein 1;K18757//la-related protein 1
CL3202.Contig1		2.64016	2.66399e-07	1.52124	0.0236044	1.80353	0.000383466
CL3215.Contig6	ko01100//Metabolic pathways;ko00270//Cysteine and methionine metabolism;ko00330//Arginine and proline metabolism;ko00480//Glutathione metabolism;ko00410//beta-Alanine metabolism	1.68012	0.000627573	1.43941	0.000794409	0.905099	0.0209986	K00797//spermidine synthase [EC:2.5.1.16]+ko00410//beta-Alanine metabolism+ko00330//Arginine and proline metabolism+ko01100//Metabolic pathways+ko00270//Cysteine and methionine metabolism+ko00480//Glutathione metabolism;K00797//spermidine synthase [EC:2.5.1.16]+ko00410//beta-Alanine metabolism+ko00330//Arginine and proline metabolism+ko01100//Metabolic pathways+ko00270//Cysteine and methionine me…
CL3230.Contig1		5.91527	3.26032e-10	1.72828	0.00925637	3.16701	1.78192e-12
CL3230.Contig2		5.77831	0.000146116	2.72801	0.0398136	2.91752	0.0114403
CL3235.Contig2	ko00040//Pentose and glucuronate interconversions	4.47118	1.55357e-06	2.75318	0.000133352	2.21866	0.00895298	K01728//pectate lyase [EC:4.2.2.2]+ko00040//Pentose and glucuronate interconversions;K01728//pectate lyase [EC:4.2.2.2]+ko00040//Pentose and glucuronate interconversions;K01728//pectate lyase [EC:4.2.2.2]+ko00040//Pentose and glucuronate interconversions;K01728//pectate lyase [EC:4.2.2.2]+ko00040//Pentose and glucuronate interconversions;K01728//pectate lyase [EC:4.2.2.2]+ko00040//Pentose and glu…
CL3235.Contig3	ko00040//Pentose and glucuronate interconversions	3.51977	6.13371e-12	3.54404	2.14601e-15	4.60631	5.71388e-17	K01728//pectate lyase [EC:4.2.2.2]+ko00040//Pentose and glucuronate interconversions;K01728//pectate lyase [EC:4.2.2.2]+ko00040//Pentose and glucuronate interconversions;K01728//pectate lyase [EC:4.2.2.2]+ko00040//Pentose and glucuronate interconversions;K01728//pectate lyase [EC:4.2.2.2]+ko00040//Pentose and glucuronate interconversions;K01728//pectate lyase [EC:4.2.2.2]+ko00040//Pentose and glu…
CL3236.Contig4		2.85538	1.92483e-07	3.42096	2.05892e-09	3.07812	1.14141e-08	K20720//reticulon-4;K20720//reticulon-4;K20720//reticulon-4;K20720//reticulon-4
CL3238.Contig2	ko00250//Alanine, aspartate and glutamate metabolism;ko00220//Arginine biosynthesis;ko01110//Biosynthesis of secondary metabolites;ko01230//Biosynthesis of amino acids;ko01100//Metabolic pathways	1.6826	6.73612e-05	1.0013	0.000854377	1.36199	3.91199e-12	K01755//argininosuccinate lyase [EC:4.3.2.1]+ko00250//Alanine, aspartate and glutamate metabolism+ko00220//Arginine biosynthesis+ko01230//Biosynthesis of amino acids+ko01100//Metabolic pathways+ko01110//Biosynthesis of secondary metabolites;K01755//argininosuccinate lyase [EC:4.3.2.1]+ko00250//Alanine, aspartate and glutamate metabolism+ko00220//Arginine biosynthesis+ko01230//Biosynthesis of amin…
CL3242.Contig3		1.435	0.00729049	1.96476	0.000489589	2.2141	1.30005e-05	K02834//ribosome-binding factor A;K02834//ribosome-binding factor A;K02834//ribosome-binding factor A;K02834//ribosome-binding factor A;K02834//ribosome-binding factor A
CL3262.Contig3		5.34664	4.27982e-10	4.00925	2.76854e-07	4.58655	4.04219e-08
CL3268.Contig4		3.75579	4.05773e-09	3.59556	2.79055e-07	4.35302	4.29192e-11	K09422//transcription factor MYB, plant;K09422//transcription factor MYB, plant;K09422//transcription factor MYB, plant;K09422//transcription factor MYB, plant;K09422//transcription factor MYB, plant
CL3269.Contig1	ko03010//Ribosome	1.9909	0.0346145	2.36852	0.0239641	1.90398	0.0423431	K02941//large subunit ribosomal protein LP0+ko03010//Ribosome;K22733//magnesium transporter
CL3289.Contig1	ko00100//Steroid biosynthesis;ko01110//Biosynthesis of secondary metabolites;ko01100//Metabolic pathways	2.52439	5.67124e-07	2.99131	2.74582e-19	3.38867	4.10547e-10	K14423//methylsterol monooxygenase 1+ko01100//Metabolic pathways+ko01110//Biosynthesis of secondary metabolites+ko00100//Steroid biosynthesis;K14423//methylsterol monooxygenase 1+ko01100//Metabolic pathways+ko01110//Biosynthesis of secondary metabolites+ko00100//Steroid biosynthesis;K14423//methylsterol monooxygenase 1+ko01100//Metabolic pathways+ko01110//Biosynthesis of secondary metabolites+ko0…
CL3289.Contig3	ko01110//Biosynthesis of secondary metabolites;ko00100//Steroid biosynthesis;ko01100//Metabolic pathways	2.54288	2.25831e-05	2.56075	2.44391e-10	2.59154	5.19331e-10	K14423//methylsterol monooxygenase 1+ko01100//Metabolic pathways+ko01110//Biosynthesis of secondary metabolites+ko00100//Steroid biosynthesis;K14423//methylsterol monooxygenase 1+ko01100//Metabolic pathways+ko01110//Biosynthesis of secondary metabolites+ko00100//Steroid biosynthesis;K14423//methylsterol monooxygenase 1+ko01100//Metabolic pathways+ko01110//Biosynthesis of secondary metabolites+ko0…
CL3289.Contig4	ko01110//Biosynthesis of secondary metabolites;ko01100//Metabolic pathways;ko00100//Steroid biosynthesis	2.79946	1.14076e-07	3.02037	8.15185e-08	4.05254	1.66834e-14	K14423//methylsterol monooxygenase 1+ko01100//Metabolic pathways+ko01110//Biosynthesis of secondary metabolites+ko00100//Steroid biosynthesis;K14423//methylsterol monooxygenase 1+ko01100//Metabolic pathways+ko01110//Biosynthesis of secondary metabolites+ko00100//Steroid biosynthesis;K14423//methylsterol monooxygenase 1+ko01100//Metabolic pathways+ko01110//Biosynthesis of secondary metabolites+ko0…
CL3290.Contig1	ko04626//Plant-pathogen interaction;ko04016//MAPK signaling pathway - plant	1.4858	0.00171288	1.30989	0.00266295	1.62521	1.57599e-07	K13466//EIX receptor 1/2+ko04626//Plant-pathogen interaction;K13466//EIX receptor 1/2+ko04626//Plant-pathogen interaction;K13420//LRR receptor-like serine/threonine-protein kinase FLS2 [EC:2.7.11.1]+ko04016//MAPK signaling pathway - plant+ko04626//Plant-pathogen interaction;K13420//LRR receptor-like serine/threonine-protein kinase FLS2 [EC:2.7.11.1]+ko04016//MAPK signaling pathway - plant+ko04626…
CL3291.Contig4		1.79888	2.57354e-05	1.06449	0.0118501	0.643265	0.00180572	K19042//E3 ubiquitin-protein ligase BOI and related proteins [EC:2.3.2.27]
CL3299.Contig3		2.04572	0.00684486	1.66989	0.00980574	2.22624	0.00584544	K11978//E3 ubiquitin-protein ligase UBR3 [EC:2.3.2.27];K11978//E3 ubiquitin-protein ligase UBR3 [EC:2.3.2.27];K11978//E3 ubiquitin-protein ligase UBR3 [EC:2.3.2.27]
CL33.Contig14	ko01230//Biosynthesis of amino acids;ko01100//Metabolic pathways;ko04075//Plant hormone signal transduction;ko01200//Carbon metabolism;ko00710//Carbon fixation in photosynthetic organisms;ko00030//Pentose phosphate pathway;ko01110//Biosynthesis of secondary metabolites	2.18403	0.00226247	4.23145	0.000162233	2.73012	8.93431e-05	K15363//fanconi-associated nuclease 1 [EC:3.1.21.- 3.1.4.1];K01807//ribose 5-phosphate isomerase A [EC:5.3.1.6]+ko00030//Pentose phosphate pathway+ko01230//Biosynthesis of amino acids+ko01100//Metabolic pathways+ko01110//Biosynthesis of secondary metabolites+ko00710//Carbon fixation in photosynthetic organisms+ko01200//Carbon metabolism;K14488//SAUR family protein+ko04075//Plant hormone signal tr…
CL3307.Contig3	ko03440//Homologous recombination	4.38487	3.94808e-07	3.46805	1.3777e-10	2.7967	0.000118888	K04733//interleukin-1 receptor-associated kinase 4 [EC:2.7.11.1];K04733//interleukin-1 receptor-associated kinase 4 [EC:2.7.11.1];K04733//interleukin-1 receptor-associated kinase 4 [EC:2.7.11.1];K03553//recombination protein RecA+ko03440//Homologous recombination;K04733//interleukin-1 receptor-associated kinase 4 [EC:2.7.11.1]
CL3309.Contig3		9.71336	1.31555e-34	3.02983	0.000116107	8.54412	4.76452e-40	K17500//integrin-linked kinase-associated serine/threonine phosphatase 2C [EC:3.1.3.16];K17500//integrin-linked kinase-associated serine/threonine phosphatase 2C [EC:3.1.3.16]
CL3309.Contig4		6.00254	6.79712e-07	2.17358	0.0436731	6.43215	1.25436e-07	K17500//integrin-linked kinase-associated serine/threonine phosphatase 2C [EC:3.1.3.16];K17500//integrin-linked kinase-associated serine/threonine phosphatase 2C [EC:3.1.3.16]
CL3309.Contig5		8.39863	1.27578e-11	2.58038	0.0135448	5.39454	2.56485e-07	K17500//integrin-linked kinase-associated serine/threonine phosphatase 2C [EC:3.1.3.16];K17500//integrin-linked kinase-associated serine/threonine phosphatase 2C [EC:3.1.3.16]
CL331.Contig2	ko04141//Protein processing in endoplasmic reticulum	2.24505	1.66087e-06	1.72786	0.000371246	2.05927	5.49461e-06	K09580//protein disulfide-isomerase A1 [EC:5.3.4.1]+ko04141//Protein processing in endoplasmic reticulum;K09580//protein disulfide-isomerase A1 [EC:5.3.4.1]+ko04141//Protein processing in endoplasmic reticulum;K09580//protein disulfide-isomerase A1 [EC:5.3.4.1]+ko04141//Protein processing in endoplasmic reticulum;K09580//protein disulfide-isomerase A1 [EC:5.3.4.1]+ko04141//Protein processing in e…
CL3333.Contig3	ko01100//Metabolic pathways;ko00941//Flavonoid biosynthesis;ko01110//Biosynthesis of secondary metabolites	5.75374	1.10225e-16	4.08193	2.60326e-06	3.22465	4.20482e-06	K00475//naringenin 3-dioxygenase [EC:1.14.11.9]+ko01100//Metabolic pathways+ko01110//Biosynthesis of secondary metabolites+ko00941//Flavonoid biosynthesis;K00475//naringenin 3-dioxygenase [EC:1.14.11.9]+ko01100//Metabolic pathways+ko01110//Biosynthesis of secondary metabolites+ko00941//Flavonoid biosynthesis;K00475//naringenin 3-dioxygenase [EC:1.14.11.9]+ko01100//Metabolic pathways+ko01110//Bios…
CL3338.Contig2		2.71051	0.000213058	2.87531	0.000386519	1.7155	0.0318451	K19613//leucine-rich repeat protein SHOC2;K19613//leucine-rich repeat protein SHOC2;K19613//leucine-rich repeat protein SHOC2;K19613//leucine-rich repeat protein SHOC2;K19613//leucine-rich repeat protein SHOC2
CL3344.Contig1		2.15592	7.35936e-06	1.09839	0.0443636	1.16478	0.0258401	K20822//BLOC-1 related complex subunit 8;K20822//BLOC-1 related complex subunit 8
CL3350.Contig1		7.13241	1.65876e-10	5.45177	1.82977e-08	5.34057	5.91597e-08	K21407//adipocyte plasma membrane-associated protein;K21407//adipocyte plasma membrane-associated protein;K21407//adipocyte plasma membrane-associated protein;K21407//adipocyte plasma membrane-associated protein;K21407//adipocyte plasma membrane-associated protein
CL3350.Contig2		6.72491	3.06679e-06	5.56893	3.62413e-06	3.98793	0.00332031	K21407//adipocyte plasma membrane-associated protein;K21407//adipocyte plasma membrane-associated protein;K21407//adipocyte plasma membrane-associated protein;K21407//adipocyte plasma membrane-associated protein;K21407//adipocyte plasma membrane-associated protein
CL3352.Contig2	ko00053//Ascorbate and aldarate metabolism;ko01100//Metabolic pathways	6.84013	1.3802e-08	7.49672	1.09713e-10	5.6559	4.66897e-08	K00103//L-gulonolactone oxidase [EC:1.1.3.8]+ko01100//Metabolic pathways+ko00053//Ascorbate and aldarate metabolism;K00103//L-gulonolactone oxidase [EC:1.1.3.8]+ko01100//Metabolic pathways+ko00053//Ascorbate and aldarate metabolism;K00103//L-gulonolactone oxidase [EC:1.1.3.8]+ko01100//Metabolic pathways+ko00053//Ascorbate and aldarate metabolism;K00103//L-gulonolactone oxidase [EC:1.1.3.8]+ko0110…
CL3376.Contig7		2.85358	3.4783e-21	10.8198	6.55256e-34	4.70424	6.31343e-24	K20367//endoplasmic reticulum-Golgi intermediate compartment protein 3;K20367//endoplasmic reticulum-Golgi intermediate compartment protein 3;K20367//endoplasmic reticulum-Golgi intermediate compartment protein 3;K20367//endoplasmic reticulum-Golgi intermediate compartment protein 3;K20367//endoplasmic reticulum-Golgi intermediate compartment protein 3
CL3377.Contig4	ko03410//Base excision repair	6.75735	2.69156e-13	4.44909	8.30451e-15	4.6541	1.01409e-10	K10569//endonuclease VIII-like 3+ko03410//Base excision repair;K10569//endonuclease VIII-like 3+ko03410//Base excision repair;K10569//endonuclease VIII-like 3+ko03410//Base excision repair;K10569//endonuclease VIII-like 3+ko03410//Base excision repair;K10569//endonuclease VIII-like 3+ko03410//Base excision repair
CL3387.Contig1		3.7627	0.00206564	2.80007	0.0319883	3.11221	0.00664431
CL3388.Contig2		2.58452	6.9294e-05	2.37353	0.000256878	1.90576	0.000487535
CL3397.Contig3	ko04120//Ubiquitin mediated proteolysis	4.29341	2.14096e-23	2.14569	1.17186e-06	1.99118	2.07291e-07	K10614//E3 ubiquitin-protein ligase HERC3 [EC:2.3.2.26]+ko04120//Ubiquitin mediated proteolysis;K10614//E3 ubiquitin-protein ligase HERC3 [EC:2.3.2.26]+ko04120//Ubiquitin mediated proteolysis;K10615//E3 ubiquitin-protein ligase HERC4 [EC:2.3.2.26]+ko04120//Ubiquitin mediated proteolysis;K10614//E3 ubiquitin-protein ligase HERC3 [EC:2.3.2.26]+ko04120//Ubiquitin mediated proteolysis;K10615//E3 ubiq…
CL3399.Contig2	ko04626//Plant-pathogen interaction	1.35909	0.000132006	1.25406	0.0112666	1.64209	0.00755248	K13436//pto-interacting protein 1 [EC:2.7.11.1]+ko04626//Plant-pathogen interaction;K13436//pto-interacting protein 1 [EC:2.7.11.1]+ko04626//Plant-pathogen interaction;K13436//pto-interacting protein 1 [EC:2.7.11.1]+ko04626//Plant-pathogen interaction;K13436//pto-interacting protein 1 [EC:2.7.11.1]+ko04626//Plant-pathogen interaction;K13436//pto-interacting protein 1 [EC:2.7.11.1]+ko04626//Plant-…
CL3416.Contig1		4.78016	3.56073e-09	2.85796	3.25611e-06	4.48646	2.42357e-29
CL3419.Contig18		2.16159	0.0108495	2.15551	0.0404808	2.15961	0.0128002	K22753//E3 ubiquitin-protein ligase RNF6 [EC:2.3.2.27];K22753//E3 ubiquitin-protein ligase RNF6 [EC:2.3.2.27];K22753//E3 ubiquitin-protein ligase RNF6 [EC:2.3.2.27];K10635//E3 ubiquitin-protein ligase Arkadia [EC:2.3.2.27];K10635//E3 ubiquitin-protein ligase Arkadia [EC:2.3.2.27]
CL3419.Contig1		3.49683	0.000661733	1.85923	0.0269029	3.47464	2.712e-07	K22753//E3 ubiquitin-protein ligase RNF6 [EC:2.3.2.27];K22753//E3 ubiquitin-protein ligase RNF6 [EC:2.3.2.27];K22753//E3 ubiquitin-protein ligase RNF6 [EC:2.3.2.27];K10635//E3 ubiquitin-protein ligase Arkadia [EC:2.3.2.27];K22753//E3 ubiquitin-protein ligase RNF6 [EC:2.3.2.27]
CL3449.Contig3	ko03020//RNA polymerase;ko03013//RNA transport	7.11176	2.56414e-36	2.72843	0.000676714	3.12793	1.42751e-06	K03006//DNA-directed RNA polymerase II subunit RPB1 [EC:2.7.7.6]+ko03020//RNA polymerase;K01530//phospholipid-translocating ATPase [EC:7.6.2.1];K03006//DNA-directed RNA polymerase II subunit RPB1 [EC:2.7.7.6]+ko03020//RNA polymerase;K03006//DNA-directed RNA polymerase II subunit RPB1 [EC:2.7.7.6]+ko03020//RNA polymerase;K14306//nuclear pore complex protein Nup62+ko03013//RNA transport
CL3458.Contig3		2.37374	2.3354e-05	2.72696	2.96582e-06	3.25764	0.00247033	K22763//deubiquitinase DESI2 [EC:3.4.19.12];K16911//ATP-dependent RNA helicase DDX21 [EC:3.6.4.13]
CL3462.Contig2	ko01040//Biosynthesis of unsaturated fatty acids;ko01212//Fatty acid metabolism;ko00061//Fatty acid biosynthesis	5.98222	6.51689e-13	5.20004	4.21259e-27	6.44014	1.33592e-59	K03921//acyl-[acyl-carrier-protein] desaturase [EC:1.14.19.2 1.14.19.11 1.14.19.26]+ko00061//Fatty acid biosynthesis+ko01212//Fatty acid metabolism+ko01040//Biosynthesis of unsaturated fatty acids;K03921//acyl-[acyl-carrier-protein] desaturase [EC:1.14.19.2 1.14.19.11 1.14.19.26]+ko00061//Fatty acid biosynthesis+ko01212//Fatty acid metabolism+ko01040//Biosynthesis of unsaturated fatty acids;K0392…
CL3474.Contig3		3.04175	1.50352e-10	1.31515	0.0214905	2.4489	6.28086e-07	K11699//RNA-dependent RNA polymerase [EC:2.7.7.48];K11699//RNA-dependent RNA polymerase [EC:2.7.7.48];K11699//RNA-dependent RNA polymerase [EC:2.7.7.48];K11699//RNA-dependent RNA polymerase [EC:2.7.7.48];K11699//RNA-dependent RNA polymerase [EC:2.7.7.48]
CL3475.Contig2	ko00196//Photosynthesis - antenna proteins;ko01100//Metabolic pathways	3.41666	9.04096e-17	6.6195	2.58075e-60	4.58011	1.0909e-23	K08916//light-harvesting complex II chlorophyll a/b binding protein 5+ko01100//Metabolic pathways+ko00196//Photosynthesis - antenna proteins;K08916//light-harvesting complex II chlorophyll a/b binding protein 5+ko01100//Metabolic pathways+ko00196//Photosynthesis - antenna proteins;K08916//light-harvesting complex II chlorophyll a/b binding protein 5+ko01100//Metabolic pathways+ko00196//Photosynth…
CL3475.Contig3	ko00196//Photosynthesis - antenna proteins;ko01100//Metabolic pathways	4.21042	1.17808e-18	6.88695	1.10423e-80	4.34654	2.5416e-52	K08916//light-harvesting complex II chlorophyll a/b binding protein 5+ko01100//Metabolic pathways+ko00196//Photosynthesis - antenna proteins;K08916//light-harvesting complex II chlorophyll a/b binding protein 5+ko01100//Metabolic pathways+ko00196//Photosynthesis - antenna proteins;K08916//light-harvesting complex II chlorophyll a/b binding protein 5+ko01100//Metabolic pathways+ko00196//Photosynth…
CL3476.Contig4	ko04075//Plant hormone signal transduction	5.80106	2.41861e-29	2.7199	0.000576995	2.87522	1.05394e-28	K14494//DELLA protein+ko04075//Plant hormone signal transduction;K14494//DELLA protein+ko04075//Plant hormone signal transduction;K14494//DELLA protein+ko04075//Plant hormone signal transduction;K14494//DELLA protein+ko04075//Plant hormone signal transduction;K14494//DELLA protein+ko04075//Plant hormone signal transduction
CL3482.Contig8	ko02010//ABC transporters	2.5941	9.25539e-08	1.77481	0.00183473	1.64629	0.000498467	K05666//ATP-binding cassette, subfamily C (CFTR/MRP), member 2+ko02010//ABC transporters;K05665//ATP-binding cassette, subfamily C (CFTR/MRP), member 1 [EC:7.6.2.3]+ko02010//ABC transporters;K05666//ATP-binding cassette, subfamily C (CFTR/MRP), member 2+ko02010//ABC transporters;K05666//ATP-binding cassette, subfamily C (CFTR/MRP), member 2+ko02010//ABC transporters
CL3484.Contig1		8.02634	9.90352e-13	5.36758	3.18101e-08	6.14522	2.30927e-09	K15285//solute carrier family 35, member E3;K15285//solute carrier family 35, member E3;K15285//solute carrier family 35, member E3;K15285//solute carrier family 35, member E3;K15285//solute carrier family 35, member E3
CL3484.Contig2		9.10771	6.59326e-22	8.83305	2.36402e-36	7.66284	2.2688e-25	K15285//solute carrier family 35, member E3;K15285//solute carrier family 35, member E3;K15285//solute carrier family 35, member E3;K15285//solute carrier family 35, member E3
CL3484.Contig3		6.3027	6.0732e-09	7.49192	2.03547e-11	5.67325	8.9235e-08	K15285//solute carrier family 35, member E3;K15285//solute carrier family 35, member E3;K15285//solute carrier family 35, member E3;K15285//solute carrier family 35, member E3;K15285//solute carrier family 35, member E3
CL349.Contig2	ko04075//Plant hormone signal transduction;ko04016//MAPK signaling pathway - plant	8.68954	3.00432e-29	3.63995	2.27321e-22	4.15128	1.92069e-09	K14509//ethylene receptor [EC:2.7.13.-]+ko04016//MAPK signaling pathway - plant+ko04075//Plant hormone signal transduction;K14509//ethylene receptor [EC:2.7.13.-]+ko04016//MAPK signaling pathway - plant+ko04075//Plant hormone signal transduction;K14509//ethylene receptor [EC:2.7.13.-]+ko04016//MAPK signaling pathway - plant+ko04075//Plant hormone signal transduction;K14509//ethylene receptor [EC:…
CL3494.Contig1		6.57455	6.55284e-09	2.4242	0.0104997	3.63634	0.000171156	K02184//formin 2;K05740//diaphanous 1+ko04933//AGE-RAGE signaling pathway in diabetic complications;K05740//diaphanous 1+ko04933//AGE-RAGE signaling pathway in diabetic complications;K02184//formin 2;K02184//formin 2
CL3509.Contig3	ko02010//ABC transporters	3.08804	0.0437405	3.42932	0.0369302	3.20614	0.0251752	K05658//ATP-binding cassette, subfamily B (MDR/TAP), member 1 [EC:7.6.2.2]+ko02010//ABC transporters;K05658//ATP-binding cassette, subfamily B (MDR/TAP), member 1 [EC:7.6.2.2]+ko02010//ABC transporters;K05658//ATP-binding cassette, subfamily B (MDR/TAP), member 1 [EC:7.6.2.2]+ko02010//ABC transporters;K05658//ATP-binding cassette, subfamily B (MDR/TAP), member 1 [EC:7.6.2.2]+ko02010//ABC transpor…
CL3510.Contig3		2.85339	3.84557e-05	5.23039	2.16479e-06	7.84221	1.38381e-12	K16275//E3 ubiquitin-protein ligase BAH [EC:2.3.2.27];K16275//E3 ubiquitin-protein ligase BAH [EC:2.3.2.27];K16275//E3 ubiquitin-protein ligase BAH [EC:2.3.2.27];K16275//E3 ubiquitin-protein ligase BAH [EC:2.3.2.27]
CL3526.Contig8	ko03010//Ribosome	5.21168	0.00140689	4.74085	0.00103937	4.77917	0.0010431	K02987//small subunit ribosomal protein S4e+ko03010//Ribosome;K04498//E1A/CREB-binding protein [EC:2.3.1.48];K04498//E1A/CREB-binding protein [EC:2.3.1.48];K04498//E1A/CREB-binding protein [EC:2.3.1.48];K04498//E1A/CREB-binding protein [EC:2.3.1.48]
CL354.Contig5	ko03050//Proteasome	2.76786	1.78755e-05	2.03279	0.000517659	2.99248	8.96754e-09	K03062//26S proteasome regulatory subunit T2+ko03050//Proteasome;K03062//26S proteasome regulatory subunit T2+ko03050//Proteasome;K03062//26S proteasome regulatory subunit T2+ko03050//Proteasome;K03062//26S proteasome regulatory subunit T2+ko03050//Proteasome;K03062//26S proteasome regulatory subunit T2+ko03050//Proteasome
CL354.Contig8	ko03050//Proteasome	1.08056	0.000656382	0.938551	0.0270608	1.01621	0.00211893	K03062//26S proteasome regulatory subunit T2+ko03050//Proteasome;K03062//26S proteasome regulatory subunit T2+ko03050//Proteasome;K03062//26S proteasome regulatory subunit T2+ko03050//Proteasome;K03062//26S proteasome regulatory subunit T2+ko03050//Proteasome;K03062//26S proteasome regulatory subunit T2+ko03050//Proteasome
CL354.Contig9	ko03050//Proteasome	1.16131	0.000208341	0.701852	0.000521106	0.816502	1.18678e-05	K03062//26S proteasome regulatory subunit T2+ko03050//Proteasome;K03062//26S proteasome regulatory subunit T2+ko03050//Proteasome;K03062//26S proteasome regulatory subunit T2+ko03050//Proteasome;K03062//26S proteasome regulatory subunit T2+ko03050//Proteasome;K03062//26S proteasome regulatory subunit T2+ko03050//Proteasome
CL3545.Contig2	ko04075//Plant hormone signal transduction	2.78378	4.718e-06	1.39758	0.0406197	2.02123	0.00323679	K14491//two-component response regulator ARR-B family+ko04075//Plant hormone signal transduction;K14491//two-component response regulator ARR-B family+ko04075//Plant hormone signal transduction;K14491//two-component response regulator ARR-B family+ko04075//Plant hormone signal transduction;K14491//two-component response regulator ARR-B family+ko04075//Plant hormone signal transduction
CL3546.Contig8		4.22416	1.72004e-14	1.47995	0.0168003	2.03884	0.000223495	K16732//protein regulator of cytokinesis 1;K16732//protein regulator of cytokinesis 1;K16732//protein regulator of cytokinesis 1;K16732//protein regulator of cytokinesis 1;K16732//protein regulator of cytokinesis 1
CL3548.Contig2	ko04712//Circadian rhythm - plant	3.47369	6.46473e-13	1.42973	0.000832997	2.43385	8.44209e-10	K12135//zinc finger protein CONSTANS+ko04712//Circadian rhythm - plant;K12135//zinc finger protein CONSTANS+ko04712//Circadian rhythm - plant;K12135//zinc finger protein CONSTANS+ko04712//Circadian rhythm - plant;K12135//zinc finger protein CONSTANS+ko04712//Circadian rhythm - plant
CL3548.Contig4	ko04712//Circadian rhythm - plant	3.97677	2.99306e-15	1.11374	0.00875708	1.69619	0.00105152	K12135//zinc finger protein CONSTANS+ko04712//Circadian rhythm - plant;K12135//zinc finger protein CONSTANS+ko04712//Circadian rhythm - plant;K12135//zinc finger protein CONSTANS+ko04712//Circadian rhythm - plant;K12135//zinc finger protein CONSTANS+ko04712//Circadian rhythm - plant
CL3548.Contig7	ko04712//Circadian rhythm - plant	3.30867	3.4552e-12	1.59814	0.00088935	3.0786	1.47669e-09	K12135//zinc finger protein CONSTANS+ko04712//Circadian rhythm - plant;K12135//zinc finger protein CONSTANS+ko04712//Circadian rhythm - plant;K12135//zinc finger protein CONSTANS+ko04712//Circadian rhythm - plant;K12135//zinc finger protein CONSTANS+ko04712//Circadian rhythm - plant
CL3562.Contig2	ko04016//MAPK signaling pathway - plant;ko04075//Plant hormone signal transduction	1.73008	0.000187435	1.38304	0.00496863	1.26947	0.00258983	K14498//serine/threonine-protein kinase SRK2 [EC:2.7.11.1]+ko04016//MAPK signaling pathway - plant+ko04075//Plant hormone signal transduction;K14498//serine/threonine-protein kinase SRK2 [EC:2.7.11.1]+ko04016//MAPK signaling pathway - plant+ko04075//Plant hormone signal transduction;K14498//serine/threonine-protein kinase SRK2 [EC:2.7.11.1]+ko04016//MAPK signaling pathway - plant+ko04075//Plant h…
CL3562.Contig6	ko04016//MAPK signaling pathway - plant;ko04075//Plant hormone signal transduction	1.74663	3.30715e-05	1.23737	0.00696693	1.15878	0.00318176	K14498//serine/threonine-protein kinase SRK2 [EC:2.7.11.1]+ko04016//MAPK signaling pathway - plant+ko04075//Plant hormone signal transduction;K14498//serine/threonine-protein kinase SRK2 [EC:2.7.11.1]+ko04016//MAPK signaling pathway - plant+ko04075//Plant hormone signal transduction;K14498//serine/threonine-protein kinase SRK2 [EC:2.7.11.1]+ko04016//MAPK signaling pathway - plant+ko04075//Plant h…
CL3566.Contig1	ko00480//Glutathione metabolism	3.22517	2.54145e-17	3.36866	5.42739e-12	3.25714	1.12758e-12	K00799//glutathione S-transferase [EC:2.5.1.18]+ko00480//Glutathione metabolism;K00799//glutathione S-transferase [EC:2.5.1.18]+ko00480//Glutathione metabolism;K00799//glutathione S-transferase [EC:2.5.1.18]+ko00480//Glutathione metabolism;K00799//glutathione S-transferase [EC:2.5.1.18]+ko00480//Glutathione metabolism;K00799//glutathione S-transferase [EC:2.5.1.18]+ko00480//Glutathione metabolism
CL3576.Contig2		4.44145	3.75945e-09	2.03341	0.000131168	4.0728	2.03992e-13	K03319//divalent anion:Na+ symporter, DASS family;K03319//divalent anion:Na+ symporter, DASS family;K03319//divalent anion:Na+ symporter, DASS family;K03319//divalent anion:Na+ symporter, DASS family;K03319//divalent anion:Na+ symporter, DASS family
CL3593.Contig2		2.04215	0.000591441	2.385	5.39314e-05	2.85009	4.63055e-09
CL3606.Contig1	ko03015//mRNA surveillance pathway	7.2171	1.00676e-11	5.38047	3.98814e-10	5.3086	2.15875e-14	K14411//RNA-binding protein Musashi+ko03015//mRNA surveillance pathway
CL3606.Contig2	ko03015//mRNA surveillance pathway	8.52757	4.3534e-14	6.56974	6.14077e-13	6.68669	1.0696e-13	K14411//RNA-binding protein Musashi+ko03015//mRNA surveillance pathway
CL3609.Contig1		4.21698	7.84805e-19	1.75163	0.000204098	1.82956	1.09565e-05	K03671//thioredoxin 1;K03671//thioredoxin 1;K03671//thioredoxin 1;K03671//thioredoxin 1
CL3610.Contig1	ko00900//Terpenoid backbone biosynthesis;ko01110//Biosynthesis of secondary metabolites	4.4177	0.000954129	2.67939	0.000216613	2.15894	0.000590215	K11778//ditrans,polycis-polyprenyl diphosphate synthase [EC:2.5.1.87]+ko00900//Terpenoid backbone biosynthesis+ko01110//Biosynthesis of secondary metabolites;K11778//ditrans,polycis-polyprenyl diphosphate synthase [EC:2.5.1.87]+ko00900//Terpenoid backbone biosynthesis+ko01110//Biosynthesis of secondary metabolites;K11778//ditrans,polycis-polyprenyl diphosphate synthase [EC:2.5.1.87]+ko00900//Terp…
CL3610.Contig2	ko00900//Terpenoid backbone biosynthesis;ko01110//Biosynthesis of secondary metabolites	2.3377	0.00043337	2.04079	0.00142199	2.08826	0.00022348	K11778//ditrans,polycis-polyprenyl diphosphate synthase [EC:2.5.1.87]+ko00900//Terpenoid backbone biosynthesis+ko01110//Biosynthesis of secondary metabolites;K11778//ditrans,polycis-polyprenyl diphosphate synthase [EC:2.5.1.87]+ko00900//Terpenoid backbone biosynthesis+ko01110//Biosynthesis of secondary metabolites;K11778//ditrans,polycis-polyprenyl diphosphate synthase [EC:2.5.1.87]+ko00900//Terp…
CL3612.Contig3		4.51743	2.46416e-07	2.20671	0.0402035	2.69613	0.00241939
CL3618.Contig5	ko03430//Mismatch repair	8.35544	1.53871e-11	5.64095	9.51573e-09	7.95982	1.87844e-13	K07456//DNA mismatch repair protein MutS2+ko03430//Mismatch repair;K07456//DNA mismatch repair protein MutS2+ko03430//Mismatch repair;K07456//DNA mismatch repair protein MutS2+ko03430//Mismatch repair;K07456//DNA mismatch repair protein MutS2+ko03430//Mismatch repair;K07456//DNA mismatch repair protein MutS2+ko03430//Mismatch repair
CL3622.Contig2		4.49229	0.0112904	4.00098	0.0132186	4.05641	0.0109544
CL3628.Contig3	ko04075//Plant hormone signal transduction	4.10767	1.66531e-34	2.39761	1.03776e-09	2.66404	4.56871e-25	K14484//auxin-responsive protein IAA+ko04075//Plant hormone signal transduction;K14484//auxin-responsive protein IAA+ko04075//Plant hormone signal transduction;K14484//auxin-responsive protein IAA+ko04075//Plant hormone signal transduction;K14484//auxin-responsive protein IAA+ko04075//Plant hormone signal transduction;K14484//auxin-responsive protein IAA+ko04075//Plant hormone signal transduction
CL3635.Contig5		2.2886	0.000944671	1.98372	0.00967273	2.03119	0.00266306	K19043//E3 ubiquitin-protein ligase RHF [EC:2.3.2.27];K19043//E3 ubiquitin-protein ligase RHF [EC:2.3.2.27];K19043//E3 ubiquitin-protein ligase RHF [EC:2.3.2.27];K19043//E3 ubiquitin-protein ligase RHF [EC:2.3.2.27];K19043//E3 ubiquitin-protein ligase RHF [EC:2.3.2.27]
CL3636.Contig1		2.22001	0.000123622	1.75132	0.000270655	2.66843	5.38016e-05
CL3636.Contig2		1.86291	0.000351692	1.1439	0.00799093	1.67384	9.32264e-06
CL3641.Contig1	ko03013//RNA transport	9.19898	1.83735e-13	4.15348	3.70065e-05	8.6462	7.49024e-15	K09326//homeobox protein OTX1;K09326//homeobox protein OTX1;K18490//homeobox protein OTX2;K18490//homeobox protein OTX2;K14292//trimethylguanosine synthase [EC:2.1.1.-]+ko03013//RNA transport
CL3641.Contig2	ko03013//RNA transport	7.0397	2.95458e-08	3.99981	5.60117e-05	6.07767	2.57203e-07	K09326//homeobox protein OTX1;K09326//homeobox protein OTX1;K18490//homeobox protein OTX2;K18490//homeobox protein OTX2;K14292//trimethylguanosine synthase [EC:2.1.1.-]+ko03013//RNA transport
CL3656.Contig1		9.37742	3.02473e-18	7.78502	1.09422e-18	8.51089	8.87703e-17
CL3656.Contig2		5.98591	7.37816e-05	4.84305	0.000115189	5.54791	3.60906e-05
CL3656.Contig3		7.91052	2.48984e-09	7.36926	1.34409e-10	6.27558	8.78026e-09
CL3661.Contig2		2.00898	1.09279e-09	0.98202	0.00133489	1.21041	3.72812e-08	K08770//ubiquitin C;K08770//ubiquitin C;K08770//ubiquitin C;K08770//ubiquitin C
CL3672.Contig2		6.97059	2.15378e-10	2.86278	0.00140353	1.95735	0.0307029	K23136//fraxetin 5-hydroxylase [EC:1.14.14.164];K23136//fraxetin 5-hydroxylase [EC:1.14.14.164];K23136//fraxetin 5-hydroxylase [EC:1.14.14.164];K23136//fraxetin 5-hydroxylase [EC:1.14.14.164];K23136//fraxetin 5-hydroxylase [EC:1.14.14.164]
CL3678.Contig1		4.5891	6.06396e-05	6.37177	3.4472e-09	7.46041	1.07582e-11
CL3678.Contig4		4.69982	0.000341141	4.89956	0.000160446	6.35311	1.06142e-06
CL3678.Contig5		3.77073	0.00224189	5.06946	1.35077e-05	6.06609	3.07941e-06
CL3678.Contig7		4.30512	0.000368153	6.09068	1.4161e-06	6.11714	2.24357e-06
CL3678.Contig8		5.55146	1.7567e-05	5.32918	2.75e-06	6.65176	2.35489e-08
CL3684.Contig5	ko03013//RNA transport	4.8038	1.86259e-17	5.00819	6.99212e-16	6.67721	5.84939e-34	K14306//nuclear pore complex protein Nup62+ko03013//RNA transport
CL3687.Contig1	ko03420//Nucleotide excision repair	7.42447	3.78475e-08	6.94745	2.15628e-09	6.96383	5.53998e-09	K10849//DNA excision repair protein ERCC-1+ko03420//Nucleotide excision repair;K10849//DNA excision repair protein ERCC-1+ko03420//Nucleotide excision repair;K10849//DNA excision repair protein ERCC-1+ko03420//Nucleotide excision repair;K10849//DNA excision repair protein ERCC-1+ko03420//Nucleotide excision repair;K10849//DNA excision repair protein ERCC-1+ko03420//Nucleotide excision repair
CL3699.Contig1	ko01100//Metabolic pathways;ko00240//Pyrimidine metabolism;ko00230//Purine metabolism	3.71628	0.0210085	5.07655	0.000345754	5.12327	0.00036483	K00893//deoxycitidine kinase [EC:2.7.1.74]+ko00230//Purine metabolism+ko01100//Metabolic pathways+ko00240//Pyrimidine metabolism;K00893//deoxycitidine kinase [EC:2.7.1.74]+ko00230//Purine metabolism+ko01100//Metabolic pathways+ko00240//Pyrimidine metabolism;K00893//deoxycitidine kinase [EC:2.7.1.74]+ko00230//Purine metabolism+ko01100//Metabolic pathways+ko00240//Pyrimidine metabolism
CL3699.Contig3	ko00230//Purine metabolism;ko00240//Pyrimidine metabolism;ko01100//Metabolic pathways	6.22509	1.76489e-08	7.33442	9.34228e-12	8.30623	4.57144e-13	K00893//deoxycitidine kinase [EC:2.7.1.74]+ko00230//Purine metabolism+ko01100//Metabolic pathways+ko00240//Pyrimidine metabolism;K00893//deoxycitidine kinase [EC:2.7.1.74]+ko00230//Purine metabolism+ko01100//Metabolic pathways+ko00240//Pyrimidine metabolism;K00893//deoxycitidine kinase [EC:2.7.1.74]+ko00230//Purine metabolism+ko01100//Metabolic pathways+ko00240//Pyrimidine metabolism
CL3699.Contig5	ko00240//Pyrimidine metabolism;ko00230//Purine metabolism;ko01100//Metabolic pathways	7.93193	3.33137e-15	8.92373	8.2738e-18	8.96078	5.31633e-17	K00893//deoxycitidine kinase [EC:2.7.1.74]+ko00230//Purine metabolism+ko01100//Metabolic pathways+ko00240//Pyrimidine metabolism;K00893//deoxycitidine kinase [EC:2.7.1.74]+ko00230//Purine metabolism+ko01100//Metabolic pathways+ko00240//Pyrimidine metabolism;K00893//deoxycitidine kinase [EC:2.7.1.74]+ko00230//Purine metabolism+ko01100//Metabolic pathways+ko00240//Pyrimidine metabolism
CL3699.Contig9	ko00240//Pyrimidine metabolism;ko04712//Circadian rhythm - plant;ko01100//Metabolic pathways;ko00230//Purine metabolism	3.60261	4.4707e-15	1.90191	0.045937	3.37383	5.46358e-14	K00893//deoxycitidine kinase [EC:2.7.1.74]+ko00230//Purine metabolism+ko01100//Metabolic pathways+ko00240//Pyrimidine metabolism;K00893//deoxycitidine kinase [EC:2.7.1.74]+ko00230//Purine metabolism+ko01100//Metabolic pathways+ko00240//Pyrimidine metabolism;K16221//transcription factor TCP21 (protein CCA1 HIKING EXPEDITION)+ko04712//Circadian rhythm - plant;K16221//transcription factor TCP21 (pro…
CL370.Contig6	ko00940//Phenylpropanoid biosynthesis;ko01100//Metabolic pathways;ko01110//Biosynthesis of secondary metabolites	1.08474	0.0284706	1.5147	0.00699725	1.50365	0.000123513	K04730//interleukin-1 receptor-associated kinase 1 [EC:2.7.11.1];K04733//interleukin-1 receptor-associated kinase 4 [EC:2.7.11.1];K04730//interleukin-1 receptor-associated kinase 1 [EC:2.7.11.1];K00430//peroxidase [EC:1.11.1.7]+ko01100//Metabolic pathways+ko01110//Biosynthesis of secondary metabolites+ko00940//Phenylpropanoid biosynthesis
CL3711.Contig3		2.86021	5.9508e-06	1.9657	0.00827736	3.6855	0.00753424	K09338//homeobox-leucine zipper protein;K09338//homeobox-leucine zipper protein;K09338//homeobox-leucine zipper protein;K09338//homeobox-leucine zipper protein;K09338//homeobox-leucine zipper protein
CL3723.Contig1	ko03015//mRNA surveillance pathway;ko03013//RNA transport;ko03040//Spliceosome;ko03018//RNA degradation	9.22292	7.20068e-19	9.551	6.01175e-60	7.91773	3.26839e-14	K00521//ferric-chelate reductase [EC:1.16.1.7];K00521//ferric-chelate reductase [EC:1.16.1.7];K16296//serine carboxypeptidase-like clade I [EC:3.4.16.-];K13126//polyadenylate-binding protein+ko03015//mRNA surveillance pathway+ko03018//RNA degradation+ko03013//RNA transport;K12862//pleiotropic regulator 1+ko03040//Spliceosome
CL3723.Contig2	ko03013//RNA transport;ko03015//mRNA surveillance pathway;ko03018//RNA degradation	10.7308	8.36766e-38	8.34004	1.26323e-50	9.43796	9.36616e-26	K00521//ferric-chelate reductase [EC:1.16.1.7];K00521//ferric-chelate reductase [EC:1.16.1.7];K16296//serine carboxypeptidase-like clade I [EC:3.4.16.-];K13126//polyadenylate-binding protein+ko03015//mRNA surveillance pathway+ko03018//RNA degradation+ko03013//RNA transport;K05941//glutathione gamma-glutamylcysteinyltransferase [EC:2.3.2.15]
CL3728.Contig1		3.24691	1.33013e-07	1.8233	0.00244774	3.52124	6.30575e-08	K19045//E3 ubiquitin-protein ligase BIG BROTHER and related proteins [EC:2.3.2.27];K19045//E3 ubiquitin-protein ligase BIG BROTHER and related proteins [EC:2.3.2.27];K19045//E3 ubiquitin-protein ligase BIG BROTHER and related proteins [EC:2.3.2.27];K19045//E3 ubiquitin-protein ligase BIG BROTHER and related proteins [EC:2.3.2.27];K19045//E3 ubiquitin-protein ligase BIG BROTHER and related protein…
CL3728.Contig5		3.07235	0.0130308	1.87766	0.0325924	1.5497	0.0360111	K19045//E3 ubiquitin-protein ligase BIG BROTHER and related proteins [EC:2.3.2.27];K19045//E3 ubiquitin-protein ligase BIG BROTHER and related proteins [EC:2.3.2.27];K19045//E3 ubiquitin-protein ligase BIG BROTHER and related proteins [EC:2.3.2.27];K19045//E3 ubiquitin-protein ligase BIG BROTHER and related proteins [EC:2.3.2.27];K19045//E3 ubiquitin-protein ligase BIG BROTHER and related protein…
CL3731.Contig3		2.24698	0.000137226	2.21082	0.000280796	2.49543	5.42599e-05
CL3731.Contig4		3.73892	1.90444e-10	1.6663	0.00750723	2.23034	5.83105e-06
CL3732.Contig1		8.21303	4.72529e-38	5.16476	2.2986e-17	7.57836	1.08053e-49	K14664//IAA-amino acid hydrolase [EC:3.5.1.-];K14664//IAA-amino acid hydrolase [EC:3.5.1.-];K14664//IAA-amino acid hydrolase [EC:3.5.1.-];K14664//IAA-amino acid hydrolase [EC:3.5.1.-];K14664//IAA-amino acid hydrolase [EC:3.5.1.-]
CL3733.Contig1	ko00562//Inositol phosphate metabolism;ko04070//Phosphatidylinositol signaling system;ko01100//Metabolic pathways;ko04144//Endocytosis	2.39783	0.00743393	1.80696	0.0242502	2.77195	5.56759e-08	K19755//radial spoke head protein 1;K19755//radial spoke head protein 1;K19530//junctophilin;K19755//radial spoke head protein 1;K00889//1-phosphatidylinositol-4-phosphate 5-kinase [EC:2.7.1.68]+ko04144//Endocytosis+ko01100//Metabolic pathways+ko04070//Phosphatidylinositol signaling system+ko00562//Inositol phosphate metabolism
CL3734.Contig19	ko04120//Ubiquitin mediated proteolysis	3.26788	5.66481e-26	1.17221	0.000248764	2.9489	6.74975e-30	K03875//F-box and leucine-rich repeat protein 1 (S-phase kinase-associated protein 2)+ko04120//Ubiquitin mediated proteolysis;K03875//F-box and leucine-rich repeat protein 1 (S-phase kinase-associated protein 2)+ko04120//Ubiquitin mediated proteolysis;K03875//F-box and leucine-rich repeat protein 1 (S-phase kinase-associated protein 2)+ko04120//Ubiquitin mediated proteolysis;K03875//F-box and leu…
CL3739.Contig10		5.15127	4.39652e-09	3.60676	2.01105e-05	3.83543	2.92409e-06	K20628//expansin;K20628//expansin;K20628//expansin;K20628//expansin;K20628//expansin
CL3739.Contig6		5.68668	0.000804849	6.44148	7.39234e-14	4.87345	0.000146005	K20628//expansin;K20628//expansin;K20628//expansin;K20628//expansin
CL3745.Contig2	ko00900//Terpenoid backbone biosynthesis;ko00860//Porphyrin and chlorophyll metabolism;ko01100//Metabolic pathways;ko01110//Biosynthesis of secondary metabolites	1.9952	0.00104452	4.05383	0.000313326	3.00029	1.25334e-19	K10960//geranylgeranyl diphosphate/geranylgeranyl-bacteriochlorophyllide a reductase [EC:1.3.1.83 1.3.1.111]+ko00900//Terpenoid backbone biosynthesis+ko00860//Porphyrin and chlorophyll metabolism+ko01100//Metabolic pathways+ko01110//Biosynthesis of secondary metabolites;K10960//geranylgeranyl diphosphate/geranylgeranyl-bacteriochlorophyllide a reductase [EC:1.3.1.83 1.3.1.111]+ko00900//Terpenoid …
CL3745.Contig3	ko00900//Terpenoid backbone biosynthesis;ko01110//Biosynthesis of secondary metabolites;ko00860//Porphyrin and chlorophyll metabolism;ko01100//Metabolic pathways	2.12834	2.30356e-14	4.43714	1.26798e-28	2.42365	2.67461e-28	K10960//geranylgeranyl diphosphate/geranylgeranyl-bacteriochlorophyllide a reductase [EC:1.3.1.83 1.3.1.111]+ko00900//Terpenoid backbone biosynthesis+ko00860//Porphyrin and chlorophyll metabolism+ko01100//Metabolic pathways+ko01110//Biosynthesis of secondary metabolites;K10960//geranylgeranyl diphosphate/geranylgeranyl-bacteriochlorophyllide a reductase [EC:1.3.1.83 1.3.1.111]+ko00900//Terpenoid …
CL3745.Contig4	ko00860//Porphyrin and chlorophyll metabolism;ko00900//Terpenoid backbone biosynthesis;ko01110//Biosynthesis of secondary metabolites;ko01100//Metabolic pathways	2.25751	7.75956e-06	3.37563	1.56795e-15	1.7855	0.000116571	K10960//geranylgeranyl diphosphate/geranylgeranyl-bacteriochlorophyllide a reductase [EC:1.3.1.83 1.3.1.111]+ko00900//Terpenoid backbone biosynthesis+ko00860//Porphyrin and chlorophyll metabolism+ko01100//Metabolic pathways+ko01110//Biosynthesis of secondary metabolites;K10960//geranylgeranyl diphosphate/geranylgeranyl-bacteriochlorophyllide a reductase [EC:1.3.1.83 1.3.1.111]+ko00900//Terpenoid …
CL3751.Contig1	ko01110//Biosynthesis of secondary metabolites;ko01100//Metabolic pathways;ko00860//Porphyrin and chlorophyll metabolism	3.09536	1.51926e-11	2.34207	2.42879e-05	2.75227	4.96162e-10	K13600//chlorophyllide a oxygenase [EC:1.14.13.122]+ko00860//Porphyrin and chlorophyll metabolism+ko01100//Metabolic pathways+ko01110//Biosynthesis of secondary metabolites;K13600//chlorophyllide a oxygenase [EC:1.14.13.122]+ko00860//Porphyrin and chlorophyll metabolism+ko01100//Metabolic pathways+ko01110//Biosynthesis of secondary metabolites;K13600//chlorophyllide a oxygenase [EC:1.14.13.122]+k…
CL3756.Contig1	ko04016//MAPK signaling pathway - plant;ko01100//Metabolic pathways;ko00520//Amino sugar and nucleotide sugar metabolism	1.87619	6.51586e-06	3.19063	2.24805e-15	2.5717	4.4834e-13	K02184//formin 2;K02184//formin 2;K20547//basic endochitinase B [EC:3.2.1.14]+ko04016//MAPK signaling pathway - plant+ko00520//Amino sugar and nucleotide sugar metabolism+ko01100//Metabolic pathways
CL3757.Contig5		0.932948	0.0281256	0.856605	0.013342	2.07076	9.51785e-13	K11293//protein HIRA/HIR1;K11293//protein HIRA/HIR1;K11293//protein HIRA/HIR1;K11293//protein HIRA/HIR1
CL3761.Contig2		3.7366	6.10987e-39	1.88429	8.02205e-11	1.7805	1.33803e-13	K22020//mucin-19
CL3761.Contig4	ko03040//Spliceosome	3.06697	1.53249e-22	1.26051	0.00166107	1.39439	1.03795e-06	K12855//pre-mRNA-processing factor 6+ko03040//Spliceosome;K12855//pre-mRNA-processing factor 6+ko03040//Spliceosome;K12855//pre-mRNA-processing factor 6+ko03040//Spliceosome;K12855//pre-mRNA-processing factor 6+ko03040//Spliceosome;K12855//pre-mRNA-processing factor 6+ko03040//Spliceosome
CL3763.Contig1	ko01100//Metabolic pathways;ko00941//Flavonoid biosynthesis;ko04712//Circadian rhythm - plant;ko01110//Biosynthesis of secondary metabolites	6.08507	1.35641e-06	6.54747	9.67174e-08	5.85268	5.6468e-07	K00660//chalcone synthase [EC:2.3.1.74]+ko04712//Circadian rhythm - plant+ko01100//Metabolic pathways+ko01110//Biosynthesis of secondary metabolites+ko00941//Flavonoid biosynthesis;K00660//chalcone synthase [EC:2.3.1.74]+ko04712//Circadian rhythm - plant+ko01100//Metabolic pathways+ko01110//Biosynthesis of secondary metabolites+ko00941//Flavonoid biosynthesis;K00660//chalcone synthase [EC:2.3.1.7…
CL3763.Contig3	ko01100//Metabolic pathways;ko04712//Circadian rhythm - plant;ko00941//Flavonoid biosynthesis;ko01110//Biosynthesis of secondary metabolites	8.59524	4.11675e-24	5.56989	2.64432e-12	5.81754	8.85093e-14	K00660//chalcone synthase [EC:2.3.1.74]+ko04712//Circadian rhythm - plant+ko01100//Metabolic pathways+ko01110//Biosynthesis of secondary metabolites+ko00941//Flavonoid biosynthesis;K00660//chalcone synthase [EC:2.3.1.74]+ko04712//Circadian rhythm - plant+ko01100//Metabolic pathways+ko01110//Biosynthesis of secondary metabolites+ko00941//Flavonoid biosynthesis;K00660//chalcone synthase [EC:2.3.1.7…
CL3764.Contig1	ko00563//Glycosylphosphatidylinositol (GPI)-anchor biosynthesis;ko01100//Metabolic pathways	5.93936	1.81611e-05	3.1402	0.00890095	3.77675	0.00155418	K03860//phosphatidylinositol glycan, class Q+ko01100//Metabolic pathways+ko00563//Glycosylphosphatidylinositol (GPI)-anchor biosynthesis;K20887//xyloglucan glycosyltransferase 4 [EC:2.4.1.-]
CL3764.Contig2	ko01100//Metabolic pathways;ko00563//Glycosylphosphatidylinositol (GPI)-anchor biosynthesis	8.36137	6.48104e-13	3.6898	0.000146527	4.53275	2.58824e-06	K03860//phosphatidylinositol glycan, class Q+ko01100//Metabolic pathways+ko00563//Glycosylphosphatidylinositol (GPI)-anchor biosynthesis;K20887//xyloglucan glycosyltransferase 4 [EC:2.4.1.-]
CL3767.Contig2		5.02349	3.60691e-17	3.09678	5.38618e-09	3.12368	5.05697e-11	K16578//CLIP-associating protein 1/2;K16578//CLIP-associating protein 1/2;K16578//CLIP-associating protein 1/2;K16578//CLIP-associating protein 1/2;K16578//CLIP-associating protein 1/2
CL3794.Contig1		6.00241	2.1172e-12	2.26003	0.0218257	2.54118	0.00117871	K09286//EREBP-like factor;K09286//EREBP-like factor;K09286//EREBP-like factor;K09286//EREBP-like factor;K09286//EREBP-like factor
CL3795.Contig4		1.05093	0.00565709	1.59981	9.46486e-05	1.35561	0.000747166
CL3799.Contig12	ko03015//mRNA surveillance pathway	2.35649	0.00323299	3.2364	0.000144214	6.47517	9.4647e-08	K11583//serine/threonine-protein phosphatase 2A regulatory subunit B''+ko03015//mRNA surveillance pathway;K11583//serine/threonine-protein phosphatase 2A regulatory subunit B''+ko03015//mRNA surveillance pathway;K11583//serine/threonine-protein phosphatase 2A regulatory subunit B''+ko03015//mRNA surveillance pathway;K11583//serine/threonine-protein phosphatase 2A regulatory subunit B''+ko03015//m…
CL3799.Contig5	ko03015//mRNA surveillance pathway	2.99789	0.00157506	2.64055	0.00526144	2.9922	0.0205487	K11583//serine/threonine-protein phosphatase 2A regulatory subunit B''+ko03015//mRNA surveillance pathway;K11583//serine/threonine-protein phosphatase 2A regulatory subunit B''+ko03015//mRNA surveillance pathway;K11583//serine/threonine-protein phosphatase 2A regulatory subunit B''+ko03015//mRNA surveillance pathway;K11583//serine/threonine-protein phosphatase 2A regulatory subunit B''+ko03015//m…
CL380.Contig3	ko00780//Biotin metabolism;ko01212//Fatty acid metabolism;ko00061//Fatty acid biosynthesis;ko01100//Metabolic pathways;ko04146//Peroxisome	3.72992	2.72103e-12	3.19662	5.76296e-09	3.84806	9.00644e-14	K00059//3-oxoacyl-[acyl-carrier protein] reductase [EC:1.1.1.100]+ko01100//Metabolic pathways+ko00061//Fatty acid biosynthesis+ko01212//Fatty acid metabolism+ko00780//Biotin metabolism;K13237//peroxisomal 2,4-dienoyl-CoA reductase [EC:1.3.1.34]+ko04146//Peroxisome;K13237//peroxisomal 2,4-dienoyl-CoA reductase [EC:1.3.1.34]+ko04146//Peroxisome;K13237//peroxisomal 2,4-dienoyl-CoA reductase [EC:1.3.…
CL3808.Contig1		1.12405	0.0023793	1.46867	0.000959382	1.03716	0.0170052	K06236//collagen, type I, alpha+ko04933//AGE-RAGE signaling pathway in diabetic complications;K18669//dual specificity tyrosine-phosphorylation-regulated kinase 2/3/4 [EC:2.7.12.1]
CL3810.Contig1		3.73989	2.8985e-06	1.6271	0.01325	3.6074	3.70645e-12
CL3820.Contig1		8.24187	5.68416e-11	2.73589	6.07469e-06	1.55424	0.0140343	K03549//KUP system potassium uptake protein;K03549//KUP system potassium uptake protein;K03549//KUP system potassium uptake protein;K03549//KUP system potassium uptake protein;K03549//KUP system potassium uptake protein
CL3820.Contig7		8.48425	2.27316e-16	2.47739	7.6142e-05	2.39085	0.000306259	K03549//KUP system potassium uptake protein;K03549//KUP system potassium uptake protein;K03549//KUP system potassium uptake protein;K03549//KUP system potassium uptake protein;K03549//KUP system potassium uptake protein
CL3834.Contig6		3.18138	1.3727e-09	1.34461	0.0196755	2.29975	4.02453e-05	K14611//solute carrier family 23 (nucleobase transporter), member 1/2;K14611//solute carrier family 23 (nucleobase transporter), member 1/2;K14611//solute carrier family 23 (nucleobase transporter), member 1/2;K14611//solute carrier family 23 (nucleobase transporter), member 1/2;K14611//solute carrier family 23 (nucleobase transporter), member 1/2
CL384.Contig2		5.04982	2.79738e-05	2.97042	0.0225243	3.2402	0.000885355
CL384.Contig3		3.58203	0.00017388	2.33574	0.00702773	3.63012	0.00145702
CL384.Contig5		3.82174	4.64748e-12	2.70273	2.97219e-08	3.3681	5.07817e-11
CL3841.Contig3	ko01100//Metabolic pathways;ko00360//Phenylalanine metabolism;ko01110//Biosynthesis of secondary metabolites;ko00130//Ubiquinone and other terpenoid-quinone biosynthesis;ko00940//Phenylpropanoid biosynthesis	1.39313	0.00413477	4.85618	8.76631e-07	2.63238	2.56314e-08	K01904//4-coumarate--CoA ligase [EC:6.2.1.12]+ko00130//Ubiquinone and other terpenoid-quinone biosynthesis+ko01100//Metabolic pathways+ko01110//Biosynthesis of secondary metabolites+ko00940//Phenylpropanoid biosynthesis+ko00360//Phenylalanine metabolism;K01904//4-coumarate--CoA ligase [EC:6.2.1.12]+ko00130//Ubiquinone and other terpenoid-quinone biosynthesis+ko01100//Metabolic pathways+ko01110//B…
CL3841.Contig5	ko00940//Phenylpropanoid biosynthesis;ko01100//Metabolic pathways;ko00130//Ubiquinone and other terpenoid-quinone biosynthesis;ko01110//Biosynthesis of secondary metabolites;ko00360//Phenylalanine metabolism	1.53185	0.00333812	2.932	2.08694e-11	1.85026	6.1632e-05	K01904//4-coumarate--CoA ligase [EC:6.2.1.12]+ko00130//Ubiquinone and other terpenoid-quinone biosynthesis+ko01100//Metabolic pathways+ko01110//Biosynthesis of secondary metabolites+ko00940//Phenylpropanoid biosynthesis+ko00360//Phenylalanine metabolism;K01904//4-coumarate--CoA ligase [EC:6.2.1.12]+ko00130//Ubiquinone and other terpenoid-quinone biosynthesis+ko01100//Metabolic pathways+ko01110//B…
CL3862.Contig1		1.47008	0.0152647	2.77579	2.59626e-06	1.54551	0.00921596	K19041//E3 ubiquitin-protein ligase RNF38/44 [EC:2.3.2.27];K19041//E3 ubiquitin-protein ligase RNF38/44 [EC:2.3.2.27];K10664//E3 ubiquitin-protein ligase ATL6/9/15/31/42/55 [EC:2.3.2.27]
CL3865.Contig5	ko00945//Stilbenoid, diarylheptanoid and gingerol biosynthesis;ko01110//Biosynthesis of secondary metabolites;ko00941//Flavonoid biosynthesis;ko00360//Phenylalanine metabolism;ko01100//Metabolic pathways;ko00130//Ubiquinone and other terpenoid-quinone biosynthesis;ko00940//Phenylpropanoid biosynthesis	3.42864	6.06354e-05	5.13287	3.69968e-07	4.31153	3.25821e-14	K00487//trans-cinnamate 4-monooxygenase [EC:1.14.14.91]+ko00130//Ubiquinone and other terpenoid-quinone biosynthesis+ko01100//Metabolic pathways+ko01110//Biosynthesis of secondary metabolites+ko00940//Phenylpropanoid biosynthesis+ko00941//Flavonoid biosynthesis+ko00945//Stilbenoid, diarylheptanoid and gingerol biosynthesis+ko00360//Phenylalanine metabolism;K00487//trans-cinnamate 4-monooxygenase …
CL3873.Contig1		3.32995	2.59267e-08	2.93837	1.71781e-06	1.93843	0.00239915	K21843//tetratricopeptide repeat protein 7
CL3875.Contig3		7.48446	2.43558e-08	3.25186	0.000114664	4.21795	5.36025e-07	K09422//transcription factor MYB, plant;K09422//transcription factor MYB, plant;K09422//transcription factor MYB, plant;K09422//transcription factor MYB, plant;K09422//transcription factor MYB, plant
CL3876.Contig2	ko01200//Carbon metabolism;ko00030//Pentose phosphate pathway;ko00480//Glutathione metabolism;ko01110//Biosynthesis of secondary metabolites;ko01100//Metabolic pathways	0.946296	0.00617162	0.793955	0.00339193	0.735312	0.000246521	K00036//glucose-6-phosphate 1-dehydrogenase [EC:1.1.1.49 1.1.1.363]+ko00030//Pentose phosphate pathway+ko01100//Metabolic pathways+ko01110//Biosynthesis of secondary metabolites+ko01200//Carbon metabolism+ko00480//Glutathione metabolism;K00036//glucose-6-phosphate 1-dehydrogenase [EC:1.1.1.49 1.1.1.363]+ko00030//Pentose phosphate pathway+ko01100//Metabolic pathways+ko01110//Biosynthesis of second…
CL3884.Contig4		3.5362	3.41551e-07	2.28125	7.74408e-06	2.54893	2.11934e-05	K20283//golgin subfamily A member 4;K10395//kinesin family member 4/21/27;K10395//kinesin family member 4/21/27;K10395//kinesin family member 4/21/27
CL3888.Contig7	ko00600//Sphingolipid metabolism;ko01100//Metabolic pathways	1.26177	0.0269151	2.23915	7.39278e-05	1.46498	0.00242695	K04718//sphingosine kinase [EC:2.7.1.91]+ko00600//Sphingolipid metabolism+ko01100//Metabolic pathways;K04718//sphingosine kinase [EC:2.7.1.91]+ko00600//Sphingolipid metabolism+ko01100//Metabolic pathways;K04718//sphingosine kinase [EC:2.7.1.91]+ko00600//Sphingolipid metabolism+ko01100//Metabolic pathways;K04718//sphingosine kinase [EC:2.7.1.91]+ko00600//Sphingolipid metabolism+ko01100//Metabolic …
CL39.Contig1		1.01723	7.76115e-05	0.490815	0.0360803	0.410549	0.0399966	K13806//sn1-specific diacylglycerol lipase [EC:3.1.1.-];K13806//sn1-specific diacylglycerol lipase [EC:3.1.1.-];K13806//sn1-specific diacylglycerol lipase [EC:3.1.1.-];K13806//sn1-specific diacylglycerol lipase [EC:3.1.1.-];K13806//sn1-specific diacylglycerol lipase [EC:3.1.1.-]
CL3924.Contig4	ko00940//Phenylpropanoid biosynthesis;ko00945//Stilbenoid, diarylheptanoid and gingerol biosynthesis;ko01100//Metabolic pathways;ko01110//Biosynthesis of secondary metabolites;ko00941//Flavonoid biosynthesis	4.96537	5.4757e-06	3.03333	0.00791406	2.64708	0.00110987	K13065//shikimate O-hydroxycinnamoyltransferase [EC:2.3.1.133]+ko01100//Metabolic pathways+ko01110//Biosynthesis of secondary metabolites+ko00940//Phenylpropanoid biosynthesis+ko00941//Flavonoid biosynthesis+ko00945//Stilbenoid, diarylheptanoid and gingerol biosynthesis;K13065//shikimate O-hydroxycinnamoyltransferase [EC:2.3.1.133]+ko01100//Metabolic pathways+ko01110//Biosynthesis of secondary me…
CL3958.Contig2		6.83067	1.44761e-06	3.51162	0.0178469	3.27073	0.0297601
CL3958.Contig5		9.13775	4.71945e-41	2.80131	1.51477e-05	4.05628	1.97369e-14
CL3975.Contig2	ko00780//Biotin metabolism;ko01212//Fatty acid metabolism;ko00061//Fatty acid biosynthesis;ko01100//Metabolic pathways	1.09859	0.0141894	1.12044	0.0149315	1.2212	0.00323827	K00059//3-oxoacyl-[acyl-carrier protein] reductase [EC:1.1.1.100]+ko01100//Metabolic pathways+ko00061//Fatty acid biosynthesis+ko01212//Fatty acid metabolism+ko00780//Biotin metabolism;K00059//3-oxoacyl-[acyl-carrier protein] reductase [EC:1.1.1.100]+ko01100//Metabolic pathways+ko00061//Fatty acid biosynthesis+ko01212//Fatty acid metabolism+ko00780//Biotin metabolism;K00059//3-oxoacyl-[acyl-carri…
CL3978.Contig1	ko04144//Endocytosis	2.01742	0.000868636	1.76528	0.0298832	1.39279	0.0478723	K12471//epsin+ko04144//Endocytosis;K12471//epsin+ko04144//Endocytosis;K12471//epsin+ko04144//Endocytosis;K12471//epsin+ko04144//Endocytosis;K12471//epsin+ko04144//Endocytosis
CL3978.Contig4	ko04144//Endocytosis	1.89388	0.0288524	2.69597	0.0406233	2.18444	0.00430473	K12471//epsin+ko04144//Endocytosis;K12471//epsin+ko04144//Endocytosis;K12471//epsin+ko04144//Endocytosis;K12471//epsin+ko04144//Endocytosis;K12471//epsin+ko04144//Endocytosis
CL3982.Contig1		1.1357	1.63919e-05	1.40348	0.00924366	1.1421	8.70969e-07	K11000//callose synthase [EC:2.4.1.-];K11000//callose synthase [EC:2.4.1.-];K11000//callose synthase [EC:2.4.1.-];K11000//callose synthase [EC:2.4.1.-];K11000//callose synthase [EC:2.4.1.-]
CL399.Contig1		3.11742	0.0401526	4.92304	0.000669047	4.97275	0.000665748
CL399.Contig6		2.82217	1.68179e-11	2.60753	1.80353e-10	2.08609	2.57375e-09	K15688//E3 ubiquitin-protein ligase MUL1 [EC:2.3.2.27];K15688//E3 ubiquitin-protein ligase MUL1 [EC:2.3.2.27];K15688//E3 ubiquitin-protein ligase MUL1 [EC:2.3.2.27];K15688//E3 ubiquitin-protein ligase MUL1 [EC:2.3.2.27]
CL4.Contig5	ko01100//Metabolic pathways;ko00520//Amino sugar and nucleotide sugar metabolism	2.32101	0.00015306	2.3362	1.55711e-05	2.06681	2.4343e-05	K08678//UDP-glucuronate decarboxylase [EC:4.1.1.35]+ko00520//Amino sugar and nucleotide sugar metabolism+ko01100//Metabolic pathways;K08678//UDP-glucuronate decarboxylase [EC:4.1.1.35]+ko00520//Amino sugar and nucleotide sugar metabolism+ko01100//Metabolic pathways;K08678//UDP-glucuronate decarboxylase [EC:4.1.1.35]+ko00520//Amino sugar and nucleotide sugar metabolism+ko01100//Metabolic pathways;…
CL401.Contig1		0.874416	0.00776511	0.822097	0.00571364	0.957942	0.000360787	K05956//geranylgeranyl transferase type-2 subunit beta [EC:2.5.1.60];K05956//geranylgeranyl transferase type-2 subunit beta [EC:2.5.1.60];K05956//geranylgeranyl transferase type-2 subunit beta [EC:2.5.1.60];K05956//geranylgeranyl transferase type-2 subunit beta [EC:2.5.1.60];K05956//geranylgeranyl transferase type-2 subunit beta [EC:2.5.1.60]
CL4012.Contig2		4.93298	0.00317704	4.48855	0.0025347	4.52996	0.00237214
CL4016.Contig1	ko00970//Aminoacyl-tRNA biosynthesis	4.59977	6.64864e-08	3.19046	0.00128844	2.34106	0.000300853	K01870//isoleucyl-tRNA synthetase [EC:6.1.1.5]+ko00970//Aminoacyl-tRNA biosynthesis
CL4016.Contig2	ko00970//Aminoacyl-tRNA biosynthesis	5.34673	4.30839e-19	3.48421	3.35944e-08	2.64738	2.78294e-10	K01870//isoleucyl-tRNA synthetase [EC:6.1.1.5]+ko00970//Aminoacyl-tRNA biosynthesis
CL4016.Contig4	ko03020//RNA polymerase;ko00970//Aminoacyl-tRNA biosynthesis	4.47077	2.63356e-13	1.76093	0.0101946	3.34324	1.86835e-09	K01870//isoleucyl-tRNA synthetase [EC:6.1.1.5]+ko00970//Aminoacyl-tRNA biosynthesis;K10799//tankyrase [EC:2.4.2.30];K03006//DNA-directed RNA polymerase II subunit RPB1 [EC:2.7.7.6]+ko03020//RNA polymerase
CL4016.Contig7	ko00970//Aminoacyl-tRNA biosynthesis	3.48265	3.19889e-09	1.68477	0.00644893	3.19296	1.00308e-09	K01870//isoleucyl-tRNA synthetase [EC:6.1.1.5]+ko00970//Aminoacyl-tRNA biosynthesis;K10799//tankyrase [EC:2.4.2.30]
CL4024.Contig4		7.4949	1.21354e-14	1.42206	0.0226853	5.3314	1.84736e-11	K00521//ferric-chelate reductase [EC:1.16.1.7];K00521//ferric-chelate reductase [EC:1.16.1.7];K16296//serine carboxypeptidase-like clade I [EC:3.4.16.-];K05941//glutathione gamma-glutamylcysteinyltransferase [EC:2.3.2.15]
CL404.Contig4	ko00030//Pentose phosphate pathway;ko01200//Carbon metabolism;ko01230//Biosynthesis of amino acids;ko00710//Carbon fixation in photosynthetic organisms;ko01100//Metabolic pathways;ko01110//Biosynthesis of secondary metabolites;ko00040//Pentose and glucuronate interconversions	2.18252	1.62505e-05	2.22188	2.05646e-05	1.82617	0.00019594	K01783//ribulose-phosphate 3-epimerase [EC:5.1.3.1]+ko00030//Pentose phosphate pathway+ko01230//Biosynthesis of amino acids+ko00040//Pentose and glucuronate interconversions+ko01100//Metabolic pathways+ko01110//Biosynthesis of secondary metabolites+ko00710//Carbon fixation in photosynthetic organisms+ko01200//Carbon metabolism;K01783//ribulose-phosphate 3-epimerase [EC:5.1.3.1]+ko00030//Pentose p…
CL4040.Contig1	ko01110//Biosynthesis of secondary metabolites;ko00062//Fatty acid elongation;ko01100//Metabolic pathways	2.25755	0.0489821	5.34029	6.96495e-07	3.07637	0.00374546	K15397//3-ketoacyl-CoA synthase [EC:2.3.1.199]+ko01100//Metabolic pathways+ko01110//Biosynthesis of secondary metabolites+ko00062//Fatty acid elongation;K15397//3-ketoacyl-CoA synthase [EC:2.3.1.199]+ko01100//Metabolic pathways+ko01110//Biosynthesis of secondary metabolites+ko00062//Fatty acid elongation;K15397//3-ketoacyl-CoA synthase [EC:2.3.1.199]+ko01100//Metabolic pathways+ko01110//Biosynthe…
CL4044.Contig5		1.65437	0.00186453	1.29046	0.0432634	1.35644	0.0077202	K00924//kinase [EC:2.7.1.-];K00924//kinase [EC:2.7.1.-];K00924//kinase [EC:2.7.1.-];K00924//kinase [EC:2.7.1.-];K00924//kinase [EC:2.7.1.-]
CL4067.Contig1	ko01110//Biosynthesis of secondary metabolites;ko00940//Phenylpropanoid biosynthesis;ko01100//Metabolic pathways	6.07178	0.000307037	8.61331	4.95568e-20	4.99747	0.00108579	K00430//peroxidase [EC:1.11.1.7]+ko01100//Metabolic pathways+ko01110//Biosynthesis of secondary metabolites+ko00940//Phenylpropanoid biosynthesis;K00430//peroxidase [EC:1.11.1.7]+ko01100//Metabolic pathways+ko01110//Biosynthesis of secondary metabolites+ko00940//Phenylpropanoid biosynthesis;K00430//peroxidase [EC:1.11.1.7]+ko01100//Metabolic pathways+ko01110//Biosynthesis of secondary metabolites…
CL4070.Contig1		6.04289	6.47192e-20	4.42874	3.24656e-16	2.77379	1.21044e-06	K08238//xyloglucan 6-xylosyltransferase [EC:2.4.2.39];K08238//xyloglucan 6-xylosyltransferase [EC:2.4.2.39];K08238//xyloglucan 6-xylosyltransferase [EC:2.4.2.39];K08238//xyloglucan 6-xylosyltransferase [EC:2.4.2.39];K08238//xyloglucan 6-xylosyltransferase [EC:2.4.2.39]
CL41.Contig6		2.67154	0.000178793	1.16094	0.0382039	1.45368	0.00687904	K10405//kinesin family member C1;K10405//kinesin family member C1;K10405//kinesin family member C1;K10405//kinesin family member C1;K10405//kinesin family member C1
CL41.Contig9		4.96907	4.26937e-06	2.90322	0.008339	2.96199	0.00131825	K10405//kinesin family member C1;K10405//kinesin family member C1;K10405//kinesin family member C1;K10405//kinesin family member C1;K10405//kinesin family member C1
CL4115.Contig1	ko00250//Alanine, aspartate and glutamate metabolism;ko01110//Biosynthesis of secondary metabolites;ko01230//Biosynthesis of amino acids;ko01100//Metabolic pathways	2.55148	4.35084e-22	1.82939	2.33775e-07	1.84789	3.34034e-11	K01953//asparagine synthase (glutamine-hydrolysing) [EC:6.3.5.4]+ko00250//Alanine, aspartate and glutamate metabolism+ko01230//Biosynthesis of amino acids+ko01100//Metabolic pathways+ko01110//Biosynthesis of secondary metabolites;K01953//asparagine synthase (glutamine-hydrolysing) [EC:6.3.5.4]+ko00250//Alanine, aspartate and glutamate metabolism+ko01230//Biosynthesis of amino acids+ko01100//Metab…
CL4115.Contig3	ko01100//Metabolic pathways;ko01110//Biosynthesis of secondary metabolites;ko01230//Biosynthesis of amino acids;ko00250//Alanine, aspartate and glutamate metabolism	1.80624	0.000340371	2.49401	1.27487e-06	2.18967	1.16917e-05	K01953//asparagine synthase (glutamine-hydrolysing) [EC:6.3.5.4]+ko00250//Alanine, aspartate and glutamate metabolism+ko01230//Biosynthesis of amino acids+ko01100//Metabolic pathways+ko01110//Biosynthesis of secondary metabolites;K01953//asparagine synthase (glutamine-hydrolysing) [EC:6.3.5.4]+ko00250//Alanine, aspartate and glutamate metabolism+ko01230//Biosynthesis of amino acids+ko01100//Metab…
CL4115.Contig4	ko00250//Alanine, aspartate and glutamate metabolism;ko01100//Metabolic pathways;ko01110//Biosynthesis of secondary metabolites;ko01230//Biosynthesis of amino acids	2.45153	3.72335e-12	2.18444	0.000371906	2.11633	1.56755e-06	K01953//asparagine synthase (glutamine-hydrolysing) [EC:6.3.5.4]+ko00250//Alanine, aspartate and glutamate metabolism+ko01230//Biosynthesis of amino acids+ko01100//Metabolic pathways+ko01110//Biosynthesis of secondary metabolites;K01953//asparagine synthase (glutamine-hydrolysing) [EC:6.3.5.4]+ko00250//Alanine, aspartate and glutamate metabolism+ko01230//Biosynthesis of amino acids+ko01100//Metab…
CL412.Contig12	ko01100//Metabolic pathways;ko00760//Nicotinate and nicotinamide metabolism	1.24559	0.0264231	2.42345	4.7682e-06	2.13466	7.55082e-06	K00858//NAD+ kinase [EC:2.7.1.23]+ko01100//Metabolic pathways+ko00760//Nicotinate and nicotinamide metabolism;K00858//NAD+ kinase [EC:2.7.1.23]+ko01100//Metabolic pathways+ko00760//Nicotinate and nicotinamide metabolism;K00858//NAD+ kinase [EC:2.7.1.23]+ko01100//Metabolic pathways+ko00760//Nicotinate and nicotinamide metabolism;K00858//NAD+ kinase [EC:2.7.1.23]+ko01100//Metabolic pathways+ko00760…
CL4121.Contig2	ko03040//Spliceosome;ko03015//mRNA surveillance pathway;ko03013//RNA transport;ko03018//RNA degradation	5.3124	1.3063e-13	3.0935	2.49479e-07	3.93315	8.08918e-11	K00521//ferric-chelate reductase [EC:1.16.1.7];K00521//ferric-chelate reductase [EC:1.16.1.7];K16296//serine carboxypeptidase-like clade I [EC:3.4.16.-];K13126//polyadenylate-binding protein+ko03015//mRNA surveillance pathway+ko03018//RNA degradation+ko03013//RNA transport;K12862//pleiotropic regulator 1+ko03040//Spliceosome
CL413.Contig5		2.49329	6.01007e-05	1.46177	0.0437834	1.52721	0.0188456	K07442//tRNA (adenine57-N1/adenine58-N1)-methyltransferase catalytic subunit [EC:2.1.1.219 2.1.1.220]
CL4131.Contig2	ko04016//MAPK signaling pathway - plant	1.69449	0.00180857	1.78891	0.00205959	3.26585	1.29448e-11	K18485//myogenic factor 6;K20558//transcription factor SPEECHLESS+ko04016//MAPK signaling pathway - plant;K20558//transcription factor SPEECHLESS+ko04016//MAPK signaling pathway - plant;K20558//transcription factor SPEECHLESS+ko04016//MAPK signaling pathway - plant;K20558//transcription factor SPEECHLESS+ko04016//MAPK signaling pathway - plant
CL4136.Contig1	ko04144//Endocytosis	4.14482	9.47315e-08	1.83877	0.00985035	3.11538	1.64245e-06	K12486//stromal membrane-associated protein+ko04144//Endocytosis;K12486//stromal membrane-associated protein+ko04144//Endocytosis;K12486//stromal membrane-associated protein+ko04144//Endocytosis;K12486//stromal membrane-associated protein+ko04144//Endocytosis;K12486//stromal membrane-associated protein+ko04144//Endocytosis
CL4139.Contig1	ko01100//Metabolic pathways;ko00561//Glycerolipid metabolism	6.96197	8.28665e-26	5.43774	2.40093e-23	3.7137	1.15453e-15	K01054//acylglycerol lipase [EC:3.1.1.23]+ko01100//Metabolic pathways+ko00561//Glycerolipid metabolism;K01054//acylglycerol lipase [EC:3.1.1.23]+ko01100//Metabolic pathways+ko00561//Glycerolipid metabolism;K01054//acylglycerol lipase [EC:3.1.1.23]+ko01100//Metabolic pathways+ko00561//Glycerolipid metabolism;K01054//acylglycerol lipase [EC:3.1.1.23]+ko01100//Metabolic pathways+ko00561//Glycerolipi…
CL4142.Contig1	ko04075//Plant hormone signal transduction	2.71718	7.77215e-34	1.31696	0.000152249	0.924525	0.000273252	K14484//auxin-responsive protein IAA+ko04075//Plant hormone signal transduction;K14484//auxin-responsive protein IAA+ko04075//Plant hormone signal transduction;K14484//auxin-responsive protein IAA+ko04075//Plant hormone signal transduction;K14484//auxin-responsive protein IAA+ko04075//Plant hormone signal transduction;K14484//auxin-responsive protein IAA+ko04075//Plant hormone signal transduction
CL4142.Contig2	ko04075//Plant hormone signal transduction	2.47544	2.01732e-17	1.3057	0.000590077	0.978845	0.00158599	K14484//auxin-responsive protein IAA+ko04075//Plant hormone signal transduction;K14484//auxin-responsive protein IAA+ko04075//Plant hormone signal transduction;K14484//auxin-responsive protein IAA+ko04075//Plant hormone signal transduction;K14484//auxin-responsive protein IAA+ko04075//Plant hormone signal transduction;K14484//auxin-responsive protein IAA+ko04075//Plant hormone signal transduction
CL4153.Contig1		1.77958	3.09437e-05	1.64441	0.00546557	1.91872	4.49653e-06	K14165//atypical dual specificity phosphatase [EC:3.1.3.16 3.1.3.48]
CL4157.Contig1	ko03013//RNA transport	2.6994	0.0175324	1.5806	0.0397265	3.10283	1.20644e-06	K14306//nuclear pore complex protein Nup62+ko03013//RNA transport;K04733//interleukin-1 receptor-associated kinase 4 [EC:2.7.11.1];K04733//interleukin-1 receptor-associated kinase 4 [EC:2.7.11.1];K17987//next to BRCA1 gene 1 protein;K14306//nuclear pore complex protein Nup62+ko03013//RNA transport
CL4157.Contig2		3.9118	2.31319e-16	2.41165	7.52126e-06	1.9153	2.84633e-06	K17987//next to BRCA1 gene 1 protein
CL4177.Contig2	ko04712//Circadian rhythm - plant	3.18521	1.79544e-09	4.11569	3.12406e-13	3.49935	1.64618e-07	K12135//zinc finger protein CONSTANS+ko04712//Circadian rhythm - plant;K12135//zinc finger protein CONSTANS+ko04712//Circadian rhythm - plant;K12135//zinc finger protein CONSTANS+ko04712//Circadian rhythm - plant;K12135//zinc finger protein CONSTANS+ko04712//Circadian rhythm - plant
CL4177.Contig3	ko04712//Circadian rhythm - plant	2.46051	6.43561e-06	2.56808	0.000306503	2.91935	3.08693e-07	K12135//zinc finger protein CONSTANS+ko04712//Circadian rhythm - plant;K12135//zinc finger protein CONSTANS+ko04712//Circadian rhythm - plant;K12135//zinc finger protein CONSTANS+ko04712//Circadian rhythm - plant;K12135//zinc finger protein CONSTANS+ko04712//Circadian rhythm - plant
CL4177.Contig8	ko04712//Circadian rhythm - plant	1.57067	5.13859e-05	3.09562	1.67095e-10	2.7367	5.95817e-05	K12135//zinc finger protein CONSTANS+ko04712//Circadian rhythm - plant;K12135//zinc finger protein CONSTANS+ko04712//Circadian rhythm - plant;K12135//zinc finger protein CONSTANS+ko04712//Circadian rhythm - plant;K12135//zinc finger protein CONSTANS+ko04712//Circadian rhythm - plant
CL418.Contig13	ko04145//Phagosome	4.7491	1.11312e-27	2.27847	1.09887e-05	1.95845	0.000235895	K07374//tubulin alpha+ko04145//Phagosome;K07374//tubulin alpha+ko04145//Phagosome;K07374//tubulin alpha+ko04145//Phagosome;K07374//tubulin alpha+ko04145//Phagosome;K07374//tubulin alpha+ko04145//Phagosome
CL418.Contig15	ko04145//Phagosome	7.304	6.14312e-46	7.94911	5.09087e-52	6.78807	8.25559e-42	K07374//tubulin alpha+ko04145//Phagosome;K07374//tubulin alpha+ko04145//Phagosome;K07374//tubulin alpha+ko04145//Phagosome;K07374//tubulin alpha+ko04145//Phagosome;K07374//tubulin alpha+ko04145//Phagosome
CL4193.Contig2		1.53524	0.0211822	2.06615	0.000187843	1.88634	0.000558673	K17964//leucine-rich PPR motif-containing protein, mitochondrial;K17964//leucine-rich PPR motif-containing protein, mitochondrial;K17964//leucine-rich PPR motif-containing protein, mitochondrial;K17964//leucine-rich PPR motif-containing protein, mitochondrial
CL4194.Contig4		1.71594	2.29143e-05	1.61241	2.43678e-06	1.0532	0.00234508	K04733//interleukin-1 receptor-associated kinase 4 [EC:2.7.11.1];K04733//interleukin-1 receptor-associated kinase 4 [EC:2.7.11.1];K04733//interleukin-1 receptor-associated kinase 4 [EC:2.7.11.1];K04733//interleukin-1 receptor-associated kinase 4 [EC:2.7.11.1];K04733//interleukin-1 receptor-associated kinase 4 [EC:2.7.11.1]
CL4195.Contig8		1.26034	0.0207442	0.875021	0.00874197	1.3424	5.29874e-07	K16865//programmed cell death protein 4;K16865//programmed cell death protein 4;K16865//programmed cell death protein 4;K16865//programmed cell death protein 4
CL4204.Contig1	ko04122//Sulfur relay system	1.57704	5.75317e-06	2.60283	1.34376e-07	0.909897	0.0156824	K11996//adenylyltransferase and sulfurtransferase [EC:2.7.7.80 2.8.1.11]+ko04122//Sulfur relay system
CL4212.Contig1		5.06348	1.7052e-21	4.34939	4.12881e-22	5.20096	8.93354e-34
CL4212.Contig2		2.53001	0.0357429	6.3422	7.38805e-08	6.34576	1.59137e-07
CL4212.Contig3		3.75537	0.000334049	2.78454	0.0416621	4.18137	1.12697e-12
CL4212.Contig4		3.63853	2.42298e-07	3.95142	1.3801e-08	5.08944	1.61504e-14
CL4212.Contig5		4.51883	2.0397e-12	3.24002	6.59274e-10	4.44628	1.79306e-14
CL4212.Contig6		5.15853	1.5334e-29	3.71595	1.23741e-15	4.67852	1.16871e-27	K19589//release factor glutamine methyltransferase [EC:2.1.1.297];K03798//cell division protease FtsH [EC:3.4.24.-];K03798//cell division protease FtsH [EC:3.4.24.-];K03452//magnesium/proton exchanger
CL4215.Contig3		1.81045	1.53709e-07	1.77552	1.85748e-06	1.47167	8.53542e-06	K13806//sn1-specific diacylglycerol lipase [EC:3.1.1.-];K13806//sn1-specific diacylglycerol lipase [EC:3.1.1.-]
CL4219.Contig7		1.52003	6.25381e-08	1.31323	0.00702698	1.68499	6.03935e-11	K05750//NCK-associated protein 1;K05750//NCK-associated protein 1;K05750//NCK-associated protein 1;K05750//NCK-associated protein 1;K05750//NCK-associated protein 1
CL422.Contig8	ko01100//Metabolic pathways;ko01200//Carbon metabolism;ko04146//Peroxisome;ko01110//Biosynthesis of secondary metabolites;ko00630//Glyoxylate and dicarboxylate metabolism	2.98422	0.00622889	4.74198	1.02331e-06	3.54476	0.00197672	K11517//(S)-2-hydroxy-acid oxidase [EC:1.1.3.15]+ko04146//Peroxisome+ko01100//Metabolic pathways+ko01110//Biosynthesis of secondary metabolites+ko01200//Carbon metabolism+ko00630//Glyoxylate and dicarboxylate metabolism;K11517//(S)-2-hydroxy-acid oxidase [EC:1.1.3.15]+ko04146//Peroxisome+ko01100//Metabolic pathways+ko01110//Biosynthesis of secondary metabolites+ko01200//Carbon metabolism+ko00630/…
CL4220.Contig2		1.31719	0.00163644	0.75606	0.0335384	1.46483	9.09393e-08	K19996//phosphatidylinositol transfer protein SFH5;K19996//phosphatidylinositol transfer protein SFH5;K19996//phosphatidylinositol transfer protein SFH5;K19996//phosphatidylinositol transfer protein SFH5;K19996//phosphatidylinositol transfer protein SFH5
CL4237.Contig2		2.65954	1.42117e-05	1.91887	0.005911	2.58242	6.3156e-06	K11426//SET and MYND domain-containing protein
CL4244.Contig1		5.38914	1.10357e-09	3.35624	2.15595e-08	3.01805	8.25009e-12	K04733//interleukin-1 receptor-associated kinase 4 [EC:2.7.11.1];K04733//interleukin-1 receptor-associated kinase 4 [EC:2.7.11.1];K04733//interleukin-1 receptor-associated kinase 4 [EC:2.7.11.1];K04733//interleukin-1 receptor-associated kinase 4 [EC:2.7.11.1];K04733//interleukin-1 receptor-associated kinase 4 [EC:2.7.11.1]
CL4244.Contig3		4.95425	2.33589e-09	1.69649	0.00555742	2.53375	0.00228948	K04733//interleukin-1 receptor-associated kinase 4 [EC:2.7.11.1];K04733//interleukin-1 receptor-associated kinase 4 [EC:2.7.11.1];K04733//interleukin-1 receptor-associated kinase 4 [EC:2.7.11.1];K04733//interleukin-1 receptor-associated kinase 4 [EC:2.7.11.1];K04733//interleukin-1 receptor-associated kinase 4 [EC:2.7.11.1]
CL4246.Contig3		7.09429	4.08279e-25	1.90964	0.0272814	2.73138	4.00208e-05	K09286//EREBP-like factor;K09286//EREBP-like factor;K09286//EREBP-like factor;K09286//EREBP-like factor;K09286//EREBP-like factor
CL4247.Contig5		4.16115	0.00823402	3.93212	0.00853329	3.38186	0.0310031	K11275//histone H1/5;K11275//histone H1/5;K11275//histone H1/5;K14611//solute carrier family 23 (nucleobase transporter), member 1/2;K04733//interleukin-1 receptor-associated kinase 4 [EC:2.7.11.1]
CL4250.Contig4		1.19025	2.78549e-05	1.74701	3.58037e-09	1.87401	1.49658e-14
CL4255.Contig2	ko03040//Spliceosome	3.29252	8.23798e-05	2.4792	0.00551337	2.21342	0.0311061	K12811//ATP-dependent RNA helicase DDX46/PRP5 [EC:3.6.4.13]+ko03040//Spliceosome;K20283//golgin subfamily A member 4;K20283//golgin subfamily A member 4
CL4260.Contig8	ko04712//Circadian rhythm - plant;ko04075//Plant hormone signal transduction	5.17063	0.000330271	5.42989	6.36222e-05	5.46768	7.62392e-05	K04733//interleukin-1 receptor-associated kinase 4 [EC:2.7.11.1];K11253//histone H3;K04733//interleukin-1 receptor-associated kinase 4 [EC:2.7.11.1];K16189//phytochrome-interacting factor 4+ko04075//Plant hormone signal transduction;K12126//phytochrome-interacting factor 3+ko04712//Circadian rhythm - plant+ko04075//Plant hormone signal transduction
CL4263.Contig5	ko04075//Plant hormone signal transduction	9.66406	1.44711e-16	3.15674	0.0261815	6.71268	3.69521e-12	K13415//protein brassinosteroid insensitive 1 [EC:2.7.10.1 2.7.11.1]+ko04075//Plant hormone signal transduction;K13415//protein brassinosteroid insensitive 1 [EC:2.7.10.1 2.7.11.1]+ko04075//Plant hormone signal transduction;K13415//protein brassinosteroid insensitive 1 [EC:2.7.10.1 2.7.11.1]+ko04075//Plant hormone signal transduction;K13415//protein brassinosteroid insensitive 1 [EC:2.7.10.1 2.7.…
CL4280.Contig3		1.28852	0.0472948	2.17361	0.00153554	3.34845	4.46184e-14
CL4295.Contig6	ko01100//Metabolic pathways;ko01110//Biosynthesis of secondary metabolites;ko00300//Lysine biosynthesis;ko01230//Biosynthesis of amino acids;ko00261//Monobactam biosynthesis	2.35218	0.000429963	3.67618	6.14077e-13	4.17277	6.01832e-22	K01714//4-hydroxy-tetrahydrodipicolinate synthase [EC:4.3.3.7]+ko00300//Lysine biosynthesis+ko01230//Biosynthesis of amino acids+ko01100//Metabolic pathways+ko01110//Biosynthesis of secondary metabolites+ko00261//Monobactam biosynthesis;K01714//4-hydroxy-tetrahydrodipicolinate synthase [EC:4.3.3.7]+ko00300//Lysine biosynthesis+ko01230//Biosynthesis of amino acids+ko01100//Metabolic pathways+ko011…
CL430.Contig1		5.50174	1.19751e-35	4.0892	1.10044e-21	7.99229	1.09201e-27	K09264//MADS-box transcription factor, plant;K09264//MADS-box transcription factor, plant;K09264//MADS-box transcription factor, plant;K09264//MADS-box transcription factor, plant;K09264//MADS-box transcription factor, plant
CL430.Contig2		7.46826	4.74332e-12	9.69392	3.43253e-22	7.67831	2.75283e-15	K09264//MADS-box transcription factor, plant;K09264//MADS-box transcription factor, plant;K09264//MADS-box transcription factor, plant;K09264//MADS-box transcription factor, plant;K09264//MADS-box transcription factor, plant
CL430.Contig3		3.61119	0.00293517	3.74797	0.000220284	6.02638	1.91843e-06	K09264//MADS-box transcription factor, plant;K09264//MADS-box transcription factor, plant;K09264//MADS-box transcription factor, plant;K09264//MADS-box transcription factor, plant;K09264//MADS-box transcription factor, plant
CL4311.Contig5	ko01200//Carbon metabolism;ko00562//Inositol phosphate metabolism;ko00410//beta-Alanine metabolism;ko01100//Metabolic pathways;ko00280//Valine, leucine and isoleucine degradation;ko00640//Propanoate metabolism	1.24466	3.43017e-06	1.58851	3.08705e-10	1.30377	2.53772e-10	K00140//malonate-semialdehyde dehydrogenase (acetylating) / methylmalonate-semialdehyde dehydrogenase [EC:1.2.1.18 1.2.1.27]+ko00410//beta-Alanine metabolism+ko00280//Valine, leucine and isoleucine degradation+ko00640//Propanoate metabolism+ko01100//Metabolic pathways+ko01200//Carbon metabolism+ko00562//Inositol phosphate metabolism;K00140//malonate-semialdehyde dehydrogenase (acetylating) / meth…
CL4312.Contig1		1.01576	0.0265042	0.989559	0.0259883	0.841234	0.0274304	K22071//ferredoxin-2, mitochondrial;K22071//ferredoxin-2, mitochondrial;K22071//ferredoxin-2, mitochondrial;K22071//ferredoxin-2, mitochondrial;K22071//ferredoxin-2, mitochondrial
CL4320.Contig2		4.37251	2.03204e-11	2.20955	0.000122674	3.32739	5.67498e-06	K19600//tubby-related protein 1;K19600//tubby-related protein 1;K19600//tubby-related protein 1
CL4336.Contig5	ko00360//Phenylalanine metabolism;ko01100//Metabolic pathways;ko00940//Phenylpropanoid biosynthesis;ko00945//Stilbenoid, diarylheptanoid and gingerol biosynthesis;ko01110//Biosynthesis of secondary metabolites;ko00941//Flavonoid biosynthesis	3.80447	1.30997e-05	3.69914	1.37977e-05	3.85991	3.11222e-06	K00588//caffeoyl-CoA O-methyltransferase [EC:2.1.1.104]+ko01100//Metabolic pathways+ko01110//Biosynthesis of secondary metabolites+ko00940//Phenylpropanoid biosynthesis+ko00941//Flavonoid biosynthesis+ko00945//Stilbenoid, diarylheptanoid and gingerol biosynthesis+ko00360//Phenylalanine metabolism;K00588//caffeoyl-CoA O-methyltransferase [EC:2.1.1.104]+ko01100//Metabolic pathways+ko01110//Biosynth…
CL4362.Contig2		6.8067	1.10052e-06	3.95767	0.000124465	4.66034	4.77241e-05	K17943//pumilio RNA-binding family;K17943//pumilio RNA-binding family;K17943//pumilio RNA-binding family;K17943//pumilio RNA-binding family;K17943//pumilio RNA-binding family
CL4363.Contig1	ko03010//Ribosome	8.93486	1.01106e-12	5.51512	8.79782e-08	7.49979	3.285e-14	K02960//small subunit ribosomal protein S16e+ko03010//Ribosome
CL4363.Contig2	ko03010//Ribosome	6.3441	3.36608e-08	7.18513	4.05268e-10	7.20522	1.11848e-09	K02960//small subunit ribosomal protein S16e+ko03010//Ribosome
CL4366.Contig3	ko00511//Other glycan degradation	4.42429	5.06623e-06	3.75278	0.00152363	3.67339	6.15923e-05	K01206//alpha-L-fucosidase [EC:3.2.1.51]+ko00511//Other glycan degradation;K01206//alpha-L-fucosidase [EC:3.2.1.51]+ko00511//Other glycan degradation;K01206//alpha-L-fucosidase [EC:3.2.1.51]+ko00511//Other glycan degradation;K01206//alpha-L-fucosidase [EC:3.2.1.51]+ko00511//Other glycan degradation
CL4366.Contig4	ko00511//Other glycan degradation	5.14796	7.36308e-08	3.09139	1.1697e-05	4.00322	2.85069e-06	K01206//alpha-L-fucosidase [EC:3.2.1.51]+ko00511//Other glycan degradation;K01206//alpha-L-fucosidase [EC:3.2.1.51]+ko00511//Other glycan degradation;K01206//alpha-L-fucosidase [EC:3.2.1.51]+ko00511//Other glycan degradation;K01206//alpha-L-fucosidase [EC:3.2.1.51]+ko00511//Other glycan degradation
CL4370.Contig1	ko00130//Ubiquinone and other terpenoid-quinone biosynthesis;ko01110//Biosynthesis of secondary metabolites;ko00360//Phenylalanine metabolism;ko00941//Flavonoid biosynthesis;ko00945//Stilbenoid, diarylheptanoid and gingerol biosynthesis;ko01100//Metabolic pathways;ko00940//Phenylpropanoid biosynthesis	2.18965	4.35439e-06	2.0573	0.000206042	1.4283	0.000889949	K00487//trans-cinnamate 4-monooxygenase [EC:1.14.14.91]+ko00130//Ubiquinone and other terpenoid-quinone biosynthesis+ko01100//Metabolic pathways+ko01110//Biosynthesis of secondary metabolites+ko00940//Phenylpropanoid biosynthesis+ko00941//Flavonoid biosynthesis+ko00945//Stilbenoid, diarylheptanoid and gingerol biosynthesis+ko00360//Phenylalanine metabolism;K00487//trans-cinnamate 4-monooxygenase …
CL4381.Contig5		3.08719	0.00991873	3.24838	0.000438693	3.23942	0.00389447
CL4383.Contig2		1.99451	0.00137713	7.91414	1.27182e-33	6.51332	2.70026e-21	K04733//interleukin-1 receptor-associated kinase 4 [EC:2.7.11.1];K04733//interleukin-1 receptor-associated kinase 4 [EC:2.7.11.1];K04733//interleukin-1 receptor-associated kinase 4 [EC:2.7.11.1];K04733//interleukin-1 receptor-associated kinase 4 [EC:2.7.11.1];K04733//interleukin-1 receptor-associated kinase 4 [EC:2.7.11.1]
CL4387.Contig1		4.88768	1.52024e-09	1.75789	0.00613678	2.77448	3.40156e-05	K11323//histone arginine demethylase JMJD6 [EC:1.14.11.-]
CL4391.Contig6	ko04712//Circadian rhythm - plant	2.55825	0.000198717	2.97139	4.47912e-05	2.34569	0.000227182	K09326//homeobox protein OTX1;K16222//Dof zinc finger protein DOF5.5+ko04712//Circadian rhythm - plant;K16222//Dof zinc finger protein DOF5.5+ko04712//Circadian rhythm - plant
CL44.Contig5		1.81674	1.04399e-05	1.22182	0.00318522	1.17898	0.000201031	K00924//kinase [EC:2.7.1.-];K00924//kinase [EC:2.7.1.-];K00924//kinase [EC:2.7.1.-]
CL4415.Contig2		7.19686	2.94967e-07	3.49136	0.000785897	6.65935	1.12234e-07	K21596//calmodulin-binding transcription activator;K21596//calmodulin-binding transcription activator;K21596//calmodulin-binding transcription activator;K16812//targeting protein for Xklp2;K16812//targeting protein for Xklp2
CL4427.Contig1		7.84804	3.00134e-13	5.48881	1.22814e-08	5.27914	8.71873e-06
CL4427.Contig2		9.13215	1.15199e-20	5.96348	7.59605e-14	4.6165	0.000317344
CL4427.Contig3		1.84626	0.0237959	2.2499	0.0107484	1.90314	0.0199383
CL443.Contig37		5.78598	0.000233943	2.93712	0.0499263	5.26279	0.000200409	K11982//E3 ubiquitin-protein ligase RNF115/126 [EC:2.3.2.27]
CL4433.Contig3		2.21615	0.000798626	2.09292	0.00569521	1.73939	0.00804396
CL4438.Contig4		2.28555	0.000731828	2.38148	0.000505867	2.08765	0.00127392	K11982//E3 ubiquitin-protein ligase RNF115/126 [EC:2.3.2.27];K11982//E3 ubiquitin-protein ligase RNF115/126 [EC:2.3.2.27];K11982//E3 ubiquitin-protein ligase RNF115/126 [EC:2.3.2.27];K11982//E3 ubiquitin-protein ligase RNF115/126 [EC:2.3.2.27];K11982//E3 ubiquitin-protein ligase RNF115/126 [EC:2.3.2.27]
CL4442.Contig5	ko04130//SNARE interactions in vesicular transport	1.34062	0.00130377	1.24992	0.00268647	1.23793	0.00143071	K08515//vesicle-associated membrane protein 7+ko04130//SNARE interactions in vesicular transport;K08515//vesicle-associated membrane protein 7+ko04130//SNARE interactions in vesicular transport;K08515//vesicle-associated membrane protein 7+ko04130//SNARE interactions in vesicular transport;K08515//vesicle-associated membrane protein 7+ko04130//SNARE interactions in vesicular transport
CL4446.Contig2		8.72585	1.84013e-23	2.47343	0.000288352	7.41086	8.04e-32	K20619//cytochrome P450 family 78 subfamily A;K20619//cytochrome P450 family 78 subfamily A;K20619//cytochrome P450 family 78 subfamily A;K20619//cytochrome P450 family 78 subfamily A;K20619//cytochrome P450 family 78 subfamily A
CL4448.Contig3		3.17434	0.00223257	5.90376	1.99149e-06	4.20696	0.000342162
CL4448.Contig4		3.56284	1.54122e-05	3.73054	4.07551e-08	5.01655	2.4575e-23
CL4458.Contig3	ko00480//Glutathione metabolism;ko00030//Pentose phosphate pathway;ko01110//Biosynthesis of secondary metabolites;ko01200//Carbon metabolism;ko01100//Metabolic pathways	7.05146	6.53646e-07	4.40469	0.000933124	3.78765	0.00172318	K00036//glucose-6-phosphate 1-dehydrogenase [EC:1.1.1.49 1.1.1.363]+ko00030//Pentose phosphate pathway+ko01100//Metabolic pathways+ko01110//Biosynthesis of secondary metabolites+ko01200//Carbon metabolism+ko00480//Glutathione metabolism;K00036//glucose-6-phosphate 1-dehydrogenase [EC:1.1.1.49 1.1.1.363]+ko00030//Pentose phosphate pathway+ko01100//Metabolic pathways+ko01110//Biosynthesis of second…
CL4458.Contig4	ko01100//Metabolic pathways;ko01200//Carbon metabolism;ko00030//Pentose phosphate pathway;ko01110//Biosynthesis of secondary metabolites;ko00480//Glutathione metabolism	3.47965	2.85216e-08	1.90065	0.00459373	1.83805	0.0016455	K00036//glucose-6-phosphate 1-dehydrogenase [EC:1.1.1.49 1.1.1.363]+ko00030//Pentose phosphate pathway+ko01100//Metabolic pathways+ko01110//Biosynthesis of secondary metabolites+ko01200//Carbon metabolism+ko00480//Glutathione metabolism;K00036//glucose-6-phosphate 1-dehydrogenase [EC:1.1.1.49 1.1.1.363]+ko00030//Pentose phosphate pathway+ko01100//Metabolic pathways+ko01110//Biosynthesis of second…
CL4460.Contig1		1.25232	0.0196757	0.852289	0.0276915	0.864876	0.0137023	K17479//glutaredoxin domain-containing cysteine-rich protein 1;K17479//glutaredoxin domain-containing cysteine-rich protein 1;K17479//glutaredoxin domain-containing cysteine-rich protein 1;K17479//glutaredoxin domain-containing cysteine-rich protein 1;K17479//glutaredoxin domain-containing cysteine-rich protein 1
CL4471.Contig4	ko04626//Plant-pathogen interaction;ko04075//Plant hormone signal transduction;ko04016//MAPK signaling pathway - plant	1.34478	0.0047443	2.38345	1.02221e-07	1.80393	8.53432e-06	K13416//brassinosteroid insensitive 1-associated receptor kinase 1 [EC:2.7.10.1 2.7.11.1]+ko04016//MAPK signaling pathway - plant+ko04626//Plant-pathogen interaction+ko04075//Plant hormone signal transduction;K13416//brassinosteroid insensitive 1-associated receptor kinase 1 [EC:2.7.10.1 2.7.11.1]+ko04016//MAPK signaling pathway - plant+ko04626//Plant-pathogen interaction+ko04075//Plant hormone s…
CL4471.Contig6	ko04075//Plant hormone signal transduction;ko04626//Plant-pathogen interaction;ko04016//MAPK signaling pathway - plant	9.09888	6.78871e-13	8.4476	1.69325e-14	8.51568	5.08966e-14	K13416//brassinosteroid insensitive 1-associated receptor kinase 1 [EC:2.7.10.1 2.7.11.1]+ko04016//MAPK signaling pathway - plant+ko04626//Plant-pathogen interaction+ko04075//Plant hormone signal transduction;K13416//brassinosteroid insensitive 1-associated receptor kinase 1 [EC:2.7.10.1 2.7.11.1]+ko04016//MAPK signaling pathway - plant+ko04626//Plant-pathogen interaction+ko04075//Plant hormone s…
CL4474.Contig2	ko00260//Glycine, serine and threonine metabolism;ko01110//Biosynthesis of secondary metabolites;ko01100//Metabolic pathways;ko00630//Glyoxylate and dicarboxylate metabolism;ko01200//Carbon metabolism	3.96124	2.68473e-10	2.24904	2.5672e-05	2.25292	4.78113e-07	K15919//glyoxylate/hydroxypyruvate reductase [EC:1.1.1.79 1.1.1.81]+ko01100//Metabolic pathways+ko01110//Biosynthesis of secondary metabolites+ko00260//Glycine, serine and threonine metabolism+ko01200//Carbon metabolism+ko00630//Glyoxylate and dicarboxylate metabolism;K15919//glyoxylate/hydroxypyruvate reductase [EC:1.1.1.79 1.1.1.81]+ko01100//Metabolic pathways+ko01110//Biosynthesis of secondary…
CL4476.Contig2		3.65761	0.0141376	3.43204	0.0336358	2.92739	0.0484578
CL4481.Contig3		2.09692	0.000790927	3.56182	7.14261e-12	3.66734	7.61336e-12	K04733//interleukin-1 receptor-associated kinase 4 [EC:2.7.11.1];K04733//interleukin-1 receptor-associated kinase 4 [EC:2.7.11.1];K04733//interleukin-1 receptor-associated kinase 4 [EC:2.7.11.1];K04733//interleukin-1 receptor-associated kinase 4 [EC:2.7.11.1];K04733//interleukin-1 receptor-associated kinase 4 [EC:2.7.11.1]
CL4492.Contig2	ko03010//Ribosome	2.72119	0.00236822	2.31488	0.0136701	3.1011	0.000593496	K02941//large subunit ribosomal protein LP0+ko03010//Ribosome;K02941//large subunit ribosomal protein LP0+ko03010//Ribosome;K02941//large subunit ribosomal protein LP0+ko03010//Ribosome;K02941//large subunit ribosomal protein LP0+ko03010//Ribosome;K02941//large subunit ribosomal protein LP0+ko03010//Ribosome
CL4495.Contig10	ko00860//Porphyrin and chlorophyll metabolism;ko01110//Biosynthesis of secondary metabolites;ko01100//Metabolic pathways	4.09233	7.318e-08	5.43381	8.11648e-36	5.3809	1.3418e-31	K00228//coproporphyrinogen III oxidase [EC:1.3.3.3]+ko00860//Porphyrin and chlorophyll metabolism+ko01100//Metabolic pathways+ko01110//Biosynthesis of secondary metabolites;K00228//coproporphyrinogen III oxidase [EC:1.3.3.3]+ko00860//Porphyrin and chlorophyll metabolism+ko01100//Metabolic pathways+ko01110//Biosynthesis of secondary metabolites;K00228//coproporphyrinogen III oxidase [EC:1.3.3.3]+k…
CL4495.Contig4	ko00860//Porphyrin and chlorophyll metabolism;ko01100//Metabolic pathways;ko01110//Biosynthesis of secondary metabolites	4.9008	0.00365483	3.38382	0.0198391	3.16085	0.0400563	K00228//coproporphyrinogen III oxidase [EC:1.3.3.3]+ko00860//Porphyrin and chlorophyll metabolism+ko01100//Metabolic pathways+ko01110//Biosynthesis of secondary metabolites;K00228//coproporphyrinogen III oxidase [EC:1.3.3.3]+ko00860//Porphyrin and chlorophyll metabolism+ko01100//Metabolic pathways+ko01110//Biosynthesis of secondary metabolites;K00228//coproporphyrinogen III oxidase [EC:1.3.3.3]+k…
CL4495.Contig7	ko01110//Biosynthesis of secondary metabolites;ko00860//Porphyrin and chlorophyll metabolism;ko01100//Metabolic pathways	2.33609	0.00448882	4.09764	8.83917e-05	2.50966	0.00181702	K00228//coproporphyrinogen III oxidase [EC:1.3.3.3]+ko00860//Porphyrin and chlorophyll metabolism+ko01100//Metabolic pathways+ko01110//Biosynthesis of secondary metabolites;K00228//coproporphyrinogen III oxidase [EC:1.3.3.3]+ko00860//Porphyrin and chlorophyll metabolism+ko01100//Metabolic pathways+ko01110//Biosynthesis of secondary metabolites;K00228//coproporphyrinogen III oxidase [EC:1.3.3.3]+k…
CL4495.Contig8	ko00860//Porphyrin and chlorophyll metabolism;ko01110//Biosynthesis of secondary metabolites;ko01100//Metabolic pathways	4.30666	3.87762e-06	6.12801	1.08457e-36	6.20272	6.67926e-41	K00228//coproporphyrinogen III oxidase [EC:1.3.3.3]+ko00860//Porphyrin and chlorophyll metabolism+ko01100//Metabolic pathways+ko01110//Biosynthesis of secondary metabolites;K00228//coproporphyrinogen III oxidase [EC:1.3.3.3]+ko00860//Porphyrin and chlorophyll metabolism+ko01100//Metabolic pathways+ko01110//Biosynthesis of secondary metabolites;K00228//coproporphyrinogen III oxidase [EC:1.3.3.3]+k…
CL4495.Contig9	ko00860//Porphyrin and chlorophyll metabolism;ko01110//Biosynthesis of secondary metabolites;ko01100//Metabolic pathways	3.49711	5.52329e-07	6.17547	2.0952e-21	6.28173	9.64347e-30	K00228//coproporphyrinogen III oxidase [EC:1.3.3.3]+ko00860//Porphyrin and chlorophyll metabolism+ko01100//Metabolic pathways+ko01110//Biosynthesis of secondary metabolites;K00228//coproporphyrinogen III oxidase [EC:1.3.3.3]+ko00860//Porphyrin and chlorophyll metabolism+ko01100//Metabolic pathways+ko01110//Biosynthesis of secondary metabolites;K00228//coproporphyrinogen III oxidase [EC:1.3.3.3]+k…
CL450.Contig1		4.45501	5.7006e-11	3.23647	1.55766e-06	3.99414	7.67459e-09
CL450.Contig7		4.44361	2.73421e-14	3.04035	7.07977e-07	3.63789	9.72932e-11
CL4504.Contig1		6.1015	3.0155e-11	3.48202	3.42944e-08	7.94899	7.87786e-20	K19525//vacuolar protein sorting-associated protein 13A/C;K19525//vacuolar protein sorting-associated protein 13A/C;K19525//vacuolar protein sorting-associated protein 13A/C
CL4507.Contig1	ko00620//Pyruvate metabolism;ko00640//Propanoate metabolism;ko01200//Carbon metabolism;ko00061//Fatty acid biosynthesis;ko01212//Fatty acid metabolism;ko01110//Biosynthesis of secondary metabolites;ko01100//Metabolic pathways	0.909585	0.0208329	1.45175	0.000397362	1.26805	0.000168262	K02160//acetyl-CoA carboxylase biotin carboxyl carrier protein+ko00640//Propanoate metabolism+ko01100//Metabolic pathways+ko01110//Biosynthesis of secondary metabolites+ko00061//Fatty acid biosynthesis+ko01212//Fatty acid metabolism+ko00620//Pyruvate metabolism+ko01200//Carbon metabolism;K02160//acetyl-CoA carboxylase biotin carboxyl carrier protein+ko00640//Propanoate metabolism+ko01100//Metabol…
CL4508.Contig3		2.77349	4.06657e-07	1.69831	0.0148657	2.69452	2.97825e-07	K09422//transcription factor MYB, plant;K09422//transcription factor MYB, plant;K09422//transcription factor MYB, plant;K09422//transcription factor MYB, plant;K09422//transcription factor MYB, plant
CL4517.Contig1		3.13549	2.76484e-22	1.38993	0.00022342	2.77661	4.01953e-31	K17279//receptor expression-enhancing protein 5/6;K17279//receptor expression-enhancing protein 5/6;K17279//receptor expression-enhancing protein 5/6;K17279//receptor expression-enhancing protein 5/6;K17279//receptor expression-enhancing protein 5/6
CL4518.Contig4	ko03050//Proteasome	1.50853	3.35262e-05	0.930807	0.031829	1.26694	0.000805872	K03029//26S proteasome regulatory subunit N10+ko03050//Proteasome;K03029//26S proteasome regulatory subunit N10+ko03050//Proteasome;K03029//26S proteasome regulatory subunit N10+ko03050//Proteasome;K03029//26S proteasome regulatory subunit N10+ko03050//Proteasome;K03029//26S proteasome regulatory subunit N10+ko03050//Proteasome
CL4520.Contig4	ko01100//Metabolic pathways;ko00860//Porphyrin and chlorophyll metabolism;ko01110//Biosynthesis of secondary metabolites	2.06792	0.000365384	2.78287	1.97519e-06	2.2551	6.26758e-05	K19073//divinyl chlorophyllide a 8-vinyl-reductase [EC:1.3.1.75]+ko00860//Porphyrin and chlorophyll metabolism+ko01100//Metabolic pathways+ko01110//Biosynthesis of secondary metabolites
CL4521.Contig1	ko00520//Amino sugar and nucleotide sugar metabolism	1.12232	0.00050159	0.995429	0.00167957	1.11497	0.000116124	K01209//alpha-N-arabinofuranosidase [EC:3.2.1.55]+ko00520//Amino sugar and nucleotide sugar metabolism;K01209//alpha-N-arabinofuranosidase [EC:3.2.1.55]+ko00520//Amino sugar and nucleotide sugar metabolism;K01209//alpha-N-arabinofuranosidase [EC:3.2.1.55]+ko00520//Amino sugar and nucleotide sugar metabolism;K01209//alpha-N-arabinofuranosidase [EC:3.2.1.55]+ko00520//Amino sugar and nucleotide suga…
CL4523.Contig1	ko00562//Inositol phosphate metabolism;ko04070//Phosphatidylinositol signaling system;ko01100//Metabolic pathways	1.5144	0.00349561	2.42366	1.00018e-09	1.14005	0.00426195	K01092//myo-inositol-1(or 4)-monophosphatase [EC:3.1.3.25]+ko01100//Metabolic pathways+ko04070//Phosphatidylinositol signaling system+ko00562//Inositol phosphate metabolism
CL4523.Contig2	ko04070//Phosphatidylinositol signaling system;ko01100//Metabolic pathways;ko00562//Inositol phosphate metabolism	1.77388	6.39153e-06	2.42021	3.419e-09	2.3681	1.42012e-13	K01092//myo-inositol-1(or 4)-monophosphatase [EC:3.1.3.25]+ko01100//Metabolic pathways+ko04070//Phosphatidylinositol signaling system+ko00562//Inositol phosphate metabolism
CL4531.Contig2		1.14761	0.00346849	1.00885	0.0227155	1.00488	0.00426808	K10268//F-box and leucine-rich repeat protein 2/20;K10268//F-box and leucine-rich repeat protein 2/20;K10268//F-box and leucine-rich repeat protein 2/20;K10268//F-box and leucine-rich repeat protein 2/20;K10268//F-box and leucine-rich repeat protein 2/20
CL4544.Contig1		11.7125	5.56616e-36	7.88571	3.6802e-32	8.81019	3.71068e-31
CL4544.Contig2		3.4485	0.0413417	4.00828	0.0119749	4.06143	0.00992374
CL4549.Contig1		3.48724	6.29716e-05	2.26637	0.00580014	4.3043	6.63706e-08	K18626//trichohyalin;K18626//trichohyalin;K18626//trichohyalin;K18626//trichohyalin;K18626//trichohyalin
CL4553.Contig2	ko00260//Glycine, serine and threonine metabolism;ko01110//Biosynthesis of secondary metabolites;ko01200//Carbon metabolism;ko01100//Metabolic pathways;ko00630//Glyoxylate and dicarboxylate metabolism;ko00250//Alanine, aspartate and glutamate metabolism;ko00220//Arginine biosynthesis;ko01210//2-Oxocarboxylic acid metabolism;ko01230//Biosynthesis of amino acids;ko00710//Carbon fixation in photosyn…	3.39251	2.28914e-06	4.84878	1.37692e-12	4.1152	1.84642e-09	K14272//glutamate--glyoxylate aminotransferase [EC:2.6.1.4 2.6.1.2 2.6.1.44]+ko00250//Alanine, aspartate and glutamate metabolism+ko00220//Arginine biosynthesis+ko01230//Biosynthesis of amino acids+ko01100//Metabolic pathways+ko01110//Biosynthesis of secondary metabolites+ko00710//Carbon fixation in photosynthetic organisms+ko01210//2-Oxocarboxylic acid metabolism+ko00260//Glycine, serine and thr…
CL4559.Contig1		4.25526	0.00663035	3.98372	0.00672762	3.40679	0.0236977
CL4559.Contig3		7.39494	6.52671e-08	4.04703	2.79275e-05	4.4878	3.55971e-06
CL4571.Contig3	ko01100//Metabolic pathways;ko00511//Other glycan degradation;ko00600//Sphingolipid metabolism;ko00531//Glycosaminoglycan degradation;ko00604//Glycosphingolipid biosynthesis - ganglio series;ko00052//Galactose metabolism	3.36715	0.000487311	3.02822	0.00239921	3.46072	9.79555e-05	K12309//beta-galactosidase [EC:3.2.1.23]+ko00600//Sphingolipid metabolism+ko00604//Glycosphingolipid biosynthesis - ganglio series+ko00531//Glycosaminoglycan degradation+ko00511//Other glycan degradation+ko01100//Metabolic pathways+ko00052//Galactose metabolism;K12309//beta-galactosidase [EC:3.2.1.23]+ko00600//Sphingolipid metabolism+ko00604//Glycosphingolipid biosynthesis - ganglio series+ko0053…
CL4571.Contig4	ko00511//Other glycan degradation;ko00600//Sphingolipid metabolism;ko01100//Metabolic pathways;ko00604//Glycosphingolipid biosynthesis - ganglio series;ko00052//Galactose metabolism;ko00531//Glycosaminoglycan degradation	4.17906	0.000415424	7.37497	1.74099e-10	7.4124	4.26736e-10	K12309//beta-galactosidase [EC:3.2.1.23]+ko00600//Sphingolipid metabolism+ko00604//Glycosphingolipid biosynthesis - ganglio series+ko00531//Glycosaminoglycan degradation+ko00511//Other glycan degradation+ko01100//Metabolic pathways+ko00052//Galactose metabolism;K12309//beta-galactosidase [EC:3.2.1.23]+ko00600//Sphingolipid metabolism+ko00604//Glycosphingolipid biosynthesis - ganglio series+ko0053…
CL4571.Contig5	ko00531//Glycosaminoglycan degradation;ko00600//Sphingolipid metabolism;ko00052//Galactose metabolism;ko01100//Metabolic pathways;ko00604//Glycosphingolipid biosynthesis - ganglio series;ko00511//Other glycan degradation	4.65774	5.31789e-12	4.06856	1.15305e-08	4.41139	6.2257e-10	K12309//beta-galactosidase [EC:3.2.1.23]+ko00600//Sphingolipid metabolism+ko00604//Glycosphingolipid biosynthesis - ganglio series+ko00531//Glycosaminoglycan degradation+ko00511//Other glycan degradation+ko01100//Metabolic pathways+ko00052//Galactose metabolism;K12309//beta-galactosidase [EC:3.2.1.23]+ko00600//Sphingolipid metabolism+ko00604//Glycosphingolipid biosynthesis - ganglio series+ko0053…
CL4588.Contig9		6.71804	2.21297e-35	2.59363	1.81781e-05	2.22866	0.00135789	K20661//cytochrome P450 family 714 subfamily A polypeptide 1;K20661//cytochrome P450 family 714 subfamily A polypeptide 1;K20661//cytochrome P450 family 714 subfamily A polypeptide 1;K20661//cytochrome P450 family 714 subfamily A polypeptide 1;K20661//cytochrome P450 family 714 subfamily A polypeptide 1
CL4593.Contig2		3.02723	0.00598597	2.47532	0.0312395	2.54771	0.0192532
CL4596.Contig1		2.02513	4.21891e-06	1.91838	0.000645082	1.60079	0.000185341	K19042//E3 ubiquitin-protein ligase BOI and related proteins [EC:2.3.2.27];K19042//E3 ubiquitin-protein ligase BOI and related proteins [EC:2.3.2.27];K19042//E3 ubiquitin-protein ligase BOI and related proteins [EC:2.3.2.27];K19042//E3 ubiquitin-protein ligase BOI and related proteins [EC:2.3.2.27];K19042//E3 ubiquitin-protein ligase BOI and related proteins [EC:2.3.2.27]
CL4596.Contig8		2.26519	9.42396e-05	1.55694	0.00556575	1.46637	0.00157033	K19042//E3 ubiquitin-protein ligase BOI and related proteins [EC:2.3.2.27];K19042//E3 ubiquitin-protein ligase BOI and related proteins [EC:2.3.2.27];K19042//E3 ubiquitin-protein ligase BOI and related proteins [EC:2.3.2.27];K19042//E3 ubiquitin-protein ligase BOI and related proteins [EC:2.3.2.27];K19042//E3 ubiquitin-protein ligase BOI and related proteins [EC:2.3.2.27]
CL4599.Contig5		2.27269	2.48195e-12	1.34311	0.0138789	1.7144	0.000474493	K10273//F-box and leucine-rich repeat protein 7;K10268//F-box and leucine-rich repeat protein 2/20;K10268//F-box and leucine-rich repeat protein 2/20;K10268//F-box and leucine-rich repeat protein 2/20;K10268//F-box and leucine-rich repeat protein 2/20
CL4609.Contig2		3.26975	9.3181e-11	2.58179	0.000819084	3.12684	2.90939e-11	K23048//RING finger protein unkempt;K23048//RING finger protein unkempt;K23048//RING finger protein unkempt;K23048//RING finger protein unkempt;K23048//RING finger protein unkempt
CL4609.Contig4		5.81326	2.49174e-07	5.16237	2.11079e-10	7.79928	4.4242e-12	K23048//RING finger protein unkempt;K23048//RING finger protein unkempt;K23048//RING finger protein unkempt;K23048//RING finger protein unkempt;K23048//RING finger protein unkempt
CL4609.Contig5		2.38222	1.94305e-07	2.65329	1.44409e-06	2.40085	2.671e-05	K23048//RING finger protein unkempt;K23048//RING finger protein unkempt;K23048//RING finger protein unkempt;K23048//RING finger protein unkempt;K23048//RING finger protein unkempt
CL4609.Contig6		4.34551	0.000193118	3.22393	3.63106e-06	4.64754	8.87703e-17	K23048//RING finger protein unkempt;K23048//RING finger protein unkempt;K23048//RING finger protein unkempt;K23048//RING finger protein unkempt;K23048//RING finger protein unkempt
CL4609.Contig7		6.94563	1.07853e-25	4.77718	2.53603e-13	6.93267	3.63681e-33	K23048//RING finger protein unkempt;K23048//RING finger protein unkempt;K23048//RING finger protein unkempt;K23048//RING finger protein unkempt;K23048//RING finger protein unkempt
CL4611.Contig1	ko04075//Plant hormone signal transduction	1.8032	5.9426e-05	1.83573	1.4972e-06	1.36125	0.00112131	K14484//auxin-responsive protein IAA+ko04075//Plant hormone signal transduction
CL4611.Contig2	ko04075//Plant hormone signal transduction	1.09578	0.00291288	1.63936	2.0854e-05	1.48083	6.31861e-08	K14484//auxin-responsive protein IAA+ko04075//Plant hormone signal transduction
CL4613.Contig4		4.64807	0.0107045	3.76009	0.0291963	3.85806	0.0222496	K12462//Rho GDP-dissociation inhibitor;K12462//Rho GDP-dissociation inhibitor;K12462//Rho GDP-dissociation inhibitor;K12462//Rho GDP-dissociation inhibitor;K12462//Rho GDP-dissociation inhibitor
CL4618.Contig3		4.26765	2.28569e-07	2.34161	0.0256329	3.48446	4.35758e-05	K12175//COP9 signalosome complex subunit 1;K15449//tRNA wybutosine-synthesizing protein 1 [EC:4.1.3.44];K15449//tRNA wybutosine-synthesizing protein 1 [EC:4.1.3.44];K15449//tRNA wybutosine-synthesizing protein 1 [EC:4.1.3.44];K15449//tRNA wybutosine-synthesizing protein 1 [EC:4.1.3.44]
CL4619.Contig10	ko00270//Cysteine and methionine metabolism;ko01100//Metabolic pathways;ko00250//Alanine, aspartate and glutamate metabolism;ko01110//Biosynthesis of secondary metabolites;ko00280//Valine, leucine and isoleucine degradation;ko00260//Glycine, serine and threonine metabolism	5.84929	3.5818e-54	5.06899	1.77833e-34	5.0105	2.80338e-59	K00827//alanine-glyoxylate transaminase / (R)-3-amino-2-methylpropionate-pyruvate transaminase [EC:2.6.1.44 2.6.1.40]+ko00250//Alanine, aspartate and glutamate metabolism+ko00280//Valine, leucine and isoleucine degradation+ko01100//Metabolic pathways+ko01110//Biosynthesis of secondary metabolites+ko00260//Glycine, serine and threonine metabolism+ko00270//Cysteine and methionine metabolism;K00827/…
CL4629.Contig1	ko01100//Metabolic pathways;ko00920//Sulfur metabolism	2.29287	6.52312e-24	1.19276	0.000145923	2.37644	1.24305e-30	K00387//sulfite oxidase [EC:1.8.3.1]+ko00920//Sulfur metabolism+ko01100//Metabolic pathways;K00387//sulfite oxidase [EC:1.8.3.1]+ko00920//Sulfur metabolism+ko01100//Metabolic pathways;K00387//sulfite oxidase [EC:1.8.3.1]+ko00920//Sulfur metabolism+ko01100//Metabolic pathways;K00387//sulfite oxidase [EC:1.8.3.1]+ko00920//Sulfur metabolism+ko01100//Metabolic pathways;K00387//sulfite oxidase [EC:1.8…
CL4630.Contig2		6.97611	7.95187e-07	3.02634	0.024915	3.41669	0.000360787
CL4630.Contig3		6.65358	6.46762e-06	3.18134	0.005911	3.22951	0.0413697
CL4634.Contig1		3.66797	7.12642e-06	3.06122	1.33458e-05	7.29799	1.29088e-10	K04733//interleukin-1 receptor-associated kinase 4 [EC:2.7.11.1];K09287//RAV-like factor;K09287//RAV-like factor
CL4641.Contig1		2.47483	0.000396886	1.8028	0.0161956	2.57605	0.000400994	K11982//E3 ubiquitin-protein ligase RNF115/126 [EC:2.3.2.27];K11982//E3 ubiquitin-protein ligase RNF115/126 [EC:2.3.2.27];K11982//E3 ubiquitin-protein ligase RNF115/126 [EC:2.3.2.27];K11982//E3 ubiquitin-protein ligase RNF115/126 [EC:2.3.2.27];K11982//E3 ubiquitin-protein ligase RNF115/126 [EC:2.3.2.27]
CL4642.Contig10		4.46497	5.20948e-23	2.14025	1.98672e-05	4.25037	3.78441e-14	K20642//Rho GTPase-activating protein 22/24/25;K20642//Rho GTPase-activating protein 22/24/25;K20642//Rho GTPase-activating protein 22/24/25;K20642//Rho GTPase-activating protein 22/24/25;K20642//Rho GTPase-activating protein 22/24/25
CL4642.Contig2		7.7782	1.32456e-09	3.25928	0.0341073	7.39459	3.87137e-11	K20642//Rho GTPase-activating protein 22/24/25;K20642//Rho GTPase-activating protein 22/24/25;K20642//Rho GTPase-activating protein 22/24/25;K20642//Rho GTPase-activating protein 22/24/25;K20642//Rho GTPase-activating protein 22/24/25
CL4642.Contig3		6.81104	1.43696e-19	5.61202	1.74034e-15	6.41873	5.72224e-21	K20642//Rho GTPase-activating protein 22/24/25;K20642//Rho GTPase-activating protein 22/24/25;K20642//Rho GTPase-activating protein 22/24/25;K20642//Rho GTPase-activating protein 22/24/25;K20642//Rho GTPase-activating protein 22/24/25
CL4647.Contig1		1.06657	0.00181968	2.4859	1.2417e-08	1.68254	1.50762e-05	K17525//chitinase domain-containing protein 1;K17525//chitinase domain-containing protein 1;K17525//chitinase domain-containing protein 1;K17525//chitinase domain-containing protein 1
CL4647.Contig6		2.14172	0.00271387	5.80124	1.34806e-09	3.07762	0.000384627	K17525//chitinase domain-containing protein 1;K17525//chitinase domain-containing protein 1;K17525//chitinase domain-containing protein 1;K17525//chitinase domain-containing protein 1
CL4655.Contig1	ko04626//Plant-pathogen interaction;ko04016//MAPK signaling pathway - plant	2.09913	7.19359e-07	2.38241	3.8337e-07	2.78151	1.57941e-11	K13420//LRR receptor-like serine/threonine-protein kinase FLS2 [EC:2.7.11.1]+ko04016//MAPK signaling pathway - plant+ko04626//Plant-pathogen interaction;K13420//LRR receptor-like serine/threonine-protein kinase FLS2 [EC:2.7.11.1]+ko04016//MAPK signaling pathway - plant+ko04626//Plant-pathogen interaction;K13420//LRR receptor-like serine/threonine-protein kinase FLS2 [EC:2.7.11.1]+ko04016//MAPK si…
CL4656.Contig3	ko00860//Porphyrin and chlorophyll metabolism;ko01100//Metabolic pathways;ko01110//Biosynthesis of secondary metabolites	4.68268	7.96403e-26	5.95652	7.57384e-37	4.63494	6.31213e-32	K02492//glutamyl-tRNA reductase [EC:1.2.1.70]+ko00860//Porphyrin and chlorophyll metabolism+ko01100//Metabolic pathways+ko01110//Biosynthesis of secondary metabolites;K02492//glutamyl-tRNA reductase [EC:1.2.1.70]+ko00860//Porphyrin and chlorophyll metabolism+ko01100//Metabolic pathways+ko01110//Biosynthesis of secondary metabolites;K02492//glutamyl-tRNA reductase [EC:1.2.1.70]+ko00860//Porphyrin …
CL4662.Contig1		1.99017	1.46402e-05	1.15316	0.0318334	1.6322	9.76033e-05	K22378//E3 ubiquitin-protein ligase RNF181 [EC:2.3.2.27];K22378//E3 ubiquitin-protein ligase RNF181 [EC:2.3.2.27];K22378//E3 ubiquitin-protein ligase RNF181 [EC:2.3.2.27];K22378//E3 ubiquitin-protein ligase RNF181 [EC:2.3.2.27];K22378//E3 ubiquitin-protein ligase RNF181 [EC:2.3.2.27]
CL4663.Contig5		0.821768	0.0121525	1.10667	0.00373372	1.34683	3.95703e-08	K03255//protein TIF31;K03255//protein TIF31;K03255//protein TIF31;K03255//protein TIF31;K03255//protein TIF31
CL4666.Contig1		5.23592	8.17514e-07	3.11704	0.0098036	3.71415	2.41637e-05
CL4666.Contig2		5.51326	2.55077e-15	3.68918	1.1321e-08	3.68252	0.00407742
CL4667.Contig3	ko00940//Phenylpropanoid biosynthesis;ko01110//Biosynthesis of secondary metabolites;ko01100//Metabolic pathways	8.24088	1.19486e-10	7.75959	1.47561e-12	6.67833	2.79604e-11	K00430//peroxidase [EC:1.11.1.7]+ko01100//Metabolic pathways+ko01110//Biosynthesis of secondary metabolites+ko00940//Phenylpropanoid biosynthesis;K00430//peroxidase [EC:1.11.1.7]+ko01100//Metabolic pathways+ko01110//Biosynthesis of secondary metabolites+ko00940//Phenylpropanoid biosynthesis;K00430//peroxidase [EC:1.11.1.7]+ko01100//Metabolic pathways+ko01110//Biosynthesis of secondary metabolites…
CL4667.Contig5	ko01110//Biosynthesis of secondary metabolites;ko01100//Metabolic pathways;ko00940//Phenylpropanoid biosynthesis	6.60093	6.06815e-07	8.25733	8.33953e-13	3.69474	0.0307582	K00430//peroxidase [EC:1.11.1.7]+ko01100//Metabolic pathways+ko01110//Biosynthesis of secondary metabolites+ko00940//Phenylpropanoid biosynthesis;K00430//peroxidase [EC:1.11.1.7]+ko01100//Metabolic pathways+ko01110//Biosynthesis of secondary metabolites+ko00940//Phenylpropanoid biosynthesis;K00430//peroxidase [EC:1.11.1.7]+ko01100//Metabolic pathways+ko01110//Biosynthesis of secondary metabolites…
CL4667.Contig6	ko01100//Metabolic pathways;ko00940//Phenylpropanoid biosynthesis;ko01110//Biosynthesis of secondary metabolites	7.42499	4.21926e-10	7.02521	6.0831e-11	7.62209	5.91265e-11	K00430//peroxidase [EC:1.11.1.7]+ko01100//Metabolic pathways+ko01110//Biosynthesis of secondary metabolites+ko00940//Phenylpropanoid biosynthesis;K00430//peroxidase [EC:1.11.1.7]+ko01100//Metabolic pathways+ko01110//Biosynthesis of secondary metabolites+ko00940//Phenylpropanoid biosynthesis;K00430//peroxidase [EC:1.11.1.7]+ko01100//Metabolic pathways+ko01110//Biosynthesis of secondary metabolites…
CL4675.Contig6		1.72242	1.36168e-07	0.625721	0.00758406	0.440613	0.0153441	K02206//cyclin-dependent kinase 2 [EC:2.7.11.22];K02206//cyclin-dependent kinase 2 [EC:2.7.11.22];K02206//cyclin-dependent kinase 2 [EC:2.7.11.22];K02206//cyclin-dependent kinase 2 [EC:2.7.11.22];K02206//cyclin-dependent kinase 2 [EC:2.7.11.22]
CL4690.Contig5		9.45136	6.88511e-15	3.90734	7.46293e-06	6.80986	4.56144e-11
CL4690.Contig6		2.65272	3.04655e-08	4.04228	4.50606e-07	3.9587	3.10742e-14
CL4692.Contig2	ko03015//mRNA surveillance pathway	6.36849	2.47798e-13	5.34755	1.17643e-20	6.8475	8.70846e-25	K14411//RNA-binding protein Musashi+ko03015//mRNA surveillance pathway
CL4692.Contig3	ko03015//mRNA surveillance pathway	9.63566	1.25356e-15	9.0777	2.13678e-18	9.12495	1.19376e-17	K14411//RNA-binding protein Musashi+ko03015//mRNA surveillance pathway
CL4692.Contig4	ko03015//mRNA surveillance pathway	5.86979	0.00040995	4.70949	0.00233054	4.863	0.00165398	K14411//RNA-binding protein Musashi+ko03015//mRNA surveillance pathway
CL4693.Contig1	ko00310//Lysine degradation	3.97459	0.00788167	3.13908	0.00789158	5.851	1.21997e-05	K11419//histone-lysine N-methyltransferase SUV39H [EC:2.1.1.43]+ko00310//Lysine degradation;K11419//histone-lysine N-methyltransferase SUV39H [EC:2.1.1.43]+ko00310//Lysine degradation;K11419//histone-lysine N-methyltransferase SUV39H [EC:2.1.1.43]+ko00310//Lysine degradation
CL4693.Contig3	ko00310//Lysine degradation	2.60274	0.000203229	3.36821	2.03644e-06	3.42633	4.50403e-07	K11419//histone-lysine N-methyltransferase SUV39H [EC:2.1.1.43]+ko00310//Lysine degradation;K11419//histone-lysine N-methyltransferase SUV39H [EC:2.1.1.43]+ko00310//Lysine degradation;K11419//histone-lysine N-methyltransferase SUV39H [EC:2.1.1.43]+ko00310//Lysine degradation
CL4702.Contig2	ko03013//RNA transport	1.05556	8.33982e-06	0.661738	0.0300725	0.945832	6.44165e-05	K03253//translation initiation factor 3 subunit B+ko03013//RNA transport;K03253//translation initiation factor 3 subunit B+ko03013//RNA transport;K03253//translation initiation factor 3 subunit B+ko03013//RNA transport;K03253//translation initiation factor 3 subunit B+ko03013//RNA transport;K03253//translation initiation factor 3 subunit B+ko03013//RNA transport
CL4714.Contig1		5.23546	1.6102e-07	2.31445	0.000533841	3.43018	1.63576e-08	K22763//deubiquitinase DESI2 [EC:3.4.19.12];K22763//deubiquitinase DESI2 [EC:3.4.19.12];K22763//deubiquitinase DESI2 [EC:3.4.19.12];K22763//deubiquitinase DESI2 [EC:3.4.19.12];K22763//deubiquitinase DESI2 [EC:3.4.19.12]
CL4725.Contig1	ko00196//Photosynthesis - antenna proteins	2.26775	4.64704e-05	4.26344	9.87568e-11	1.84368	0.00416528	K08910//light-harvesting complex I chlorophyll a/b binding protein 4+ko00196//Photosynthesis - antenna proteins;K08910//light-harvesting complex I chlorophyll a/b binding protein 4+ko00196//Photosynthesis - antenna proteins;K08910//light-harvesting complex I chlorophyll a/b binding protein 4+ko00196//Photosynthesis - antenna proteins;K08910//light-harvesting complex I chlorophyll a/b binding prot…
CL4725.Contig2	ko00196//Photosynthesis - antenna proteins	4.94119	1.98893e-17	8.02244	8.8641e-40	3.96837	1.11103e-12	K08910//light-harvesting complex I chlorophyll a/b binding protein 4+ko00196//Photosynthesis - antenna proteins;K08910//light-harvesting complex I chlorophyll a/b binding protein 4+ko00196//Photosynthesis - antenna proteins;K08910//light-harvesting complex I chlorophyll a/b binding protein 4+ko00196//Photosynthesis - antenna proteins;K08910//light-harvesting complex I chlorophyll a/b binding prot…
CL473.Contig2		3.4773	1.01195e-05	2.96235	0.00105401	5.04438	7.99582e-10
CL4735.Contig1	ko01100//Metabolic pathways;ko00920//Sulfur metabolism;ko00230//Purine metabolism	5.36116	1.72944e-11	2.1156	3.66816e-05	4.0395	3.85553e-08	K00860//adenylylsulfate kinase [EC:2.7.1.25]+ko00920//Sulfur metabolism+ko00230//Purine metabolism+ko01100//Metabolic pathways;K00860//adenylylsulfate kinase [EC:2.7.1.25]+ko00920//Sulfur metabolism+ko00230//Purine metabolism+ko01100//Metabolic pathways;K00860//adenylylsulfate kinase [EC:2.7.1.25]+ko00920//Sulfur metabolism+ko00230//Purine metabolism+ko01100//Metabolic pathways;K00860//adenylylsu…
CL4735.Contig2	ko00920//Sulfur metabolism;ko01100//Metabolic pathways;ko00230//Purine metabolism	2.85498	0.0373891	2.35408	0.0377113	3.32464	0.00186539	K00860//adenylylsulfate kinase [EC:2.7.1.25]+ko00920//Sulfur metabolism+ko00230//Purine metabolism+ko01100//Metabolic pathways;K00860//adenylylsulfate kinase [EC:2.7.1.25]+ko00920//Sulfur metabolism+ko00230//Purine metabolism+ko01100//Metabolic pathways;K00860//adenylylsulfate kinase [EC:2.7.1.25]+ko00920//Sulfur metabolism+ko00230//Purine metabolism+ko01100//Metabolic pathways;K00860//adenylylsu…
CL4737.Contig2		7.4618	1.81677e-13	6.613	4.31836e-16	7.2133	2.4658e-14
CL4737.Contig3		6.90328	2.013e-13	6.26323	2.91658e-17	6.9125	6.45616e-15
CL4740.Contig1	ko01100//Metabolic pathways;ko00195//Photosynthesis	1.95649	4.34662e-06	4.31014	7.49312e-53	2.17579	2.74984e-13	K02695//photosystem I subunit VI+ko01100//Metabolic pathways+ko00195//Photosynthesis;K02695//photosystem I subunit VI+ko01100//Metabolic pathways+ko00195//Photosynthesis;K02695//photosystem I subunit VI+ko01100//Metabolic pathways+ko00195//Photosynthesis;K02695//photosystem I subunit VI+ko01100//Metabolic pathways+ko00195//Photosynthesis;K02695//photosystem I subunit VI+ko01100//Metabolic pathway…
CL4740.Contig2	ko01100//Metabolic pathways;ko00195//Photosynthesis	2.73586	5.91335e-15	6.25014	5.19623e-51	3.74226	1.51052e-34	K02695//photosystem I subunit VI+ko01100//Metabolic pathways+ko00195//Photosynthesis;K02695//photosystem I subunit VI+ko01100//Metabolic pathways+ko00195//Photosynthesis;K02695//photosystem I subunit VI+ko01100//Metabolic pathways+ko00195//Photosynthesis;K02695//photosystem I subunit VI+ko01100//Metabolic pathways+ko00195//Photosynthesis;K02695//photosystem I subunit VI+ko01100//Metabolic pathway…
CL4753.Contig1	ko00360//Phenylalanine metabolism;ko01100//Metabolic pathways;ko00410//beta-Alanine metabolism;ko00260//Glycine, serine and threonine metabolism;ko01110//Biosynthesis of secondary metabolites;ko00350//Tyrosine metabolism;ko00960//Tropane, piperidine and pyridine alkaloid biosynthesis;ko00950//Isoquinoline alkaloid biosynthesis	2.24666	0.00131623	2.24553	0.000570118	1.49481	0.0290854	K00276//primary-amine oxidase [EC:1.4.3.21]+ko00410//beta-Alanine metabolism+ko00960//Tropane, piperidine and pyridine alkaloid biosynthesis+ko00350//Tyrosine metabolism+ko01100//Metabolic pathways+ko00950//Isoquinoline alkaloid biosynthesis+ko01110//Biosynthesis of secondary metabolites+ko00260//Glycine, serine and threonine metabolism+ko00360//Phenylalanine metabolism;K00276//primary-amine oxid…
CL4753.Contig3	ko00260//Glycine, serine and threonine metabolism;ko00960//Tropane, piperidine and pyridine alkaloid biosynthesis;ko00350//Tyrosine metabolism;ko00950//Isoquinoline alkaloid biosynthesis;ko00360//Phenylalanine metabolism;ko01110//Biosynthesis of secondary metabolites;ko00410//beta-Alanine metabolism;ko01100//Metabolic pathways	7.9611	7.04706e-10	7.51335	9.50862e-12	5.10563	8.88569e-09	K00276//primary-amine oxidase [EC:1.4.3.21]+ko00410//beta-Alanine metabolism+ko00960//Tropane, piperidine and pyridine alkaloid biosynthesis+ko00350//Tyrosine metabolism+ko01100//Metabolic pathways+ko00950//Isoquinoline alkaloid biosynthesis+ko01110//Biosynthesis of secondary metabolites+ko00260//Glycine, serine and threonine metabolism+ko00360//Phenylalanine metabolism;K00276//primary-amine oxid…
CL4753.Contig4	ko00350//Tyrosine metabolism;ko01110//Biosynthesis of secondary metabolites;ko00960//Tropane, piperidine and pyridine alkaloid biosynthesis;ko00950//Isoquinoline alkaloid biosynthesis;ko00260//Glycine, serine and threonine metabolism;ko00410//beta-Alanine metabolism;ko01100//Metabolic pathways;ko00360//Phenylalanine metabolism	1.59805	0.00274838	2.54846	2.98554e-07	1.63671	0.00304114	K00276//primary-amine oxidase [EC:1.4.3.21]+ko00410//beta-Alanine metabolism+ko00960//Tropane, piperidine and pyridine alkaloid biosynthesis+ko00350//Tyrosine metabolism+ko01100//Metabolic pathways+ko00950//Isoquinoline alkaloid biosynthesis+ko01110//Biosynthesis of secondary metabolites+ko00260//Glycine, serine and threonine metabolism+ko00360//Phenylalanine metabolism;K00276//primary-amine oxid…
CL4754.Contig3	ko01100//Metabolic pathways;ko00040//Pentose and glucuronate interconversions	7.02994	1.04447e-30	2.66983	2.0458e-17	1.69801	1.83125e-08	K01051//pectinesterase [EC:3.1.1.11]+ko00040//Pentose and glucuronate interconversions+ko01100//Metabolic pathways;K01051//pectinesterase [EC:3.1.1.11]+ko00040//Pentose and glucuronate interconversions+ko01100//Metabolic pathways;K01051//pectinesterase [EC:3.1.1.11]+ko00040//Pentose and glucuronate interconversions+ko01100//Metabolic pathways;K01051//pectinesterase [EC:3.1.1.11]+ko00040//Pentose …
CL4766.Contig1		6.68559	9.61357e-14	5.6238	3.59838e-12	6.35169	1.07534e-13	K15711//SWI/SNF-related matrix-associated actin-dependent regulator of chromatin subfamily A3 [EC:3.6.4.- 2.3.2.27]
CL4775.Contig2		7.24366	8.09281e-10	4.57516	4.67663e-06	4.10058	0.00466622	K11855//ubiquitin carboxyl-terminal hydrolase 36/42 [EC:3.4.19.12]
CL4780.Contig1		3.01446	8.07318e-07	3.36768	2.27744e-11	4.25149	2.75138e-05	K04733//interleukin-1 receptor-associated kinase 4 [EC:2.7.11.1];K04733//interleukin-1 receptor-associated kinase 4 [EC:2.7.11.1];K04733//interleukin-1 receptor-associated kinase 4 [EC:2.7.11.1];K04733//interleukin-1 receptor-associated kinase 4 [EC:2.7.11.1];K04733//interleukin-1 receptor-associated kinase 4 [EC:2.7.11.1]
CL4780.Contig2		3.58603	3.98893e-14	2.46653	1.71946e-10	4.56963	5.61522e-22	K04733//interleukin-1 receptor-associated kinase 4 [EC:2.7.11.1];K04733//interleukin-1 receptor-associated kinase 4 [EC:2.7.11.1];K04733//interleukin-1 receptor-associated kinase 4 [EC:2.7.11.1];K04733//interleukin-1 receptor-associated kinase 4 [EC:2.7.11.1];K04733//interleukin-1 receptor-associated kinase 4 [EC:2.7.11.1]
CL4780.Contig3		3.87862	2.40812e-12	3.03227	3.53449e-09	4.52102	8.92058e-20	K04733//interleukin-1 receptor-associated kinase 4 [EC:2.7.11.1];K04733//interleukin-1 receptor-associated kinase 4 [EC:2.7.11.1];K04733//interleukin-1 receptor-associated kinase 4 [EC:2.7.11.1];K04733//interleukin-1 receptor-associated kinase 4 [EC:2.7.11.1];K04733//interleukin-1 receptor-associated kinase 4 [EC:2.7.11.1]
CL4788.Contig1		2.97611	2.20194e-06	3.55213	1.50687e-07	4.18588	2.88244e-14	K09060//plant G-box-binding factor
CL4796.Contig1		2.17176	1.78428e-05	2.93349	2.38029e-14	2.34275	6.66058e-11	K03768//peptidyl-prolyl cis-trans isomerase B (cyclophilin B) [EC:5.2.1.8];K03768//peptidyl-prolyl cis-trans isomerase B (cyclophilin B) [EC:5.2.1.8];K03768//peptidyl-prolyl cis-trans isomerase B (cyclophilin B) [EC:5.2.1.8];K03768//peptidyl-prolyl cis-trans isomerase B (cyclophilin B) [EC:5.2.1.8];K03768//peptidyl-prolyl cis-trans isomerase B (cyclophilin B) [EC:5.2.1.8]
CL4796.Contig2		2.57365	1.74293e-07	3.00653	6.86061e-06	3.01264	3.52966e-08	K03768//peptidyl-prolyl cis-trans isomerase B (cyclophilin B) [EC:5.2.1.8];K03768//peptidyl-prolyl cis-trans isomerase B (cyclophilin B) [EC:5.2.1.8];K03768//peptidyl-prolyl cis-trans isomerase B (cyclophilin B) [EC:5.2.1.8];K03768//peptidyl-prolyl cis-trans isomerase B (cyclophilin B) [EC:5.2.1.8];K03768//peptidyl-prolyl cis-trans isomerase B (cyclophilin B) [EC:5.2.1.8]
CL48.Contig6		7.25345	2.76441e-07	6.63567	7.79354e-08	6.68114	1.30714e-07	K01530//phospholipid-translocating ATPase [EC:7.6.2.1]
CL4801.Contig2		2.62547	3.03664e-10	3.42468	7.67015e-19	3.16024	1.89118e-29	K12271//signal recognition particle 43 kDa protein;K12271//signal recognition particle 43 kDa protein;K12271//signal recognition particle 43 kDa protein;K12271//signal recognition particle 43 kDa protein;K12271//signal recognition particle 43 kDa protein
CL4803.Contig3		1.60455	0.00553514	1.68784	0.0118716	2.38487	4.68674e-06
CL4808.Contig5		1.58496	1.55169e-05	0.960769	0.0459939	1.45671	1.32524e-05
CL4810.Contig10	ko03018//RNA degradation	3.51287	3.81421e-05	1.96379	0.035685	2.00129	0.00628975	K01148//poly(A)-specific ribonuclease [EC:3.1.13.4]+ko03018//RNA degradation;K01148//poly(A)-specific ribonuclease [EC:3.1.13.4]+ko03018//RNA degradation;K01148//poly(A)-specific ribonuclease [EC:3.1.13.4]+ko03018//RNA degradation;K01148//poly(A)-specific ribonuclease [EC:3.1.13.4]+ko03018//RNA degradation;K01148//poly(A)-specific ribonuclease [EC:3.1.13.4]+ko03018//RNA degradation
CL4810.Contig2	ko03018//RNA degradation	3.18749	3.34644e-06	1.69479	0.0138757	2.06247	0.00240584	K01148//poly(A)-specific ribonuclease [EC:3.1.13.4]+ko03018//RNA degradation;K01148//poly(A)-specific ribonuclease [EC:3.1.13.4]+ko03018//RNA degradation;K01148//poly(A)-specific ribonuclease [EC:3.1.13.4]+ko03018//RNA degradation;K01148//poly(A)-specific ribonuclease [EC:3.1.13.4]+ko03018//RNA degradation;K01148//poly(A)-specific ribonuclease [EC:3.1.13.4]+ko03018//RNA degradation
CL4811.Contig1		2.78287	0.000532131	2.36261	0.00772568	3.66403	1.42665e-05	K17500//integrin-linked kinase-associated serine/threonine phosphatase 2C [EC:3.1.3.16];K17500//integrin-linked kinase-associated serine/threonine phosphatase 2C [EC:3.1.3.16]
CL4813.Contig1	ko00196//Photosynthesis - antenna proteins;ko01100//Metabolic pathways	3.29622	5.68807e-31	5.10217	3.80975e-18	5.05604	2.33503e-71	K08915//light-harvesting complex II chlorophyll a/b binding protein 4+ko01100//Metabolic pathways+ko00196//Photosynthesis - antenna proteins;K08915//light-harvesting complex II chlorophyll a/b binding protein 4+ko01100//Metabolic pathways+ko00196//Photosynthesis - antenna proteins;K08915//light-harvesting complex II chlorophyll a/b binding protein 4+ko01100//Metabolic pathways+ko00196//Photosynth…
CL4813.Contig2	ko00196//Photosynthesis - antenna proteins;ko01100//Metabolic pathways	4.82663	6.82807e-30	5.79584	2.71219e-26	4.84662	2.49776e-54	K08915//light-harvesting complex II chlorophyll a/b binding protein 4+ko01100//Metabolic pathways+ko00196//Photosynthesis - antenna proteins;K08915//light-harvesting complex II chlorophyll a/b binding protein 4+ko01100//Metabolic pathways+ko00196//Photosynthesis - antenna proteins;K08915//light-harvesting complex II chlorophyll a/b binding protein 4+ko01100//Metabolic pathways+ko00196//Photosynth…
CL4824.Contig2		0.758685	0.0202577	0.707471	0.0242142	0.955817	2.97434e-06	K18417//ERI1 exoribonuclease 2 [EC:3.1.-.-];K18417//ERI1 exoribonuclease 2 [EC:3.1.-.-];K18417//ERI1 exoribonuclease 2 [EC:3.1.-.-];K18417//ERI1 exoribonuclease 2 [EC:3.1.-.-];K18417//ERI1 exoribonuclease 2 [EC:3.1.-.-]
CL4830.Contig1		3.59836	7.30368e-06	2.76835	8.09549e-05	3.81618	9.8416e-14
CL4835.Contig2	ko04075//Plant hormone signal transduction	7.20304	3.18349e-07	6.60949	8.13972e-08	6.65158	1.34937e-07	K14486//auxin response factor+ko04075//Plant hormone signal transduction;K14486//auxin response factor+ko04075//Plant hormone signal transduction;K14486//auxin response factor+ko04075//Plant hormone signal transduction;K14486//auxin response factor+ko04075//Plant hormone signal transduction
CL4836.Contig1		3.05395	4.5193e-06	2.12644	0.000964665	3.1791	5.04847e-09	K04733//interleukin-1 receptor-associated kinase 4 [EC:2.7.11.1];K04733//interleukin-1 receptor-associated kinase 4 [EC:2.7.11.1]
CL4836.Contig2		3.75409	3.03098e-08	3.27717	3.98444e-05	4.38409	4.17081e-20	K04733//interleukin-1 receptor-associated kinase 4 [EC:2.7.11.1];K04733//interleukin-1 receptor-associated kinase 4 [EC:2.7.11.1];K04733//interleukin-1 receptor-associated kinase 4 [EC:2.7.11.1];K04733//interleukin-1 receptor-associated kinase 4 [EC:2.7.11.1]
CL4836.Contig3		3.37516	0.00236269	3.82963	0.000982736	3.76336	0.000480456	K04733//interleukin-1 receptor-associated kinase 4 [EC:2.7.11.1];K04733//interleukin-1 receptor-associated kinase 4 [EC:2.7.11.1];K04733//interleukin-1 receptor-associated kinase 4 [EC:2.7.11.1];K04733//interleukin-1 receptor-associated kinase 4 [EC:2.7.11.1]
CL4840.Contig8	ko03018//RNA degradation	1.65215	0.000562651	1.45287	0.000932803	1.03522	0.000219563	K12581//CCR4-NOT transcription complex subunit 7/8+ko03018//RNA degradation;K12581//CCR4-NOT transcription complex subunit 7/8+ko03018//RNA degradation;K12581//CCR4-NOT transcription complex subunit 7/8+ko03018//RNA degradation;K12581//CCR4-NOT transcription complex subunit 7/8+ko03018//RNA degradation;K12581//CCR4-NOT transcription complex subunit 7/8+ko03018//RNA degradation
CL4846.Contig1		8.17159	1.91652e-27	5.20901	3.0828e-26	6.49173	5.18626e-21
CL4857.Contig4		2.31924	0.00210775	2.63288	0.00678205	3.08464	5.7757e-05	K18045//tyrosine-protein phosphatase SIW14 [EC:3.1.3.48];K18045//tyrosine-protein phosphatase SIW14 [EC:3.1.3.48];K18045//tyrosine-protein phosphatase SIW14 [EC:3.1.3.48];K18045//tyrosine-protein phosphatase SIW14 [EC:3.1.3.48];K18045//tyrosine-protein phosphatase SIW14 [EC:3.1.3.48]
CL4868.Contig3	ko01230//Biosynthesis of amino acids;ko00010//Glycolysis / Gluconeogenesis;ko00710//Carbon fixation in photosynthetic organisms;ko00051//Fructose and mannose metabolism;ko01110//Biosynthesis of secondary metabolites;ko01200//Carbon metabolism;ko01100//Metabolic pathways;ko00030//Pentose phosphate pathway	1.75179	2.83061e-07	2.09532	1.47189e-12	1.80514	1.78942e-10	K01623//fructose-bisphosphate aldolase, class I [EC:4.1.2.13]+ko00010//Glycolysis / Gluconeogenesis+ko00030//Pentose phosphate pathway+ko01230//Biosynthesis of amino acids+ko01100//Metabolic pathways+ko00051//Fructose and mannose metabolism+ko01110//Biosynthesis of secondary metabolites+ko00710//Carbon fixation in photosynthetic organisms+ko01200//Carbon metabolism;K01623//fructose-bisphosphate a…
CL4882.Contig3	ko00600//Sphingolipid metabolism;ko01100//Metabolic pathways;ko00052//Galactose metabolism;ko00603//Glycosphingolipid biosynthesis - globo and isoglobo series;ko00561//Glycerolipid metabolism	5.9847	8.0912e-12	5.24995	1.3641e-10	5.05865	8.35485e-06	K07407//alpha-galactosidase [EC:3.2.1.22]+ko00603//Glycosphingolipid biosynthesis - globo and isoglobo series+ko00600//Sphingolipid metabolism+ko01100//Metabolic pathways+ko00052//Galactose metabolism+ko00561//Glycerolipid metabolism;K07407//alpha-galactosidase [EC:3.2.1.22]+ko00603//Glycosphingolipid biosynthesis - globo and isoglobo series+ko00600//Sphingolipid metabolism+ko01100//Metabolic pat…
CL4882.Contig9	ko01100//Metabolic pathways;ko00603//Glycosphingolipid biosynthesis - globo and isoglobo series;ko00561//Glycerolipid metabolism;ko00052//Galactose metabolism;ko00600//Sphingolipid metabolism	9.13622	1.83158e-13	4.38001	1.17208e-06	2.19338	0.00683761	K07407//alpha-galactosidase [EC:3.2.1.22]+ko00603//Glycosphingolipid biosynthesis - globo and isoglobo series+ko00600//Sphingolipid metabolism+ko01100//Metabolic pathways+ko00052//Galactose metabolism+ko00561//Glycerolipid metabolism;K07407//alpha-galactosidase [EC:3.2.1.22]+ko00603//Glycosphingolipid biosynthesis - globo and isoglobo series+ko00600//Sphingolipid metabolism+ko01100//Metabolic pat…
CL489.Contig20	ko00514//Other types of O-glycan biosynthesis	2.49404	1.52453e-05	1.82927	0.00401938	1.66566	0.00287089	K03691//peptide-O-fucosyltransferase [EC:2.4.1.221]+ko00514//Other types of O-glycan biosynthesis;K03691//peptide-O-fucosyltransferase [EC:2.4.1.221]+ko00514//Other types of O-glycan biosynthesis;K03691//peptide-O-fucosyltransferase [EC:2.4.1.221]+ko00514//Other types of O-glycan biosynthesis;K03691//peptide-O-fucosyltransferase [EC:2.4.1.221]+ko00514//Other types of O-glycan biosynthesis;K03691/…
CL49.Contig25	ko00190//Oxidative phosphorylation	2.15698	1.77883e-05	2.5201	0.00414176	2.59581	1.56161e-06	K01535//H+-transporting ATPase [EC:7.1.2.1]+ko00190//Oxidative phosphorylation;K01535//H+-transporting ATPase [EC:7.1.2.1]+ko00190//Oxidative phosphorylation;K01535//H+-transporting ATPase [EC:7.1.2.1]+ko00190//Oxidative phosphorylation;K01535//H+-transporting ATPase [EC:7.1.2.1]+ko00190//Oxidative phosphorylation;K01535//H+-transporting ATPase [EC:7.1.2.1]+ko00190//Oxidative phosphorylation
CL49.Contig26	ko00190//Oxidative phosphorylation	2.35961	3.2738e-09	1.58897	2.5695e-07	2.09457	1.06516e-12	K01535//H+-transporting ATPase [EC:7.1.2.1]+ko00190//Oxidative phosphorylation;K01535//H+-transporting ATPase [EC:7.1.2.1]+ko00190//Oxidative phosphorylation;K01535//H+-transporting ATPase [EC:7.1.2.1]+ko00190//Oxidative phosphorylation;K01535//H+-transporting ATPase [EC:7.1.2.1]+ko00190//Oxidative phosphorylation;K01535//H+-transporting ATPase [EC:7.1.2.1]+ko00190//Oxidative phosphorylation
CL4920.Contig1		1.18678	0.00136966	0.720332	0.0257743	0.701062	0.0155143	K22763//deubiquitinase DESI2 [EC:3.4.19.12];K22763//deubiquitinase DESI2 [EC:3.4.19.12];K22763//deubiquitinase DESI2 [EC:3.4.19.12];K22763//deubiquitinase DESI2 [EC:3.4.19.12];K22763//deubiquitinase DESI2 [EC:3.4.19.12]
CL4920.Contig2		2.11881	9.16638e-08	1.53851	6.74542e-07	2.00527	1.14414e-11	K22763//deubiquitinase DESI2 [EC:3.4.19.12];K22763//deubiquitinase DESI2 [EC:3.4.19.12];K22763//deubiquitinase DESI2 [EC:3.4.19.12];K22763//deubiquitinase DESI2 [EC:3.4.19.12]
CL4921.Contig6		1.57576	0.00985472	1.83173	0.00209899	1.58056	0.000324844	K16284//E3 ubiquitin-protein ligase SIS3 [EC:2.3.2.27];K16284//E3 ubiquitin-protein ligase SIS3 [EC:2.3.2.27];K16284//E3 ubiquitin-protein ligase SIS3 [EC:2.3.2.27];K16284//E3 ubiquitin-protein ligase SIS3 [EC:2.3.2.27];K16284//E3 ubiquitin-protein ligase SIS3 [EC:2.3.2.27]
CL4924.Contig1	ko04016//MAPK signaling pathway - plant;ko04626//Plant-pathogen interaction	10.2759	3.72515e-19	7.28673	5.75609e-17	8.54405	6.10061e-23	K13447//respiratory burst oxidase [EC:1.6.3.- 1.11.1.-]+ko04016//MAPK signaling pathway - plant+ko04626//Plant-pathogen interaction;K13447//respiratory burst oxidase [EC:1.6.3.- 1.11.1.-]+ko04016//MAPK signaling pathway - plant+ko04626//Plant-pathogen interaction;K13447//respiratory burst oxidase [EC:1.6.3.- 1.11.1.-]+ko04016//MAPK signaling pathway - plant+ko04626//Plant-pathogen interaction;K13…
CL4924.Contig2	ko04626//Plant-pathogen interaction;ko04016//MAPK signaling pathway - plant	7.34282	6.15398e-13	7.09038	6.36026e-14	8.12143	1.28457e-13	K13447//respiratory burst oxidase [EC:1.6.3.- 1.11.1.-]+ko04016//MAPK signaling pathway - plant+ko04626//Plant-pathogen interaction;K13447//respiratory burst oxidase [EC:1.6.3.- 1.11.1.-]+ko04016//MAPK signaling pathway - plant+ko04626//Plant-pathogen interaction;K13447//respiratory burst oxidase [EC:1.6.3.- 1.11.1.-]+ko04016//MAPK signaling pathway - plant+ko04626//Plant-pathogen interaction;K13…
CL4924.Contig3	ko04626//Plant-pathogen interaction;ko04016//MAPK signaling pathway - plant	5.41653	0.00173825	4.2005	0.0105495	4.35506	0.00718195	K13447//respiratory burst oxidase [EC:1.6.3.- 1.11.1.-]+ko04016//MAPK signaling pathway - plant+ko04626//Plant-pathogen interaction;K13447//respiratory burst oxidase [EC:1.6.3.- 1.11.1.-]+ko04016//MAPK signaling pathway - plant+ko04626//Plant-pathogen interaction;K13447//respiratory burst oxidase [EC:1.6.3.- 1.11.1.-]+ko04016//MAPK signaling pathway - plant+ko04626//Plant-pathogen interaction;K13…
CL4924.Contig4	ko04016//MAPK signaling pathway - plant;ko04626//Plant-pathogen interaction	9.52276	3.09116e-24	6.44571	8.15197e-24	7.97566	3.21841e-30	K13447//respiratory burst oxidase [EC:1.6.3.- 1.11.1.-]+ko04016//MAPK signaling pathway - plant+ko04626//Plant-pathogen interaction;K13447//respiratory burst oxidase [EC:1.6.3.- 1.11.1.-]+ko04016//MAPK signaling pathway - plant+ko04626//Plant-pathogen interaction;K13447//respiratory burst oxidase [EC:1.6.3.- 1.11.1.-]+ko04016//MAPK signaling pathway - plant+ko04626//Plant-pathogen interaction;K13…
CL4925.Contig1		5.64767	1.1111e-07	3.93989	2.42475e-05	5.35883	7.37793e-07	K07766//diphosphoinositol-polyphosphate diphosphatase [EC:3.6.1.52];K07766//diphosphoinositol-polyphosphate diphosphatase [EC:3.6.1.52];K07766//diphosphoinositol-polyphosphate diphosphatase [EC:3.6.1.52];K07766//diphosphoinositol-polyphosphate diphosphatase [EC:3.6.1.52];K07766//diphosphoinositol-polyphosphate diphosphatase [EC:3.6.1.52]
CL4925.Contig2		4.28595	0.00111118	4.02621	0.00189044	4.02773	0.00163704	K07766//diphosphoinositol-polyphosphate diphosphatase [EC:3.6.1.52];K07766//diphosphoinositol-polyphosphate diphosphatase [EC:3.6.1.52];K07766//diphosphoinositol-polyphosphate diphosphatase [EC:3.6.1.52];K07766//diphosphoinositol-polyphosphate diphosphatase [EC:3.6.1.52];K07766//diphosphoinositol-polyphosphate diphosphatase [EC:3.6.1.52]
CL4925.Contig3		6.06838	1.86634e-07	6.02174	6.39964e-09	6.32006	1.3583e-08	K07766//diphosphoinositol-polyphosphate diphosphatase [EC:3.6.1.52];K07766//diphosphoinositol-polyphosphate diphosphatase [EC:3.6.1.52];K07766//diphosphoinositol-polyphosphate diphosphatase [EC:3.6.1.52];K07766//diphosphoinositol-polyphosphate diphosphatase [EC:3.6.1.52];K07766//diphosphoinositol-polyphosphate diphosphatase [EC:3.6.1.52]
CL4925.Contig4		4.50573	0.0114051	3.97869	0.0145821	3.28537	0.0433088
CL4933.Contig5		5.76973	0.000451915	4.88181	0.00115206	4.99024	0.00094704
CL4938.Contig1		2.27166	0.00100158	2.38412	0.00021193	1.92518	0.00029586	K20871//putative beta-1,4-xylosyltransferase IRX14 [EC:2.4.2.-]
CL4944.Contig3	ko04016//MAPK signaling pathway - plant;ko04075//Plant hormone signal transduction	2.62193	1.31989e-05	2.40022	0.000485444	2.29524	0.000185858	K13422//transcription factor MYC2+ko04016//MAPK signaling pathway - plant+ko04075//Plant hormone signal transduction;K13422//transcription factor MYC2+ko04016//MAPK signaling pathway - plant+ko04075//Plant hormone signal transduction;K13422//transcription factor MYC2+ko04016//MAPK signaling pathway - plant+ko04075//Plant hormone signal transduction;K13422//transcription factor MYC2+ko04016//MAPK …
CL4944.Contig4	ko04075//Plant hormone signal transduction;ko04016//MAPK signaling pathway - plant	1.35933	0.0153338	2.38525	0.00181476	1.96779	0.000171156	K13422//transcription factor MYC2+ko04016//MAPK signaling pathway - plant+ko04075//Plant hormone signal transduction;K13422//transcription factor MYC2+ko04016//MAPK signaling pathway - plant+ko04075//Plant hormone signal transduction;K13422//transcription factor MYC2+ko04016//MAPK signaling pathway - plant+ko04075//Plant hormone signal transduction;K13422//transcription factor MYC2+ko04016//MAPK …
CL4948.Contig1		2.10075	3.61727e-09	1.85246	0.00103004	1.97723	1.00591e-06
CL4961.Contig3	ko04626//Plant-pathogen interaction;ko04016//MAPK signaling pathway - plant	2.28516	1.11476e-07	2.8827	3.75591e-07	3.21973	1.85224e-06	K13420//LRR receptor-like serine/threonine-protein kinase FLS2 [EC:2.7.11.1]+ko04016//MAPK signaling pathway - plant+ko04626//Plant-pathogen interaction;K13420//LRR receptor-like serine/threonine-protein kinase FLS2 [EC:2.7.11.1]+ko04016//MAPK signaling pathway - plant+ko04626//Plant-pathogen interaction
CL4961.Contig4	ko04016//MAPK signaling pathway - plant;ko04626//Plant-pathogen interaction	2.35989	2.34917e-07	3.41253	3.54296e-08	3.12956	8.90697e-24	K13420//LRR receptor-like serine/threonine-protein kinase FLS2 [EC:2.7.11.1]+ko04016//MAPK signaling pathway - plant+ko04626//Plant-pathogen interaction;K13420//LRR receptor-like serine/threonine-protein kinase FLS2 [EC:2.7.11.1]+ko04016//MAPK signaling pathway - plant+ko04626//Plant-pathogen interaction
CL4961.Contig5	ko04016//MAPK signaling pathway - plant;ko04626//Plant-pathogen interaction	1.76859	0.00099095	2.44961	2.32789e-07	2.38612	5.72249e-05	K13420//LRR receptor-like serine/threonine-protein kinase FLS2 [EC:2.7.11.1]+ko04016//MAPK signaling pathway - plant+ko04626//Plant-pathogen interaction;K13420//LRR receptor-like serine/threonine-protein kinase FLS2 [EC:2.7.11.1]+ko04016//MAPK signaling pathway - plant+ko04626//Plant-pathogen interaction
CL4963.Contig2		4.93065	0.00104113	3.11521	0.0204684	3.58787	0.00683766
CL4978.Contig5	ko03010//Ribosome	3.43145	2.59992e-08	3.6297	1.8858e-08	4.38405	6.26945e-19	K02875//large subunit ribosomal protein L14e+ko03010//Ribosome
CL4978.Contig6	ko03010//Ribosome	3.6763	5.51126e-18	3.20677	9.59403e-10	4.16867	7.37694e-28	K02875//large subunit ribosomal protein L14e+ko03010//Ribosome
CL4985.Contig2		4.64312	1.87724e-07	4.66544	4.25128e-13	5.1671	1.74406e-27
CL4985.Contig7		1.9833	0.00094666	4.63698	9.78758e-05	6.08364	3.25575e-11
CL4986.Contig1	ko01110//Biosynthesis of secondary metabolites;ko00460//Cyanoamino acid metabolism	9.37225	1.14111e-33	8.0055	1.01931e-34	6.89286	4.3026e-28	K20802//(R)-mandelonitrile lyase [EC:4.1.2.10]+ko01110//Biosynthesis of secondary metabolites+ko00460//Cyanoamino acid metabolism;K20802//(R)-mandelonitrile lyase [EC:4.1.2.10]+ko01110//Biosynthesis of secondary metabolites+ko00460//Cyanoamino acid metabolism;K20802//(R)-mandelonitrile lyase [EC:4.1.2.10]+ko01110//Biosynthesis of secondary metabolites+ko00460//Cyanoamino acid metabolism;K20802//(…
CL4988.Contig1	ko00592//alpha-Linolenic acid metabolism;ko01110//Biosynthesis of secondary metabolites;ko00591//Linoleic acid metabolism;ko01100//Metabolic pathways	1.01536	0.0200572	1.55731	3.28462e-07	0.996536	0.0483688	K00454//lipoxygenase [EC:1.13.11.12]+ko00591//Linoleic acid metabolism+ko00592//alpha-Linolenic acid metabolism+ko01100//Metabolic pathways+ko01110//Biosynthesis of secondary metabolites;K00454//lipoxygenase [EC:1.13.11.12]+ko00591//Linoleic acid metabolism+ko00592//alpha-Linolenic acid metabolism+ko01100//Metabolic pathways+ko01110//Biosynthesis of secondary metabolites;K00454//lipoxygenase [EC:…
CL4992.Contig1		6.70988	3.08989e-22	3.38161	1.31527e-05	4.77478	2.56263e-12
CL4992.Contig3	ko04626//Plant-pathogen interaction	1.72583	0.00628153	1.84553	1.76551e-09	2.28486	1.19177e-17	K05391//cyclic nucleotide gated channel, plant+ko04626//Plant-pathogen interaction;K05391//cyclic nucleotide gated channel, plant+ko04626//Plant-pathogen interaction;K05391//cyclic nucleotide gated channel, plant+ko04626//Plant-pathogen interaction;K05391//cyclic nucleotide gated channel, plant+ko04626//Plant-pathogen interaction;K05391//cyclic nucleotide gated channel, plant+ko04626//Plant-patho…
CL500.Contig3	ko00195//Photosynthesis	1.81891	1.68076e-05	1.61	1.28452e-05	1.63272	2.24552e-06	K02639//ferredoxin+ko00195//Photosynthesis;K02639//ferredoxin+ko00195//Photosynthesis;K02639//ferredoxin+ko00195//Photosynthesis;K02639//ferredoxin+ko00195//Photosynthesis;K02639//ferredoxin+ko00195//Photosynthesis
CL500.Contig5	ko00195//Photosynthesis	6.10622	8.63969e-18	4.16921	1.57598e-16	3.85578	3.81215e-12	K02639//ferredoxin+ko00195//Photosynthesis;K02639//ferredoxin+ko00195//Photosynthesis;K02639//ferredoxin+ko00195//Photosynthesis;K02639//ferredoxin+ko00195//Photosynthesis;K02639//ferredoxin+ko00195//Photosynthesis
CL5007.Contig1		1.34094	0.0479254	1.84324	6.23519e-05	1.09294	0.0306833
CL5009.Contig3		1.3823	0.0320023	1.35337	0.0160172	1.67548	0.000156334	K22991//WD repeat-containing protein 45;K22991//WD repeat-containing protein 45;K22991//WD repeat-containing protein 45;K22991//WD repeat-containing protein 45;K22991//WD repeat-containing protein 45
CL5036.Contig4		6.80743	4.10416e-10	2.59843	0.0194519	2.2863	0.0152644	K20628//expansin;K20628//expansin;K20628//expansin;K20628//expansin;K20628//expansin
CL5040.Contig1		4.02064	8.12476e-38	3.20401	1.79339e-54	2.90542	4.9947e-45	K17356//tetraspanin-13/31;K17987//next to BRCA1 gene 1 protein
CL5044.Contig1	ko04075//Plant hormone signal transduction	1.92588	2.8497e-07	1.7287	0.00178375	0.999454	0.0293514	K04733//interleukin-1 receptor-associated kinase 4 [EC:2.7.11.1];K11253//histone H3;K04733//interleukin-1 receptor-associated kinase 4 [EC:2.7.11.1];K16189//phytochrome-interacting factor 4+ko04075//Plant hormone signal transduction;K16189//phytochrome-interacting factor 4+ko04075//Plant hormone signal transduction
CL5063.Contig2	ko01100//Metabolic pathways;ko01110//Biosynthesis of secondary metabolites;ko00941//Flavonoid biosynthesis	8.46037	4.14156e-21	4.00936	1.84679e-05	4.91027	5.66725e-13	K05277//anthocyanidin synthase [EC:1.14.20.4]+ko01100//Metabolic pathways+ko01110//Biosynthesis of secondary metabolites+ko00941//Flavonoid biosynthesis;K05277//anthocyanidin synthase [EC:1.14.20.4]+ko01100//Metabolic pathways+ko01110//Biosynthesis of secondary metabolites+ko00941//Flavonoid biosynthesis;K05277//anthocyanidin synthase [EC:1.14.20.4]+ko01100//Metabolic pathways+ko01110//Biosynthes…
CL5072.Contig4	ko04075//Plant hormone signal transduction	4.21487	6.11651e-24	1.9965	6.16471e-07	1.39459	0.000100455	K14484//auxin-responsive protein IAA+ko04075//Plant hormone signal transduction;K14484//auxin-responsive protein IAA+ko04075//Plant hormone signal transduction;K14484//auxin-responsive protein IAA+ko04075//Plant hormone signal transduction;K14484//auxin-responsive protein IAA+ko04075//Plant hormone signal transduction;K14484//auxin-responsive protein IAA+ko04075//Plant hormone signal transduction
CL5074.Contig1	ko01100//Metabolic pathways;ko00940//Phenylpropanoid biosynthesis;ko01110//Biosynthesis of secondary metabolites	2.20298	6.99109e-06	1.66974	5.1091e-05	1.88984	9.58935e-07	K00430//peroxidase [EC:1.11.1.7]+ko01100//Metabolic pathways+ko01110//Biosynthesis of secondary metabolites+ko00940//Phenylpropanoid biosynthesis;K00430//peroxidase [EC:1.11.1.7]+ko01100//Metabolic pathways+ko01110//Biosynthesis of secondary metabolites+ko00940//Phenylpropanoid biosynthesis;K04733//interleukin-1 receptor-associated kinase 4 [EC:2.7.11.1];K04733//interleukin-1 receptor-associated …
CL5085.Contig1		2.4	0.0013904	2.58351	0.000547815	3.33418	3.5914e-06
CL5085.Contig5		4.3745	1.02269e-10	3.57084	4.50606e-07	4.07159	1.11531e-10
CL509.Contig1		1.98418	0.0325673	1.9551	0.0252959	2.60645	0.00124028
CL509.Contig7		2.88339	6.61011e-05	3.1674	0.00153264	4.58719	4.39023e-10
CL509.Contig8		4.97853	0.00497876	4.01718	0.0161149	4.12362	0.0122123
CL5115.Contig2		0.776067	0.0319325	0.97242	0.00159992	0.727672	0.0228807	K17573//meiosis arrest female protein 1;K17573//meiosis arrest female protein 1;K17573//meiosis arrest female protein 1;K17573//meiosis arrest female protein 1;K17573//meiosis arrest female protein 1
CL5116.Contig2		3.16132	5.17631e-07	3.46612	8.78757e-05	2.78625	3.21502e-07	K16726//ankyrin repeat domain-containing protein 17;K06694//26S proteasome non-ATPase regulatory subunit 10;K06694//26S proteasome non-ATPase regulatory subunit 10
CL5116.Contig4		3.5399	0.00254131	3.45505	0.0160768	3.22769	6.29041e-07	K06694//26S proteasome non-ATPase regulatory subunit 10;K16726//ankyrin repeat domain-containing protein 17;K06694//26S proteasome non-ATPase regulatory subunit 10;K06694//26S proteasome non-ATPase regulatory subunit 10
CL5118.Contig1		1.6408	0.00808034	1.68197	0.0154866	1.85273	0.00222643	K18045//tyrosine-protein phosphatase SIW14 [EC:3.1.3.48];K18045//tyrosine-protein phosphatase SIW14 [EC:3.1.3.48];K18045//tyrosine-protein phosphatase SIW14 [EC:3.1.3.48];K18045//tyrosine-protein phosphatase SIW14 [EC:3.1.3.48];K18045//tyrosine-protein phosphatase SIW14 [EC:3.1.3.48]
CL5127.Contig1		1.40479	0.00212119	1.21831	0.0214964	1.80275	7.50446e-05
CL5134.Contig1		5.45036	6.16267e-08	6.26488	3.96442e-10	6.23131	6.92652e-10	K09422//transcription factor MYB, plant;K09422//transcription factor MYB, plant;K09422//transcription factor MYB, plant;K09422//transcription factor MYB, plant
CL5134.Contig2		5.25942	0.00119333	3.50402	0.00600692	2.52614	0.0434419	K09422//transcription factor MYB, plant;K09422//transcription factor MYB, plant;K09422//transcription factor MYB, plant;K09422//transcription factor MYB, plant
CL5140.Contig1		5.40968	1.73196e-22	1.98004	0.00998224	4.14586	1.03483e-18
CL5147.Contig1		5.37202	1.76655e-17	2.35878	1.40534e-05	4.1162	2.8485e-15
CL5147.Contig3		3.06834	1.85455e-05	2.6624	2.12916e-05	3.34737	9.63152e-07
CL5150.Contig3	ko04626//Plant-pathogen interaction;ko04016//MAPK signaling pathway - plant	5.59757	4.68663e-07	4.47863	1.13642e-21	3.77231	0.00352805	K17422//large subunit ribosomal protein L41;K00924//kinase [EC:2.7.1.-];K13420//LRR receptor-like serine/threonine-protein kinase FLS2 [EC:2.7.11.1]+ko04016//MAPK signaling pathway - plant+ko04626//Plant-pathogen interaction
CL5150.Contig5	ko04626//Plant-pathogen interaction;ko04016//MAPK signaling pathway - plant	4.08056	4.68673e-15	3.38304	8.07879e-06	4.48675	2.90243e-07	K17422//large subunit ribosomal protein L41;K00924//kinase [EC:2.7.1.-];K13420//LRR receptor-like serine/threonine-protein kinase FLS2 [EC:2.7.11.1]+ko04016//MAPK signaling pathway - plant+ko04626//Plant-pathogen interaction
CL5153.Contig1		2.48425	7.88123e-11	1.84344	0.000149177	2.36341	2.42348e-09	K01304//pyroglutamyl-peptidase [EC:3.4.19.3];K01304//pyroglutamyl-peptidase [EC:3.4.19.3];K01304//pyroglutamyl-peptidase [EC:3.4.19.3];K01304//pyroglutamyl-peptidase [EC:3.4.19.3]
CL5153.Contig3		2.03123	3.01469e-08	1.51054	0.000619416	1.93886	1.76921e-08	K01304//pyroglutamyl-peptidase [EC:3.4.19.3];K01304//pyroglutamyl-peptidase [EC:3.4.19.3];K01304//pyroglutamyl-peptidase [EC:3.4.19.3];K01304//pyroglutamyl-peptidase [EC:3.4.19.3]
CL5155.Contig3		1.62135	0.0114718	1.249	0.0334511	1.47184	0.00384273
CL5157.Contig1		6.5902	5.54622e-08	6.33261	8.92619e-09	6.91781	9.09086e-09	K04733//interleukin-1 receptor-associated kinase 4 [EC:2.7.11.1];K04733//interleukin-1 receptor-associated kinase 4 [EC:2.7.11.1];K04733//interleukin-1 receptor-associated kinase 4 [EC:2.7.11.1];K04730//interleukin-1 receptor-associated kinase 1 [EC:2.7.11.1];K04733//interleukin-1 receptor-associated kinase 4 [EC:2.7.11.1]
CL5157.Contig2		6.18991	1.91174e-06	6.41576	2.12024e-07	6.44614	3.65499e-07	K04733//interleukin-1 receptor-associated kinase 4 [EC:2.7.11.1];K04733//interleukin-1 receptor-associated kinase 4 [EC:2.7.11.1];K04733//interleukin-1 receptor-associated kinase 4 [EC:2.7.11.1];K04730//interleukin-1 receptor-associated kinase 1 [EC:2.7.11.1];K04733//interleukin-1 receptor-associated kinase 4 [EC:2.7.11.1]
CL5165.Contig3	ko04075//Plant hormone signal transduction	2.65321	0.000510534	2.56352	0.00965983	2.74844	0.000252444	K13463//coronatine-insensitive protein 1+ko04075//Plant hormone signal transduction;K13463//coronatine-insensitive protein 1+ko04075//Plant hormone signal transduction;K13463//coronatine-insensitive protein 1+ko04075//Plant hormone signal transduction;K13463//coronatine-insensitive protein 1+ko04075//Plant hormone signal transduction;K13463//coronatine-insensitive protein 1+ko04075//Plant hormone…
CL5180.Contig1		1.85607	0.00142891	3.5759	6.03239e-05	2.02159	0.000106314
CL5180.Contig3		1.01776	0.0144404	1.47806	1.01362e-07	0.730384	0.0444666	K01102//pyruvate dehydrogenase phosphatase [EC:3.1.3.43];K01102//pyruvate dehydrogenase phosphatase [EC:3.1.3.43];K01102//pyruvate dehydrogenase phosphatase [EC:3.1.3.43];K01102//pyruvate dehydrogenase phosphatase [EC:3.1.3.43];K01102//pyruvate dehydrogenase phosphatase [EC:3.1.3.43]
CL5183.Contig4	ko04144//Endocytosis	1.24871	0.000169702	1.27962	0.000223712	0.996383	0.000412456	K12483//EH domain-containing protein 1+ko04144//Endocytosis;K12483//EH domain-containing protein 1+ko04144//Endocytosis;K12483//EH domain-containing protein 1+ko04144//Endocytosis;K12483//EH domain-containing protein 1+ko04144//Endocytosis;K12483//EH domain-containing protein 1+ko04144//Endocytosis
CL5187.Contig2		3.70755	0.000395087	2.57829	0.000853772	1.70511	0.0198248	K11855//ubiquitin carboxyl-terminal hydrolase 36/42 [EC:3.4.19.12];K11000//callose synthase [EC:2.4.1.-]
CL5188.Contig3		3.4611	2.35373e-11	2.09271	1.26938e-06	1.7822	6.42946e-07	K01278//dipeptidyl-peptidase 4 [EC:3.4.14.5];K01278//dipeptidyl-peptidase 4 [EC:3.4.14.5];K01278//dipeptidyl-peptidase 4 [EC:3.4.14.5];K01278//dipeptidyl-peptidase 4 [EC:3.4.14.5];K01278//dipeptidyl-peptidase 4 [EC:3.4.14.5]
CL519.Contig2		1.94022	0.00434319	1.81353	0.00720035	2.38851	6.0696e-06	K07238//zinc transporter, ZIP family;K07238//zinc transporter, ZIP family;K07238//zinc transporter, ZIP family;K07238//zinc transporter, ZIP family
CL5210.Contig2		3.41327	1.51422e-05	3.54617	0.00168667	1.80817	0.0156655
CL5210.Contig4		5.80547	6.20213e-08	7.19497	1.40074e-10	2.15181	0.0194896
CL5235.Contig1		1.68358	0.00422816	1.61265	0.0246297	2.18941	5.48774e-05	K15503//serine/threonine-protein phosphatase 6 regulatory ankyrin repeat subunit B;K15503//serine/threonine-protein phosphatase 6 regulatory ankyrin repeat subunit B;K15502//serine/threonine-protein phosphatase 6 regulatory ankyrin repeat subunit A;K15503//serine/threonine-protein phosphatase 6 regulatory ankyrin repeat subunit B;K15503//serine/threonine-protein phosphatase 6 regulatory ankyrin r…
CL5235.Contig2		2.00847	2.64496e-09	1.49194	0.0018125	1.63099	2.43191e-06	K15503//serine/threonine-protein phosphatase 6 regulatory ankyrin repeat subunit B;K15503//serine/threonine-protein phosphatase 6 regulatory ankyrin repeat subunit B;K15502//serine/threonine-protein phosphatase 6 regulatory ankyrin repeat subunit A;K15503//serine/threonine-protein phosphatase 6 regulatory ankyrin repeat subunit B;K15503//serine/threonine-protein phosphatase 6 regulatory ankyrin r…
CL5242.Contig2	ko01100//Metabolic pathways;ko00562//Inositol phosphate metabolism	1.83178	0.0288201	4.86166	2.82698e-07	5.97914	1.18949e-07	K01858//myo-inositol-1-phosphate synthase [EC:5.5.1.4]+ko01100//Metabolic pathways+ko00562//Inositol phosphate metabolism;K01858//myo-inositol-1-phosphate synthase [EC:5.5.1.4]+ko01100//Metabolic pathways+ko00562//Inositol phosphate metabolism;K01858//myo-inositol-1-phosphate synthase [EC:5.5.1.4]+ko01100//Metabolic pathways+ko00562//Inositol phosphate metabolism;K01858//myo-inositol-1-phosphate …
CL5252.Contig1	ko01100//Metabolic pathways;ko01210//2-Oxocarboxylic acid metabolism;ko01230//Biosynthesis of amino acids;ko01200//Carbon metabolism;ko00250//Alanine, aspartate and glutamate metabolism;ko00220//Arginine biosynthesis;ko00710//Carbon fixation in photosynthetic organisms	3.93154	1.23569e-27	2.37323	5.78471e-10	3.11266	5.01434e-19	K00814//alanine transaminase [EC:2.6.1.2]+ko00250//Alanine, aspartate and glutamate metabolism+ko00220//Arginine biosynthesis+ko01230//Biosynthesis of amino acids+ko01100//Metabolic pathways+ko00710//Carbon fixation in photosynthetic organisms+ko01210//2-Oxocarboxylic acid metabolism+ko01200//Carbon metabolism;K00814//alanine transaminase [EC:2.6.1.2]+ko00250//Alanine, aspartate and glutamate met…
CL5252.Contig3	ko01210//2-Oxocarboxylic acid metabolism;ko01230//Biosynthesis of amino acids;ko00220//Arginine biosynthesis;ko00250//Alanine, aspartate and glutamate metabolism;ko01100//Metabolic pathways;ko01200//Carbon metabolism;ko00710//Carbon fixation in photosynthetic organisms	1.6511	8.82332e-08	1.30317	4.14247e-10	1.89495	7.23339e-33	K00814//alanine transaminase [EC:2.6.1.2]+ko00250//Alanine, aspartate and glutamate metabolism+ko00220//Arginine biosynthesis+ko01230//Biosynthesis of amino acids+ko01100//Metabolic pathways+ko00710//Carbon fixation in photosynthetic organisms+ko01210//2-Oxocarboxylic acid metabolism+ko01200//Carbon metabolism;K00814//alanine transaminase [EC:2.6.1.2]+ko00250//Alanine, aspartate and glutamate met…
CL5257.Contig2		4.91769	5.77738e-09	2.92467	5.33235e-05	3.18015	1.12555e-07
CL5260.Contig5		1.52937	6.15389e-05	1.38743	0.00793775	1.62091	6.48428e-05	K03255//protein TIF31
CL5263.Contig1		2.25344	0.000123058	2.38456	0.00015187	2.27218	4.7123e-05
CL5264.Contig3	ko00908//Zeatin biosynthesis	1.68906	0.0430994	1.34657	0.00905471	3.84492	5.78321e-13	K00279//cytokinin dehydrogenase [EC:1.5.99.12]+ko00908//Zeatin biosynthesis;K00279//cytokinin dehydrogenase [EC:1.5.99.12]+ko00908//Zeatin biosynthesis;K00279//cytokinin dehydrogenase [EC:1.5.99.12]+ko00908//Zeatin biosynthesis;K00279//cytokinin dehydrogenase [EC:1.5.99.12]+ko00908//Zeatin biosynthesis;K00279//cytokinin dehydrogenase [EC:1.5.99.12]+ko00908//Zeatin biosynthesis
CL5266.Contig1		3.49413	0.00638772	3.59992	0.00144358	3.59647	0.00311576
CL5290.Contig1	ko02010//ABC transporters	2.59239	0.0025494	2.88032	9.01841e-07	1.51854	0.0104695	K05666//ATP-binding cassette, subfamily C (CFTR/MRP), member 2+ko02010//ABC transporters;K05666//ATP-binding cassette, subfamily C (CFTR/MRP), member 2+ko02010//ABC transporters;K05666//ATP-binding cassette, subfamily C (CFTR/MRP), member 2+ko02010//ABC transporters;K05666//ATP-binding cassette, subfamily C (CFTR/MRP), member 2+ko02010//ABC transporters;K05666//ATP-binding cassette, subfamily C (…
CL5292.Contig1	ko01110//Biosynthesis of secondary metabolites;ko01100//Metabolic pathways;ko00710//Carbon fixation in photosynthetic organisms;ko01200//Carbon metabolism;ko00562//Inositol phosphate metabolism;ko00010//Glycolysis / Gluconeogenesis;ko01230//Biosynthesis of amino acids;ko00051//Fructose and mannose metabolism	1.07459	0.0124356	1.71421	1.72221e-05	1.5637	5.46523e-06	K01803//triosephosphate isomerase (TIM) [EC:5.3.1.1]+ko00010//Glycolysis / Gluconeogenesis+ko01230//Biosynthesis of amino acids+ko01100//Metabolic pathways+ko00051//Fructose and mannose metabolism+ko01110//Biosynthesis of secondary metabolites+ko00710//Carbon fixation in photosynthetic organisms+ko01200//Carbon metabolism+ko00562//Inositol phosphate metabolism;K01803//triosephosphate isomerase (T…
CL5292.Contig2	ko00051//Fructose and mannose metabolism;ko01200//Carbon metabolism;ko00562//Inositol phosphate metabolism;ko01110//Biosynthesis of secondary metabolites;ko00710//Carbon fixation in photosynthetic organisms;ko01230//Biosynthesis of amino acids;ko00010//Glycolysis / Gluconeogenesis;ko01100//Metabolic pathways	1.07254	0.0173509	2.29683	1.34887e-06	2.10713	1.12186e-09	K01803//triosephosphate isomerase (TIM) [EC:5.3.1.1]+ko00010//Glycolysis / Gluconeogenesis+ko01230//Biosynthesis of amino acids+ko01100//Metabolic pathways+ko00051//Fructose and mannose metabolism+ko01110//Biosynthesis of secondary metabolites+ko00710//Carbon fixation in photosynthetic organisms+ko01200//Carbon metabolism+ko00562//Inositol phosphate metabolism;K01803//triosephosphate isomerase (T…
CL5295.Contig2	ko00511//Other glycan degradation	9.57205	1.37579e-15	9.0488	1.36789e-18	6.82632	1.46828e-11	K01206//alpha-L-fucosidase [EC:3.2.1.51]+ko00511//Other glycan degradation;K01206//alpha-L-fucosidase [EC:3.2.1.51]+ko00511//Other glycan degradation;K01206//alpha-L-fucosidase [EC:3.2.1.51]+ko00511//Other glycan degradation;K01206//alpha-L-fucosidase [EC:3.2.1.51]+ko00511//Other glycan degradation
CL5295.Contig3	ko00511//Other glycan degradation	5.06838	7.35384e-41	5.00866	1.28691e-45	4.11773	2.06624e-36	K01206//alpha-L-fucosidase [EC:3.2.1.51]+ko00511//Other glycan degradation;K01206//alpha-L-fucosidase [EC:3.2.1.51]+ko00511//Other glycan degradation;K01206//alpha-L-fucosidase [EC:3.2.1.51]+ko00511//Other glycan degradation;K01206//alpha-L-fucosidase [EC:3.2.1.51]+ko00511//Other glycan degradation
CL5318.Contig3	ko00750//Vitamin B6 metabolism;ko01100//Metabolic pathways	8.4935	2.07813e-11	5.79198	1.15577e-12	5.8161	2.35523e-10	K05275//pyridoxine 4-dehydrogenase [EC:1.1.1.65]+ko00750//Vitamin B6 metabolism+ko01100//Metabolic pathways;K05275//pyridoxine 4-dehydrogenase [EC:1.1.1.65]+ko00750//Vitamin B6 metabolism+ko01100//Metabolic pathways;K05275//pyridoxine 4-dehydrogenase [EC:1.1.1.65]+ko00750//Vitamin B6 metabolism+ko01100//Metabolic pathways;K05275//pyridoxine 4-dehydrogenase [EC:1.1.1.65]+ko00750//Vitamin B6 metabo…
CL533.Contig23		4.36246	0.0145752	4.0116	0.0165011	4.12483	0.0123083	K17535//serine/threonine-protein kinase TNNI3K [EC:2.7.11.1];K17535//serine/threonine-protein kinase TNNI3K [EC:2.7.11.1];K17535//serine/threonine-protein kinase TNNI3K [EC:2.7.11.1];K17535//serine/threonine-protein kinase TNNI3K [EC:2.7.11.1];K17535//serine/threonine-protein kinase TNNI3K [EC:2.7.11.1]
CL5349.Contig1	ko00230//Purine metabolism;ko01100//Metabolic pathways;ko00232//Caffeine metabolism	1.48887	0.000147673	2.11993	1.10455e-07	1.87266	2.68702e-07	K00365//urate oxidase [EC:1.7.3.3]+ko00232//Caffeine metabolism+ko00230//Purine metabolism+ko01100//Metabolic pathways;K00365//urate oxidase [EC:1.7.3.3]+ko00232//Caffeine metabolism+ko00230//Purine metabolism+ko01100//Metabolic pathways;K00365//urate oxidase [EC:1.7.3.3]+ko00232//Caffeine metabolism+ko00230//Purine metabolism+ko01100//Metabolic pathways;K00365//urate oxidase [EC:1.7.3.3]+ko00232…
CL5349.Contig3	ko01100//Metabolic pathways;ko00232//Caffeine metabolism;ko00230//Purine metabolism	2.34425	0.0338339	3.29476	0.00159344	2.5031	0.0232196	K00365//urate oxidase [EC:1.7.3.3]+ko00232//Caffeine metabolism+ko00230//Purine metabolism+ko01100//Metabolic pathways;K00365//urate oxidase [EC:1.7.3.3]+ko00232//Caffeine metabolism+ko00230//Purine metabolism+ko01100//Metabolic pathways;K00365//urate oxidase [EC:1.7.3.3]+ko00232//Caffeine metabolism+ko00230//Purine metabolism+ko01100//Metabolic pathways;K00365//urate oxidase [EC:1.7.3.3]+ko00232…
CL5356.Contig1	ko01110//Biosynthesis of secondary metabolites;ko00040//Pentose and glucuronate interconversions;ko01100//Metabolic pathways;ko00561//Glycerolipid metabolism;ko00010//Glycolysis / Gluconeogenesis	2.23994	3.85099e-07	2.0663	0.00019016	2.26334	1.01104e-07	K00002//alcohol dehydrogenase (NADP+) [EC:1.1.1.2]+ko00010//Glycolysis / Gluconeogenesis+ko00040//Pentose and glucuronate interconversions+ko01100//Metabolic pathways+ko01110//Biosynthesis of secondary metabolites+ko00561//Glycerolipid metabolism;K00002//alcohol dehydrogenase (NADP+) [EC:1.1.1.2]+ko00010//Glycolysis / Gluconeogenesis+ko00040//Pentose and glucuronate interconversions+ko01100//Meta…
CL5356.Contig2	ko00010//Glycolysis / Gluconeogenesis;ko01100//Metabolic pathways;ko00040//Pentose and glucuronate interconversions;ko01110//Biosynthesis of secondary metabolites;ko00561//Glycerolipid metabolism	2.47561	9.73157e-09	3.15029	3.50671e-11	3.04399	7.48348e-13	K00002//alcohol dehydrogenase (NADP+) [EC:1.1.1.2]+ko00010//Glycolysis / Gluconeogenesis+ko00040//Pentose and glucuronate interconversions+ko01100//Metabolic pathways+ko01110//Biosynthesis of secondary metabolites+ko00561//Glycerolipid metabolism;K00002//alcohol dehydrogenase (NADP+) [EC:1.1.1.2]+ko00010//Glycolysis / Gluconeogenesis+ko00040//Pentose and glucuronate interconversions+ko01100//Meta…
CL5356.Contig3	ko01110//Biosynthesis of secondary metabolites;ko00561//Glycerolipid metabolism;ko00010//Glycolysis / Gluconeogenesis;ko00040//Pentose and glucuronate interconversions;ko01100//Metabolic pathways	3.41375	0.000143416	4.54455	1.73054e-08	3.82902	1.75808e-05	K00002//alcohol dehydrogenase (NADP+) [EC:1.1.1.2]+ko00010//Glycolysis / Gluconeogenesis+ko00040//Pentose and glucuronate interconversions+ko01100//Metabolic pathways+ko01110//Biosynthesis of secondary metabolites+ko00561//Glycerolipid metabolism;K00002//alcohol dehydrogenase (NADP+) [EC:1.1.1.2]+ko00010//Glycolysis / Gluconeogenesis+ko00040//Pentose and glucuronate interconversions+ko01100//Meta…
CL5356.Contig4	ko00040//Pentose and glucuronate interconversions;ko00561//Glycerolipid metabolism;ko01100//Metabolic pathways;ko01110//Biosynthesis of secondary metabolites;ko00010//Glycolysis / Gluconeogenesis	4.30749	5.17182e-08	4.36831	2.4401e-05	3.30003	4.08449e-06	K00002//alcohol dehydrogenase (NADP+) [EC:1.1.1.2]+ko00010//Glycolysis / Gluconeogenesis+ko00040//Pentose and glucuronate interconversions+ko01100//Metabolic pathways+ko01110//Biosynthesis of secondary metabolites+ko00561//Glycerolipid metabolism;K00002//alcohol dehydrogenase (NADP+) [EC:1.1.1.2]+ko00010//Glycolysis / Gluconeogenesis+ko00040//Pentose and glucuronate interconversions+ko01100//Meta…
CL5356.Contig6	ko00561//Glycerolipid metabolism;ko00010//Glycolysis / Gluconeogenesis;ko01100//Metabolic pathways;ko01110//Biosynthesis of secondary metabolites;ko00040//Pentose and glucuronate interconversions	4.59208	0.00062672	4.91582	9.86826e-09	6.43699	4.03212e-10	K00002//alcohol dehydrogenase (NADP+) [EC:1.1.1.2]+ko00010//Glycolysis / Gluconeogenesis+ko00040//Pentose and glucuronate interconversions+ko01100//Metabolic pathways+ko01110//Biosynthesis of secondary metabolites+ko00561//Glycerolipid metabolism;K00002//alcohol dehydrogenase (NADP+) [EC:1.1.1.2]+ko00010//Glycolysis / Gluconeogenesis+ko00040//Pentose and glucuronate interconversions+ko01100//Meta…
CL5386.Contig3		2.49354	1.10551e-06	1.37123	0.0255692	1.99568	1.12941e-05
CL5392.Contig1		6.39346	1.19166e-05	2.16863	0.0350154	2.67566	0.0150554	K17800//LETM1 and EF-hand domain-containing protein 1, mitochondrial;K17800//LETM1 and EF-hand domain-containing protein 1, mitochondrial;K17800//LETM1 and EF-hand domain-containing protein 1, mitochondrial;K17800//LETM1 and EF-hand domain-containing protein 1, mitochondrial
CL5407.Contig1		10.1022	2.6273e-43	7.7375	7.23892e-35	8.95243	3.57134e-29	K09264//MADS-box transcription factor, plant;K09264//MADS-box transcription factor, plant;K09264//MADS-box transcription factor, plant;K09264//MADS-box transcription factor, plant
CL5407.Contig2		11.0089	1.20924e-58	8.76265	3.53867e-86	8.69906	1.13864e-25	K09264//MADS-box transcription factor, plant;K09264//MADS-box transcription factor, plant;K09264//MADS-box transcription factor, plant;K09264//MADS-box transcription factor, plant
CL5407.Contig3		10.4334	1.80494e-21	7.39485	5.57105e-17	10.0663	2.09891e-26	K09264//MADS-box transcription factor, plant;K09264//MADS-box transcription factor, plant;K09264//MADS-box transcription factor, plant;K09264//MADS-box transcription factor, plant
CL5407.Contig4		8.58725	3.34225e-23	7.55999	1.27999e-31	6.75127	1.52005e-36	K09264//MADS-box transcription factor, plant;K09264//MADS-box transcription factor, plant;K09264//MADS-box transcription factor, plant;K09264//MADS-box transcription factor, plant
CL5410.Contig3		2.52458	4.56478e-07	4.44772	1.21159e-14	2.43555	7.28542e-07	K09422//transcription factor MYB, plant;K09422//transcription factor MYB, plant;K09422//transcription factor MYB, plant;K09422//transcription factor MYB, plant;K09422//transcription factor MYB, plant
CL5424.Contig2		1.76923	0.00019968	0.997489	0.00818748	1.68674	2.01045e-06	K22989//integral membrane protein GPR137
CL5427.Contig2	ko01100//Metabolic pathways;ko00500//Starch and sucrose metabolism	3.77251	0.0172644	4.63211	0.000553384	4.61595	0.000565395	K00695//sucrose synthase [EC:2.4.1.13]+ko01100//Metabolic pathways+ko00500//Starch and sucrose metabolism;K00695//sucrose synthase [EC:2.4.1.13]+ko01100//Metabolic pathways+ko00500//Starch and sucrose metabolism;K00695//sucrose synthase [EC:2.4.1.13]+ko01100//Metabolic pathways+ko00500//Starch and sucrose metabolism;K00695//sucrose synthase [EC:2.4.1.13]+ko01100//Metabolic pathways+ko00500//Starc…
CL5427.Contig3	ko01100//Metabolic pathways;ko00500//Starch and sucrose metabolism	3.27393	0.000423803	8.25585	2.5787e-17	4.38701	4.01911e-09	K00695//sucrose synthase [EC:2.4.1.13]+ko01100//Metabolic pathways+ko00500//Starch and sucrose metabolism;K00695//sucrose synthase [EC:2.4.1.13]+ko01100//Metabolic pathways+ko00500//Starch and sucrose metabolism;K00695//sucrose synthase [EC:2.4.1.13]+ko01100//Metabolic pathways+ko00500//Starch and sucrose metabolism;K00695//sucrose synthase [EC:2.4.1.13]+ko01100//Metabolic pathways+ko00500//Starc…
CL5431.Contig1		3.69566	0.00102337	3.90487	0.00203867	2.7418	0.000535281
CL5431.Contig2		3.30441	0.00216233	2.72578	1.50873e-18	2.05652	2.64732e-11
CL5431.Contig5		2.66721	6.51586e-06	3.59417	0.000995497	2.15638	3.50315e-08
CL5431.Contig6		2.93225	1.77378e-09	3.66518	9.30036e-14	2.69289	2.77763e-06
CL5452.Contig1	ko03040//Spliceosome	3.9315	4.86642e-05	2.60332	7.01119e-05	2.56272	0.000313736	K01369//legumain [EC:3.4.22.34];K11092//U2 small nuclear ribonucleoprotein A'+ko03040//Spliceosome
CL5453.Contig1	ko01100//Metabolic pathways;ko01110//Biosynthesis of secondary metabolites;ko00906//Carotenoid biosynthesis	6.81951	3.94709e-06	5.61199	1.29994e-05	5.61221	1.68761e-05	K15746//beta-carotene 3-hydroxylase [EC:1.14.15.24]+ko00906//Carotenoid biosynthesis+ko01100//Metabolic pathways+ko01110//Biosynthesis of secondary metabolites;K15746//beta-carotene 3-hydroxylase [EC:1.14.15.24]+ko00906//Carotenoid biosynthesis+ko01100//Metabolic pathways+ko01110//Biosynthesis of secondary metabolites;K15746//beta-carotene 3-hydroxylase [EC:1.14.15.24]+ko00906//Carotenoid biosynt…
CL5453.Contig3	ko01110//Biosynthesis of secondary metabolites;ko00906//Carotenoid biosynthesis;ko01100//Metabolic pathways	4.51855	0.00979513	3.3306	0.0366156	4.13739	0.00803838	K15746//beta-carotene 3-hydroxylase [EC:1.14.15.24]+ko00906//Carotenoid biosynthesis+ko01100//Metabolic pathways+ko01110//Biosynthesis of secondary metabolites;K15746//beta-carotene 3-hydroxylase [EC:1.14.15.24]+ko00906//Carotenoid biosynthesis+ko01100//Metabolic pathways+ko01110//Biosynthesis of secondary metabolites;K15746//beta-carotene 3-hydroxylase [EC:1.14.15.24]+ko00906//Carotenoid biosynt…
CL5459.Contig4		4.24651	3.10504e-06	2.21251	0.00425447	1.51746	0.00368411	K19042//E3 ubiquitin-protein ligase BOI and related proteins [EC:2.3.2.27];K19042//E3 ubiquitin-protein ligase BOI and related proteins [EC:2.3.2.27];K19042//E3 ubiquitin-protein ligase BOI and related proteins [EC:2.3.2.27];K19042//E3 ubiquitin-protein ligase BOI and related proteins [EC:2.3.2.27];K19042//E3 ubiquitin-protein ligase BOI and related proteins [EC:2.3.2.27]
CL5468.Contig1		7.7306	8.74558e-15	4.8407	8.97272e-10	6.36826	1.53095e-10	K12462//Rho GDP-dissociation inhibitor;K12462//Rho GDP-dissociation inhibitor;K12462//Rho GDP-dissociation inhibitor;K12462//Rho GDP-dissociation inhibitor;K12462//Rho GDP-dissociation inhibitor
CL5470.Contig5		4.01397	0.000862039	2.35598	0.0111835	1.96148	0.0324984	K19040//E3 ubiquitin-protein ligase ATL10/75/76/77/78 [EC:2.3.2.27];K19040//E3 ubiquitin-protein ligase ATL10/75/76/77/78 [EC:2.3.2.27];K19040//E3 ubiquitin-protein ligase ATL10/75/76/77/78 [EC:2.3.2.27];K19040//E3 ubiquitin-protein ligase ATL10/75/76/77/78 [EC:2.3.2.27]
CL5472.Contig2		8.24656	3.023e-14	6.58087	4.9555e-14	7.45509	6.02883e-15
CL5480.Contig1		4.37393	1.4321e-13	4.0265	1.44228e-12	4.13175	2.27297e-14	K19041//E3 ubiquitin-protein ligase RNF38/44 [EC:2.3.2.27];K19041//E3 ubiquitin-protein ligase RNF38/44 [EC:2.3.2.27];K19041//E3 ubiquitin-protein ligase RNF38/44 [EC:2.3.2.27];K19041//E3 ubiquitin-protein ligase RNF38/44 [EC:2.3.2.27];K19041//E3 ubiquitin-protein ligase RNF38/44 [EC:2.3.2.27]
CL5480.Contig2		1.612	0.0319325	1.5138	0.0378474	1.76897	0.00497257	K19041//E3 ubiquitin-protein ligase RNF38/44 [EC:2.3.2.27];K19041//E3 ubiquitin-protein ligase RNF38/44 [EC:2.3.2.27];K19041//E3 ubiquitin-protein ligase RNF38/44 [EC:2.3.2.27];K19041//E3 ubiquitin-protein ligase RNF38/44 [EC:2.3.2.27];K19041//E3 ubiquitin-protein ligase RNF38/44 [EC:2.3.2.27]
CL5484.Contig2	ko03020//RNA polymerase	1.69312	0.000185211	1.11532	0.00466533	1.32259	0.000458239	K03011//DNA-directed RNA polymerase II subunit RPB3+ko03020//RNA polymerase;K03011//DNA-directed RNA polymerase II subunit RPB3+ko03020//RNA polymerase;K03011//DNA-directed RNA polymerase II subunit RPB3+ko03020//RNA polymerase;K03011//DNA-directed RNA polymerase II subunit RPB3+ko03020//RNA polymerase;K03011//DNA-directed RNA polymerase II subunit RPB3+ko03020//RNA polymerase
CL5486.Contig1		2.1819	6.07346e-06	1.78017	0.000423127	2.50472	9.23067e-15	K09716//D-aminoacyl-tRNA deacylase [EC:3.1.1.96];K09716//D-aminoacyl-tRNA deacylase [EC:3.1.1.96];K09716//D-aminoacyl-tRNA deacylase [EC:3.1.1.96];K09716//D-aminoacyl-tRNA deacylase [EC:3.1.1.96];K09716//D-aminoacyl-tRNA deacylase [EC:3.1.1.96]
CL5495.Contig3	ko00520//Amino sugar and nucleotide sugar metabolism;ko00040//Pentose and glucuronate interconversions;ko00053//Ascorbate and aldarate metabolism;ko04075//Plant hormone signal transduction;ko01100//Metabolic pathways;ko04016//MAPK signaling pathway - plant	3.7267	1.44046e-18	2.33867	2.69014e-07	2.0937	0.0013228	K16190//glucuronokinase [EC:2.7.1.43]+ko00520//Amino sugar and nucleotide sugar metabolism+ko00040//Pentose and glucuronate interconversions+ko01100//Metabolic pathways+ko00053//Ascorbate and aldarate metabolism;K13422//transcription factor MYC2+ko04016//MAPK signaling pathway - plant+ko04075//Plant hormone signal transduction;K13422//transcription factor MYC2+ko04016//MAPK signaling pathway - pl…
CL5509.Contig2		1.48119	9.03872e-06	1.24148	8.48583e-06	1.48282	1.27914e-09
CL552.Contig1		3.50874	0.000309816	2.75276	0.0131173	1.84705	0.0107093	K04733//interleukin-1 receptor-associated kinase 4 [EC:2.7.11.1];K04733//interleukin-1 receptor-associated kinase 4 [EC:2.7.11.1];K04733//interleukin-1 receptor-associated kinase 4 [EC:2.7.11.1];K04733//interleukin-1 receptor-associated kinase 4 [EC:2.7.11.1];K04733//interleukin-1 receptor-associated kinase 4 [EC:2.7.11.1]
CL552.Contig5		2.22167	0.00322198	3.69811	0.00290399	2.6102	0.00024972	K04733//interleukin-1 receptor-associated kinase 4 [EC:2.7.11.1];K04733//interleukin-1 receptor-associated kinase 4 [EC:2.7.11.1];K04733//interleukin-1 receptor-associated kinase 4 [EC:2.7.11.1];K04733//interleukin-1 receptor-associated kinase 4 [EC:2.7.11.1];K04733//interleukin-1 receptor-associated kinase 4 [EC:2.7.11.1]
CL552.Contig8		1.84706	0.000809212	2.85332	1.40598e-07	1.186	0.0206905	K04733//interleukin-1 receptor-associated kinase 4 [EC:2.7.11.1];K04733//interleukin-1 receptor-associated kinase 4 [EC:2.7.11.1];K04733//interleukin-1 receptor-associated kinase 4 [EC:2.7.11.1];K04733//interleukin-1 receptor-associated kinase 4 [EC:2.7.11.1];K04733//interleukin-1 receptor-associated kinase 4 [EC:2.7.11.1]
CL552.Contig9		1.29193	0.0119527	3.24169	1.46064e-05	1.07188	0.00281606	K04733//interleukin-1 receptor-associated kinase 4 [EC:2.7.11.1];K04733//interleukin-1 receptor-associated kinase 4 [EC:2.7.11.1];K04733//interleukin-1 receptor-associated kinase 4 [EC:2.7.11.1];K04733//interleukin-1 receptor-associated kinase 4 [EC:2.7.11.1];K04733//interleukin-1 receptor-associated kinase 4 [EC:2.7.11.1]
CL5533.Contig1	ko00906//Carotenoid biosynthesis;ko01100//Metabolic pathways;ko01110//Biosynthesis of secondary metabolites	5.00606	1.81773e-13	1.80399	0.0160746	1.67337	0.0172664	K15746//beta-carotene 3-hydroxylase [EC:1.14.15.24]+ko00906//Carotenoid biosynthesis+ko01100//Metabolic pathways+ko01110//Biosynthesis of secondary metabolites;K15746//beta-carotene 3-hydroxylase [EC:1.14.15.24]+ko00906//Carotenoid biosynthesis+ko01100//Metabolic pathways+ko01110//Biosynthesis of secondary metabolites;K15746//beta-carotene 3-hydroxylase [EC:1.14.15.24]+ko00906//Carotenoid biosynt…
CL5544.Contig1		1.58896	0.000486197	2.78955	1.02908e-08	2.10626	1.10828e-07	K22988//transmembrane protein adipocyte-associated 1;K22988//transmembrane protein adipocyte-associated 1;K22988//transmembrane protein adipocyte-associated 1;K22988//transmembrane protein adipocyte-associated 1;K22988//transmembrane protein adipocyte-associated 1
CL555.Contig3	ko00511//Other glycan degradation	5.07089	1.79979e-13	3.52751	4.95426e-10	4.22951	4.0372e-15	K01206//alpha-L-fucosidase [EC:3.2.1.51]+ko00511//Other glycan degradation;K01206//alpha-L-fucosidase [EC:3.2.1.51]+ko00511//Other glycan degradation;K01206//alpha-L-fucosidase [EC:3.2.1.51]+ko00511//Other glycan degradation;K01206//alpha-L-fucosidase [EC:3.2.1.51]+ko00511//Other glycan degradation
CL5560.Contig3	ko04144//Endocytosis	6.23794	2.39561e-10	3.72205	1.4989e-05	3.38148	1.07258e-05	K19984//exocyst complex component 5;K05747//Wiskott-Aldrich syndrome protein+ko04144//Endocytosis;K02184//formin 2
CL5560.Contig5		5.39156	1.21647e-08	2.42411	0.00191382	2.88966	4.10969e-05	K01147//exoribonuclease II [EC:3.1.13.1];K01147//exoribonuclease II [EC:3.1.13.1];K01147//exoribonuclease II [EC:3.1.13.1];K01147//exoribonuclease II [EC:3.1.13.1];K01147//exoribonuclease II [EC:3.1.13.1]
CL5565.Contig8	ko01100//Metabolic pathways;ko00270//Cysteine and methionine metabolism;ko01110//Biosynthesis of secondary metabolites;ko00260//Glycine, serine and threonine metabolism;ko01230//Biosynthesis of amino acids;ko00261//Monobactam biosynthesis;ko01210//2-Oxocarboxylic acid metabolism;ko00300//Lysine biosynthesis	4.98594	1.18927e-06	1.50886	0.000649593	3.45465	2.62913e-21	K00928//aspartate kinase [EC:2.7.2.4]+ko00300//Lysine biosynthesis+ko01230//Biosynthesis of amino acids+ko01100//Metabolic pathways+ko01110//Biosynthesis of secondary metabolites+ko01210//2-Oxocarboxylic acid metabolism+ko00261//Monobactam biosynthesis+ko00260//Glycine, serine and threonine metabolism+ko00270//Cysteine and methionine metabolism;K00928//aspartate kinase [EC:2.7.2.4]+ko00300//Lysin…
CL5576.Contig1	ko00340//Histidine metabolism;ko00620//Pyruvate metabolism;ko00903//Limonene and pinene degradation;ko00380//Tryptophan metabolism;ko00410//beta-Alanine metabolism;ko00310//Lysine degradation;ko01110//Biosynthesis of secondary metabolites;ko00053//Ascorbate and aldarate metabolism;ko00071//Fatty acid degradation;ko01100//Metabolic pathways;ko00010//Glycolysis / Gluconeogenesis;ko00561//Glycerolip…	1.11895	8.66792e-07	1.7598	4.86602e-13	1.6451	4.96835e-20	K00128//aldehyde dehydrogenase (NAD+) [EC:1.2.1.3]+ko00410//beta-Alanine metabolism+ko00310//Lysine degradation+ko00010//Glycolysis / Gluconeogenesis+ko00903//Limonene and pinene degradation+ko00380//Tryptophan metabolism+ko00330//Arginine and proline metabolism+ko00280//Valine, leucine and isoleucine degradation+ko01100//Metabolic pathways+ko00053//Ascorbate and aldarate metabolism+ko00340//Hist…
CL5583.Contig2		4.0727	0.000196941	2.66853	0.00417572	3.77869	3.49344e-05
CL5587.Contig2		4.8794	5.60054e-09	1.66785	1.20663e-05	3.29796	1.03992e-21	K16281//RING-H2 zinc finger protein RHA1;K16281//RING-H2 zinc finger protein RHA1;K16281//RING-H2 zinc finger protein RHA1;K16281//RING-H2 zinc finger protein RHA1;K16281//RING-H2 zinc finger protein RHA1
CL5589.Contig1	ko00260//Glycine, serine and threonine metabolism;ko01200//Carbon metabolism;ko00630//Glyoxylate and dicarboxylate metabolism;ko01100//Metabolic pathways;ko01110//Biosynthesis of secondary metabolites	3.80901	4.86566e-14	2.04505	0.000177515	1.40411	0.00550092	K02437//glycine cleavage system H protein+ko01100//Metabolic pathways+ko01110//Biosynthesis of secondary metabolites+ko00260//Glycine, serine and threonine metabolism+ko01200//Carbon metabolism+ko00630//Glyoxylate and dicarboxylate metabolism;K02437//glycine cleavage system H protein+ko01100//Metabolic pathways+ko01110//Biosynthesis of secondary metabolites+ko00260//Glycine, serine and threonine …
CL5592.Contig7		1.61985	1.05591e-05	1.08737	0.00205998	0.874451	0.00464469	K08494//novel plant SNARE;K08494//novel plant SNARE;K08494//novel plant SNARE;K08494//novel plant SNARE;K08494//novel plant SNARE
CL5598.Contig1		3.72252	3.12188e-07	3.40892	2.62329e-06	3.87232	4.92338e-11
CL5598.Contig7		1.94734	0.037559	3.91676	1.09461e-10	4.438	4.82817e-10
CL5608.Contig6		6.75151	2.45e-06	3.1662	0.0142851	6.2639	9.17666e-07	K15285//solute carrier family 35, member E3;K15285//solute carrier family 35, member E3;K15285//solute carrier family 35, member E3;K15285//solute carrier family 35, member E3;K15285//solute carrier family 35, member E3
CL5610.Contig2		0.991277	0.0411362	1.01022	0.0390393	1.45047	0.00172318
CL5618.Contig1		1.04359	0.0475635	1.27381	0.00225471	1.66346	4.85219e-06	K07033//uncharacterized protein;K09015//Fe-S cluster assembly protein SufD;K09015//Fe-S cluster assembly protein SufD;K09015//Fe-S cluster assembly protein SufD;K09015//Fe-S cluster assembly protein SufD
CL562.Contig1	ko01100//Metabolic pathways;ko01110//Biosynthesis of secondary metabolites;ko00940//Phenylpropanoid biosynthesis;ko03013//RNA transport	6.7979	1.09241e-13	6.87861	4.7678e-20	6.4674	1.46749e-19	K14306//nuclear pore complex protein Nup62+ko03013//RNA transport;K01180//endo-1,3(4)-beta-glucanase [EC:3.2.1.6];K00430//peroxidase [EC:1.11.1.7]+ko01100//Metabolic pathways+ko01110//Biosynthesis of secondary metabolites+ko00940//Phenylpropanoid biosynthesis
CL562.Contig2	ko01100//Metabolic pathways;ko00940//Phenylpropanoid biosynthesis;ko01110//Biosynthesis of secondary metabolites;ko03013//RNA transport	6.35137	2.76989e-10	5.85029	2.71219e-26	5.12035	2.5611e-13	K14306//nuclear pore complex protein Nup62+ko03013//RNA transport;K01180//endo-1,3(4)-beta-glucanase [EC:3.2.1.6];K00430//peroxidase [EC:1.11.1.7]+ko01100//Metabolic pathways+ko01110//Biosynthesis of secondary metabolites+ko00940//Phenylpropanoid biosynthesis
CL5641.Contig1	ko00630//Glyoxylate and dicarboxylate metabolism;ko00710//Carbon fixation in photosynthetic organisms;ko01200//Carbon metabolism;ko01100//Metabolic pathways	10.0896	3.11502e-18	3.30387	7.5376e-07	5.18835	9.61914e-16	K01602//ribulose-bisphosphate carboxylase small chain [EC:4.1.1.39]+ko01100//Metabolic pathways+ko00710//Carbon fixation in photosynthetic organisms+ko01200//Carbon metabolism+ko00630//Glyoxylate and dicarboxylate metabolism;K01602//ribulose-bisphosphate carboxylase small chain [EC:4.1.1.39]+ko01100//Metabolic pathways+ko00710//Carbon fixation in photosynthetic organisms+ko01200//Carbon metabolis…
CL5644.Contig1		1.9845	0.000195466	1.45399	0.0199464	1.23385	0.0142552	K13145//integrator complex subunit 8
CL5644.Contig2		1.52573	3.56984e-07	0.891592	0.0087229	0.595527	0.0243934	K13145//integrator complex subunit 8
CL5649.Contig1		8.62529	1.54085e-11	8.0536	3.21935e-13	8.09526	1.09258e-12	K06185//ATP-binding cassette, subfamily F, member 2;K06185//ATP-binding cassette, subfamily F, member 2;K06185//ATP-binding cassette, subfamily F, member 2;K06185//ATP-binding cassette, subfamily F, member 2
CL5649.Contig4		2.65078	0.00227816	3.00561	0.000854302	3.2428	0.000112022	K06185//ATP-binding cassette, subfamily F, member 2;K06185//ATP-binding cassette, subfamily F, member 2;K06185//ATP-binding cassette, subfamily F, member 2;K06185//ATP-binding cassette, subfamily F, member 2
CL5651.Contig10	ko00920//Sulfur metabolism	6.79688	2.71902e-40	2.79148	6.56535e-06	4.57344	6.77846e-17	K17725//sulfur dioxygenase [EC:1.13.11.18]+ko00920//Sulfur metabolism;K17725//sulfur dioxygenase [EC:1.13.11.18]+ko00920//Sulfur metabolism;K17725//sulfur dioxygenase [EC:1.13.11.18]+ko00920//Sulfur metabolism;K17725//sulfur dioxygenase [EC:1.13.11.18]+ko00920//Sulfur metabolism;K17725//sulfur dioxygenase [EC:1.13.11.18]+ko00920//Sulfur metabolism
CL5651.Contig4	ko00920//Sulfur metabolism	4.56194	0.00106764	2.9777	0.00773678	5.96206	6.25109e-06	K17725//sulfur dioxygenase [EC:1.13.11.18]+ko00920//Sulfur metabolism;K17725//sulfur dioxygenase [EC:1.13.11.18]+ko00920//Sulfur metabolism;K17725//sulfur dioxygenase [EC:1.13.11.18]+ko00920//Sulfur metabolism;K17725//sulfur dioxygenase [EC:1.13.11.18]+ko00920//Sulfur metabolism;K17725//sulfur dioxygenase [EC:1.13.11.18]+ko00920//Sulfur metabolism
CL5651.Contig6	ko00920//Sulfur metabolism	4.49672	0.0148089	3.64534	0.0374379	3.739	0.0285432	K17725//sulfur dioxygenase [EC:1.13.11.18]+ko00920//Sulfur metabolism;K17725//sulfur dioxygenase [EC:1.13.11.18]+ko00920//Sulfur metabolism;K17725//sulfur dioxygenase [EC:1.13.11.18]+ko00920//Sulfur metabolism;K17725//sulfur dioxygenase [EC:1.13.11.18]+ko00920//Sulfur metabolism;K17725//sulfur dioxygenase [EC:1.13.11.18]+ko00920//Sulfur metabolism
CL5651.Contig7	ko00920//Sulfur metabolism	5.01278	3.59428e-05	2.38846	0.0190776	4.91352	4.45701e-06	K17725//sulfur dioxygenase [EC:1.13.11.18]+ko00920//Sulfur metabolism;K17725//sulfur dioxygenase [EC:1.13.11.18]+ko00920//Sulfur metabolism;K17725//sulfur dioxygenase [EC:1.13.11.18]+ko00920//Sulfur metabolism;K17725//sulfur dioxygenase [EC:1.13.11.18]+ko00920//Sulfur metabolism;K17725//sulfur dioxygenase [EC:1.13.11.18]+ko00920//Sulfur metabolism
CL5651.Contig8	ko00920//Sulfur metabolism	2.84634	0.0290241	3.5643	3.25125e-05	4.19773	2.16302e-05	K17725//sulfur dioxygenase [EC:1.13.11.18]+ko00920//Sulfur metabolism;K17725//sulfur dioxygenase [EC:1.13.11.18]+ko00920//Sulfur metabolism;K17725//sulfur dioxygenase [EC:1.13.11.18]+ko00920//Sulfur metabolism;K17725//sulfur dioxygenase [EC:1.13.11.18]+ko00920//Sulfur metabolism;K17725//sulfur dioxygenase [EC:1.13.11.18]+ko00920//Sulfur metabolism
CL5651.Contig9	ko00920//Sulfur metabolism	6.29248	1.61254e-05	4.70146	6.8504e-05	5.87425	5.29428e-06	K17725//sulfur dioxygenase [EC:1.13.11.18]+ko00920//Sulfur metabolism;K17725//sulfur dioxygenase [EC:1.13.11.18]+ko00920//Sulfur metabolism;K17725//sulfur dioxygenase [EC:1.13.11.18]+ko00920//Sulfur metabolism;K17725//sulfur dioxygenase [EC:1.13.11.18]+ko00920//Sulfur metabolism;K17725//sulfur dioxygenase [EC:1.13.11.18]+ko00920//Sulfur metabolism
CL5656.Contig2	ko01110//Biosynthesis of secondary metabolites;ko01100//Metabolic pathways;ko00020//Citrate cycle (TCA cycle)	3.96036	0.00676323	2.96544	0.011527	4.25295	0.00120664	K01648//ATP citrate (pro-S)-lyase [EC:2.3.3.8]+ko00020//Citrate cycle (TCA cycle)+ko01100//Metabolic pathways+ko01110//Biosynthesis of secondary metabolites;K01648//ATP citrate (pro-S)-lyase [EC:2.3.3.8]+ko00020//Citrate cycle (TCA cycle)+ko01100//Metabolic pathways+ko01110//Biosynthesis of secondary metabolites;K01648//ATP citrate (pro-S)-lyase [EC:2.3.3.8]+ko00020//Citrate cycle (TCA cycle)+ko0…
CL5656.Contig4	ko01110//Biosynthesis of secondary metabolites;ko01100//Metabolic pathways;ko00020//Citrate cycle (TCA cycle)	1.87384	0.000577773	1.69335	0.00553793	1.63783	0.00192428	K01648//ATP citrate (pro-S)-lyase [EC:2.3.3.8]+ko00020//Citrate cycle (TCA cycle)+ko01100//Metabolic pathways+ko01110//Biosynthesis of secondary metabolites;K01648//ATP citrate (pro-S)-lyase [EC:2.3.3.8]+ko00020//Citrate cycle (TCA cycle)+ko01100//Metabolic pathways+ko01110//Biosynthesis of secondary metabolites;K01648//ATP citrate (pro-S)-lyase [EC:2.3.3.8]+ko00020//Citrate cycle (TCA cycle)+ko0…
CL5664.Contig1		2.50741	0.00335489	2.43488	0.000622231	2.47314	4.79378e-05
CL5664.Contig4		1.46783	0.0101267	2.46093	8.13769e-08	1.24242	0.0103289
CL5683.Contig4	ko01100//Metabolic pathways;ko00280//Valine, leucine and isoleucine degradation	3.16464	4.25522e-05	2.16866	0.00869525	2.47117	0.00134441	K01968//3-methylcrotonyl-CoA carboxylase alpha subunit [EC:6.4.1.4]+ko00280//Valine, leucine and isoleucine degradation+ko01100//Metabolic pathways;K01968//3-methylcrotonyl-CoA carboxylase alpha subunit [EC:6.4.1.4]+ko00280//Valine, leucine and isoleucine degradation+ko01100//Metabolic pathways;K01968//3-methylcrotonyl-CoA carboxylase alpha subunit [EC:6.4.1.4]+ko00280//Valine, leucine and isoleu…
CL570.Contig17	ko01110//Biosynthesis of secondary metabolites;ko01100//Metabolic pathways;ko00500//Starch and sucrose metabolism	1.70091	0.0483924	2.73341	0.00418397	1.86236	0.0217633	K04733//interleukin-1 receptor-associated kinase 4 [EC:2.7.11.1];K01214//isoamylase [EC:3.2.1.68]+ko01100//Metabolic pathways+ko00500//Starch and sucrose metabolism+ko01110//Biosynthesis of secondary metabolites
CL5713.Contig4		2.84782	0.000251105	1.95475	0.0305072	2.71063	0.000447339	K17964//leucine-rich PPR motif-containing protein, mitochondrial;K17964//leucine-rich PPR motif-containing protein, mitochondrial;K17710//pentatricopeptide repeat domain-containing protein 1;K17710//pentatricopeptide repeat domain-containing protein 1
CL5720.Contig3	ko00010//Glycolysis / Gluconeogenesis;ko00620//Pyruvate metabolism;ko01110//Biosynthesis of secondary metabolites;ko01230//Biosynthesis of amino acids;ko00230//Purine metabolism;ko01100//Metabolic pathways;ko01200//Carbon metabolism	3.34122	2.61616e-06	4.6275	4.39981e-11	6.52328	4.46699e-13	K00873//pyruvate kinase [EC:2.7.1.40]+ko00010//Glycolysis / Gluconeogenesis+ko00230//Purine metabolism+ko01230//Biosynthesis of amino acids+ko01100//Metabolic pathways+ko01110//Biosynthesis of secondary metabolites+ko00620//Pyruvate metabolism+ko01200//Carbon metabolism;K00873//pyruvate kinase [EC:2.7.1.40]+ko00010//Glycolysis / Gluconeogenesis+ko00230//Purine metabolism+ko01230//Biosynthesis of …
CL5720.Contig4	ko01110//Biosynthesis of secondary metabolites;ko00230//Purine metabolism;ko00620//Pyruvate metabolism;ko00010//Glycolysis / Gluconeogenesis;ko01100//Metabolic pathways;ko01230//Biosynthesis of amino acids;ko01200//Carbon metabolism	2.65526	8.69671e-09	1.54816	0.00631377	2.14392	2.70778e-07	K00873//pyruvate kinase [EC:2.7.1.40]+ko00010//Glycolysis / Gluconeogenesis+ko00230//Purine metabolism+ko01230//Biosynthesis of amino acids+ko01100//Metabolic pathways+ko01110//Biosynthesis of secondary metabolites+ko00620//Pyruvate metabolism+ko01200//Carbon metabolism;K00873//pyruvate kinase [EC:2.7.1.40]+ko00010//Glycolysis / Gluconeogenesis+ko00230//Purine metabolism+ko01230//Biosynthesis of …
CL5727.Contig2		3.66482	0.000343442	2.01091	0.0420716	2.5017	0.00457182	K08857//NIMA (never in mitosis gene a)-related kinase 1/4/5 [EC:2.7.11.1];K08857//NIMA (never in mitosis gene a)-related kinase 1/4/5 [EC:2.7.11.1];K08857//NIMA (never in mitosis gene a)-related kinase 1/4/5 [EC:2.7.11.1];K08857//NIMA (never in mitosis gene a)-related kinase 1/4/5 [EC:2.7.11.1];K08857//NIMA (never in mitosis gene a)-related kinase 1/4/5 [EC:2.7.11.1]
CL5737.Contig2	ko01100//Metabolic pathways;ko00600//Sphingolipid metabolism	1.52513	1.24009e-05	1.22836	0.005314	1.00986	0.0041738	K12349//neutral ceramidase [EC:3.5.1.23]+ko00600//Sphingolipid metabolism+ko01100//Metabolic pathways;K12349//neutral ceramidase [EC:3.5.1.23]+ko00600//Sphingolipid metabolism+ko01100//Metabolic pathways;K12349//neutral ceramidase [EC:3.5.1.23]+ko00600//Sphingolipid metabolism+ko01100//Metabolic pathways;K12349//neutral ceramidase [EC:3.5.1.23]+ko00600//Sphingolipid metabolism+ko01100//Metabolic …
CL5737.Contig3	ko00600//Sphingolipid metabolism;ko01100//Metabolic pathways	1.2101	0.000113489	1.17407	0.000386519	0.869299	0.00151673	K12349//neutral ceramidase [EC:3.5.1.23]+ko00600//Sphingolipid metabolism+ko01100//Metabolic pathways;K12349//neutral ceramidase [EC:3.5.1.23]+ko00600//Sphingolipid metabolism+ko01100//Metabolic pathways;K12349//neutral ceramidase [EC:3.5.1.23]+ko00600//Sphingolipid metabolism+ko01100//Metabolic pathways;K12349//neutral ceramidase [EC:3.5.1.23]+ko00600//Sphingolipid metabolism+ko01100//Metabolic …
CL5740.Contig2		5.62923	1.84629e-25	2.6962	0.000387161	5.80196	3.31288e-26
CL5751.Contig2		1.42227	0.00134431	1.11727	0.00900471	0.982349	0.0177099
CL5752.Contig1		3.51303	0.000427824	2.57546	0.00188469	2.09001	0.00502199	K04733//interleukin-1 receptor-associated kinase 4 [EC:2.7.11.1]
CL5752.Contig2		1.75947	3.61544e-05	0.816636	0.0491008	1.58279	9.16157e-07	K04733//interleukin-1 receptor-associated kinase 4 [EC:2.7.11.1]
CL5755.Contig1	ko03018//RNA degradation	1.61715	4.67922e-05	1.52391	0.000898216	1.78565	1.2224e-05	K12611//mRNA-decapping enzyme 1B [EC:3.-.-.-]+ko03018//RNA degradation;K12611//mRNA-decapping enzyme 1B [EC:3.-.-.-]+ko03018//RNA degradation;K12611//mRNA-decapping enzyme 1B [EC:3.-.-.-]+ko03018//RNA degradation;K12611//mRNA-decapping enzyme 1B [EC:3.-.-.-]+ko03018//RNA degradation;K12611//mRNA-decapping enzyme 1B [EC:3.-.-.-]+ko03018//RNA degradation
CL5759.Contig2	ko04075//Plant hormone signal transduction	1.73317	0.0136391	1.91433	1.22733e-05	1.32462	0.00022621	K14505//cyclin D3, plant+ko04075//Plant hormone signal transduction;K14505//cyclin D3, plant+ko04075//Plant hormone signal transduction;K14505//cyclin D3, plant+ko04075//Plant hormone signal transduction;K14505//cyclin D3, plant+ko04075//Plant hormone signal transduction;K14505//cyclin D3, plant+ko04075//Plant hormone signal transduction
CL58.Contig1		2.37815	7.94826e-08	2.08854	1.93663e-09	1.5824	8.70671e-07
CL58.Contig2		3.31354	0.000242775	3.46125	2.71981e-05	4.56532	3.94077e-08
CL5812.Contig3		2.04624	0.00137871	2.13207	0.00310425	2.33257	1.43024e-05
CL5824.Contig1		4.40609	8.60889e-07	1.82379	0.018625	3.6636	1.50234e-06	K17710//pentatricopeptide repeat domain-containing protein 1;K17710//pentatricopeptide repeat domain-containing protein 1;K17710//pentatricopeptide repeat domain-containing protein 1;K17964//leucine-rich PPR motif-containing protein, mitochondrial;K17964//leucine-rich PPR motif-containing protein, mitochondrial
CL5826.Contig2		1.60457	2.23081e-08	1.13041	0.0050932	1.06024	0.000124648	K19986//exocyst complex component 8;K19986//exocyst complex component 8;K19986//exocyst complex component 8;K19986//exocyst complex component 8;K19986//exocyst complex component 8
CL5849.Contig2		3.18385	0.000165236	3.55072	1.89778e-05	3.67559	5.45963e-06
CL585.Contig4	ko00780//Biotin metabolism;ko01100//Metabolic pathways;ko00061//Fatty acid biosynthesis;ko01212//Fatty acid metabolism	1.80408	0.00146108	1.77922	0.0132794	1.81598	0.00252515	K09458//3-oxoacyl-[acyl-carrier-protein] synthase II [EC:2.3.1.179]+ko01100//Metabolic pathways+ko00061//Fatty acid biosynthesis+ko01212//Fatty acid metabolism+ko00780//Biotin metabolism;K09458//3-oxoacyl-[acyl-carrier-protein] synthase II [EC:2.3.1.179]+ko01100//Metabolic pathways+ko00061//Fatty acid biosynthesis+ko01212//Fatty acid metabolism+ko00780//Biotin metabolism;K09458//3-oxoacyl-[acyl-c…
CL585.Contig5	ko00061//Fatty acid biosynthesis;ko01212//Fatty acid metabolism;ko00780//Biotin metabolism;ko01100//Metabolic pathways	1.15438	0.0232983	1.24351	0.0242034	1.25676	0.0111231	K09458//3-oxoacyl-[acyl-carrier-protein] synthase II [EC:2.3.1.179]+ko01100//Metabolic pathways+ko00061//Fatty acid biosynthesis+ko01212//Fatty acid metabolism+ko00780//Biotin metabolism;K09458//3-oxoacyl-[acyl-carrier-protein] synthase II [EC:2.3.1.179]+ko01100//Metabolic pathways+ko00061//Fatty acid biosynthesis+ko01212//Fatty acid metabolism+ko00780//Biotin metabolism;K09458//3-oxoacyl-[acyl-c…
CL5859.Contig3	ko04016//MAPK signaling pathway - plant;ko04075//Plant hormone signal transduction	5.01157	0.000154745	4.07018	0.0012919	4.68517	5.96733e-05	K14963//COMPASS component SWD3;K13422//transcription factor MYC2+ko04016//MAPK signaling pathway - plant+ko04075//Plant hormone signal transduction;K13422//transcription factor MYC2+ko04016//MAPK signaling pathway - plant+ko04075//Plant hormone signal transduction;K13422//transcription factor MYC2+ko04016//MAPK signaling pathway - plant+ko04075//Plant hormone signal transduction;K13422//transcrip…
CL5863.Contig2		3.48278	1.51391e-07	2.29765	0.00371917	2.61137	8.35068e-05	K13148//integrator complex subunit 11 [EC:3.1.27.-];K13148//integrator complex subunit 11 [EC:3.1.27.-];K13148//integrator complex subunit 11 [EC:3.1.27.-];K13148//integrator complex subunit 11 [EC:3.1.27.-];K13148//integrator complex subunit 11 [EC:3.1.27.-]
CL587.Contig3		2.67185	0.00320622	2.59477	0.000107117	3.24057	3.15976e-10
CL5881.Contig2	ko00040//Pentose and glucuronate interconversions;ko01100//Metabolic pathways	2.86029	2.24725e-07	2.56361	1.5357e-06	2.47268	2.0427e-06	K01184//polygalacturonase [EC:3.2.1.15]+ko00040//Pentose and glucuronate interconversions+ko01100//Metabolic pathways;K01184//polygalacturonase [EC:3.2.1.15]+ko00040//Pentose and glucuronate interconversions+ko01100//Metabolic pathways;K01184//polygalacturonase [EC:3.2.1.15]+ko00040//Pentose and glucuronate interconversions+ko01100//Metabolic pathways;K01184//polygalacturonase [EC:3.2.1.15]+ko000…
CL5894.Contig1	ko04146//Peroxisome	1.78842	3.16496e-05	1.30594	0.00107319	1.73936	3.9741e-07	K13346//peroxin-10+ko04146//Peroxisome;K13346//peroxin-10+ko04146//Peroxisome;K13346//peroxin-10+ko04146//Peroxisome;K13346//peroxin-10+ko04146//Peroxisome;K13346//peroxin-10+ko04146//Peroxisome
CL5905.Contig1	ko00520//Amino sugar and nucleotide sugar metabolism;ko04016//MAPK signaling pathway - plant;ko01100//Metabolic pathways	4.03992	6.75146e-34	2.82843	6.71723e-18	1.6611	6.80222e-07	K20547//basic endochitinase B [EC:3.2.1.14]+ko04016//MAPK signaling pathway - plant+ko00520//Amino sugar and nucleotide sugar metabolism+ko01100//Metabolic pathways;K20547//basic endochitinase B [EC:3.2.1.14]+ko04016//MAPK signaling pathway - plant+ko00520//Amino sugar and nucleotide sugar metabolism+ko01100//Metabolic pathways;K20547//basic endochitinase B [EC:3.2.1.14]+ko04016//MAPK signaling p…
CL5905.Contig2	ko04016//MAPK signaling pathway - plant;ko01100//Metabolic pathways;ko00520//Amino sugar and nucleotide sugar metabolism	2.32978	1.74281e-16	0.730723	0.0161149	1.06816	2.76258e-05	K20547//basic endochitinase B [EC:3.2.1.14]+ko04016//MAPK signaling pathway - plant+ko00520//Amino sugar and nucleotide sugar metabolism+ko01100//Metabolic pathways;K20547//basic endochitinase B [EC:3.2.1.14]+ko04016//MAPK signaling pathway - plant+ko00520//Amino sugar and nucleotide sugar metabolism+ko01100//Metabolic pathways;K20547//basic endochitinase B [EC:3.2.1.14]+ko04016//MAPK signaling p…
CL591.Contig1	ko01110//Biosynthesis of secondary metabolites;ko01230//Biosynthesis of amino acids;ko00010//Glycolysis / Gluconeogenesis;ko01100//Metabolic pathways;ko00260//Glycine, serine and threonine metabolism;ko01200//Carbon metabolism	2.41221	0.000142944	3.08146	2.49308e-08	3.08619	5.24357e-21	K15633//2,3-bisphosphoglycerate-independent phosphoglycerate mutase [EC:5.4.2.12]+ko00010//Glycolysis / Gluconeogenesis+ko01230//Biosynthesis of amino acids+ko01100//Metabolic pathways+ko01110//Biosynthesis of secondary metabolites+ko00260//Glycine, serine and threonine metabolism+ko01200//Carbon metabolism;K15633//2,3-bisphosphoglycerate-independent phosphoglycerate mutase [EC:5.4.2.12]+ko00010/…
CL591.Contig4	ko01110//Biosynthesis of secondary metabolites;ko00010//Glycolysis / Gluconeogenesis;ko01100//Metabolic pathways;ko01230//Biosynthesis of amino acids;ko01200//Carbon metabolism;ko00260//Glycine, serine and threonine metabolism	2.00081	0.000174414	3.1759	0.000131168	3.32131	6.55852e-18	K15633//2,3-bisphosphoglycerate-independent phosphoglycerate mutase [EC:5.4.2.12]+ko00010//Glycolysis / Gluconeogenesis+ko01230//Biosynthesis of amino acids+ko01100//Metabolic pathways+ko01110//Biosynthesis of secondary metabolites+ko00260//Glycine, serine and threonine metabolism+ko01200//Carbon metabolism;K15633//2,3-bisphosphoglycerate-independent phosphoglycerate mutase [EC:5.4.2.12]+ko00010/…
CL591.Contig7	ko01230//Biosynthesis of amino acids;ko01200//Carbon metabolism;ko00010//Glycolysis / Gluconeogenesis;ko01110//Biosynthesis of secondary metabolites;ko01100//Metabolic pathways;ko00260//Glycine, serine and threonine metabolism	1.64224	0.0142764	3.92036	0.000796063	3.17463	1.89035e-05	K15633//2,3-bisphosphoglycerate-independent phosphoglycerate mutase [EC:5.4.2.12]+ko00010//Glycolysis / Gluconeogenesis+ko01230//Biosynthesis of amino acids+ko01100//Metabolic pathways+ko01110//Biosynthesis of secondary metabolites+ko00260//Glycine, serine and threonine metabolism+ko01200//Carbon metabolism;K15633//2,3-bisphosphoglycerate-independent phosphoglycerate mutase [EC:5.4.2.12]+ko00010/…
CL5912.Contig2		2.31961	2.89369e-12	1.73277	1.11223e-05	2.17699	1.70405e-13	K15287//solute carrier family 35, member F1/2;K15287//solute carrier family 35, member F1/2;K15287//solute carrier family 35, member F1/2;K15287//solute carrier family 35, member F1/2;K15287//solute carrier family 35, member F1/2
CL5915.Contig1		4.09404	3.005e-06	1.95411	0.0128882	3.36929	1.74664e-05	K04733//interleukin-1 receptor-associated kinase 4 [EC:2.7.11.1];K04733//interleukin-1 receptor-associated kinase 4 [EC:2.7.11.1];K13418//somatic embryogenesis receptor kinase 1 [EC:2.7.10.1 2.7.11.1];K13418//somatic embryogenesis receptor kinase 1 [EC:2.7.10.1 2.7.11.1];K13418//somatic embryogenesis receptor kinase 1 [EC:2.7.10.1 2.7.11.1]
CL5915.Contig2		4.05084	3.71036e-07	1.78446	0.0384066	3.09183	2.58016e-06	K04733//interleukin-1 receptor-associated kinase 4 [EC:2.7.11.1];K04733//interleukin-1 receptor-associated kinase 4 [EC:2.7.11.1];K13418//somatic embryogenesis receptor kinase 1 [EC:2.7.10.1 2.7.11.1]
CL5936.Contig1		7.3624	3.80139e-08	6.31493	2.00989e-09	6.27842	4.31012e-09
CL5936.Contig2		4.4569	0.0118781	3.99431	0.0130523	4.04868	0.0108059
CL5952.Contig2	ko03020//RNA polymerase	2.51445	3.66723e-08	1.60965	0.00022342	0.897993	0.0395999	K03006//DNA-directed RNA polymerase II subunit RPB1 [EC:2.7.7.6]+ko03020//RNA polymerase;K03006//DNA-directed RNA polymerase II subunit RPB1 [EC:2.7.7.6]+ko03020//RNA polymerase;K04730//interleukin-1 receptor-associated kinase 1 [EC:2.7.11.1];K10799//tankyrase [EC:2.4.2.30]
CL5952.Contig5		6.01677	1.7573e-10	4.15012	0.000251408	3.30967	1.07047e-06	K04733//interleukin-1 receptor-associated kinase 4 [EC:2.7.11.1];K04733//interleukin-1 receptor-associated kinase 4 [EC:2.7.11.1];K04733//interleukin-1 receptor-associated kinase 4 [EC:2.7.11.1];K04733//interleukin-1 receptor-associated kinase 4 [EC:2.7.11.1]
CL5963.Contig1	ko01100//Metabolic pathways;ko00195//Photosynthesis	2.59446	0.000165903	4.41094	1.55754e-10	2.76609	5.88852e-06	K08902//photosystem II Psb27 protein+ko01100//Metabolic pathways+ko00195//Photosynthesis;K08902//photosystem II Psb27 protein+ko01100//Metabolic pathways+ko00195//Photosynthesis;K08902//photosystem II Psb27 protein+ko01100//Metabolic pathways+ko00195//Photosynthesis;K08902//photosystem II Psb27 protein+ko01100//Metabolic pathways+ko00195//Photosynthesis;K08902//photosystem II Psb27 protein+ko0110…
CL5963.Contig2	ko01100//Metabolic pathways;ko00195//Photosynthesis	1.64169	3.82172e-05	4.12096	3.21799e-25	1.24475	2.68373e-05	K08902//photosystem II Psb27 protein+ko01100//Metabolic pathways+ko00195//Photosynthesis;K08902//photosystem II Psb27 protein+ko01100//Metabolic pathways+ko00195//Photosynthesis;K08902//photosystem II Psb27 protein+ko01100//Metabolic pathways+ko00195//Photosynthesis;K08902//photosystem II Psb27 protein+ko01100//Metabolic pathways+ko00195//Photosynthesis;K08902//photosystem II Psb27 protein+ko0110…
CL5971.Contig1		6.22199	2.29975e-05	3.26843	0.00164128	3.98318	0.000392639	K11968//ariadne-1 [EC:2.3.2.31];K21894//cytoglobin;K21894//cytoglobin;K21894//cytoglobin
CL5971.Contig2		4.16319	1.26132e-09	1.64972	0.00341573	3.29124	5.24014e-07	K11968//ariadne-1 [EC:2.3.2.31];K21894//cytoglobin;K21894//cytoglobin;K21894//cytoglobin
CL5973.Contig2	ko04136//Autophagy - other	0.808563	0.0175919	1.56439	0.00105713	0.959411	0.00376197	K19730//autophagy-related protein 101+ko04136//Autophagy - other;K19730//autophagy-related protein 101+ko04136//Autophagy - other;K19730//autophagy-related protein 101+ko04136//Autophagy - other;K19730//autophagy-related protein 101+ko04136//Autophagy - other
CL598.Contig1		1.3209	0.000337061	1.05948	0.00067627	0.71802	0.0434163	K17964//leucine-rich PPR motif-containing protein, mitochondrial;K17964//leucine-rich PPR motif-containing protein, mitochondrial;K17964//leucine-rich PPR motif-containing protein, mitochondrial;K17964//leucine-rich PPR motif-containing protein, mitochondrial;K17964//leucine-rich PPR motif-containing protein, mitochondrial
CL598.Contig5	ko01110//Biosynthesis of secondary metabolites;ko00030//Pentose phosphate pathway;ko00710//Carbon fixation in photosynthetic organisms;ko01230//Biosynthesis of amino acids;ko01200//Carbon metabolism;ko01100//Metabolic pathways	1.59904	0.0135181	1.45039	0.0302859	1.43636	0.00894413	K15363//fanconi-associated nuclease 1 [EC:3.1.21.- 3.1.4.1];K01807//ribose 5-phosphate isomerase A [EC:5.3.1.6]+ko00030//Pentose phosphate pathway+ko01230//Biosynthesis of amino acids+ko01100//Metabolic pathways+ko01110//Biosynthesis of secondary metabolites+ko00710//Carbon fixation in photosynthetic organisms+ko01200//Carbon metabolism
CL5980.Contig2		6.77978	2.01045e-06	6.27352	4.09559e-07	6.29744	7.14427e-07
CL5980.Contig3		9.26798	4.39008e-27	7.57405	4.87693e-15	7.0788	1.06582e-17
CL5980.Contig4	ko04075//Plant hormone signal transduction	9.16385	3.05075e-16	7.61924	5.00126e-21	6.97801	9.18063e-24	K14506//jasmonic acid-amino synthetase [EC:6.3.2.52]+ko04075//Plant hormone signal transduction
CL5981.Contig2		4.56514	4.078e-15	2.59318	3.13256e-07	2.03902	3.29185e-07
CL5987.Contig6	ko04070//Phosphatidylinositol signaling system;ko01100//Metabolic pathways;ko00562//Inositol phosphate metabolism	1.59041	0.00369434	2.42555	1.50652e-06	2.36558	1.72698e-07	K05857//phosphatidylinositol phospholipase C, delta [EC:3.1.4.11]+ko01100//Metabolic pathways+ko04933//AGE-RAGE signaling pathway in diabetic complications+ko04070//Phosphatidylinositol signaling system+ko00562//Inositol phosphate metabolism;K05857//phosphatidylinositol phospholipase C, delta [EC:3.1.4.11]+ko01100//Metabolic pathways+ko04933//AGE-RAGE signaling pathway in diabetic complications+k…
CL599.Contig2		1.42911	0.0247198	2.61053	2.41928e-05	2.62083	1.76028e-06
CL6.Contig13	ko03015//mRNA surveillance pathway	6.04883	5.2777e-05	5.601	1.63976e-05	5.62326	2.26794e-05	K11584//serine/threonine-protein phosphatase 2A regulatory subunit B'+ko03015//mRNA surveillance pathway
CL6002.Contig2		4.08909	0.00445877	4.19586	0.00073719	5.09448	0.00017048	K09264//MADS-box transcription factor, plant;K09264//MADS-box transcription factor, plant;K09264//MADS-box transcription factor, plant;K09264//MADS-box transcription factor, plant;K09264//MADS-box transcription factor, plant
CL6003.Contig1	ko04075//Plant hormone signal transduction	2.40626	0.000828054	1.67068	0.0154567	2.44401	0.000889949	K14488//SAUR family protein+ko04075//Plant hormone signal transduction;K14488//SAUR family protein+ko04075//Plant hormone signal transduction;K14488//SAUR family protein+ko04075//Plant hormone signal transduction;K14488//SAUR family protein+ko04075//Plant hormone signal transduction;K14488//SAUR family protein+ko04075//Plant hormone signal transduction
CL6013.Contig4	ko04075//Plant hormone signal transduction	2.77128	7.47543e-13	2.11721	1.41864e-07	1.4654	0.000130639	K14486//auxin response factor+ko04075//Plant hormone signal transduction;K14486//auxin response factor+ko04075//Plant hormone signal transduction;K14486//auxin response factor+ko04075//Plant hormone signal transduction;K14486//auxin response factor+ko04075//Plant hormone signal transduction;K14486//auxin response factor+ko04075//Plant hormone signal transduction
CL6025.Contig2	ko00196//Photosynthesis - antenna proteins	1.56787	2.92348e-05	2.60753	3.77963e-19	1.90083	8.61313e-10	K08908//light-harvesting complex I chlorophyll a/b binding protein 2+ko00196//Photosynthesis - antenna proteins;K08908//light-harvesting complex I chlorophyll a/b binding protein 2+ko00196//Photosynthesis - antenna proteins;K08908//light-harvesting complex I chlorophyll a/b binding protein 2+ko00196//Photosynthesis - antenna proteins;K08908//light-harvesting complex I chlorophyll a/b binding prot…
CL6026.Contig1	ko01100//Metabolic pathways;ko00563//Glycosylphosphatidylinositol (GPI)-anchor biosynthesis	6.10876	3.61583e-05	5.68546	8.74347e-06	4.9693	3.80613e-05	K20887//xyloglucan glycosyltransferase 4 [EC:2.4.1.-];K03860//phosphatidylinositol glycan, class Q+ko01100//Metabolic pathways+ko00563//Glycosylphosphatidylinositol (GPI)-anchor biosynthesis
CL6038.Contig2		0.969772	0.0417789	1.23963	0.019332	1.33987	1.52831e-06	K17964//leucine-rich PPR motif-containing protein, mitochondrial;K17964//leucine-rich PPR motif-containing protein, mitochondrial;K17964//leucine-rich PPR motif-containing protein, mitochondrial;K17710//pentatricopeptide repeat domain-containing protein 1;K17964//leucine-rich PPR motif-containing protein, mitochondrial
CL6051.Contig2	ko04016//MAPK signaling pathway - plant;ko04626//Plant-pathogen interaction	3.55059	1.30889e-11	2.7153	1.41605e-12	1.80877	8.04199e-09	K13420//LRR receptor-like serine/threonine-protein kinase FLS2 [EC:2.7.11.1]+ko04016//MAPK signaling pathway - plant+ko04626//Plant-pathogen interaction;K13420//LRR receptor-like serine/threonine-protein kinase FLS2 [EC:2.7.11.1]+ko04016//MAPK signaling pathway - plant+ko04626//Plant-pathogen interaction;K13420//LRR receptor-like serine/threonine-protein kinase FLS2 [EC:2.7.11.1]+ko04016//MAPK si…
CL6072.Contig4		2.22244	0.0043174	1.30182	0.025295	1.66134	0.000793521
CL608.Contig12		2.43576	0.000187412	2.60298	1.43001e-05	3.60243	2.09518e-13	K04733//interleukin-1 receptor-associated kinase 4 [EC:2.7.11.1];K04733//interleukin-1 receptor-associated kinase 4 [EC:2.7.11.1];K04733//interleukin-1 receptor-associated kinase 4 [EC:2.7.11.1];K04733//interleukin-1 receptor-associated kinase 4 [EC:2.7.11.1];K04733//interleukin-1 receptor-associated kinase 4 [EC:2.7.11.1]
CL6080.Contig2	ko04626//Plant-pathogen interaction	2.04537	8.90674e-06	1.59636	0.000864121	2.31502	1.6631e-09	K13448//calcium-binding protein CML+ko04626//Plant-pathogen interaction;K13448//calcium-binding protein CML+ko04626//Plant-pathogen interaction;K13448//calcium-binding protein CML+ko04626//Plant-pathogen interaction;K13448//calcium-binding protein CML+ko04626//Plant-pathogen interaction;K13448//calcium-binding protein CML+ko04626//Plant-pathogen interaction
CL6096.Contig2		8.29834	7.32867e-11	6.89949	5.72654e-13	7.23111	2.31394e-12
CL6096.Contig3		6.64225	1.29337e-09	6.93733	2.76442e-11	6.15409	1.65621e-10
CL6099.Contig2		5.32363	4.11078e-10	1.72441	0.00100689	3.10689	8.88674e-06
CL6099.Contig4		3.1375	0.0071121	1.13009	0.0277445	2.68342	0.0024586
CL6099.Contig6		4.0455	7.19563e-05	1.83471	6.86735e-08	3.04486	7.74979e-06
CL6099.Contig7		3.41851	0.00235105	1.40456	0.028954	2.62228	1.1182e-10
CL6099.Contig8		2.03019	0.00231634	2.30638	0.000266658	2.26379	0.0104333
CL6102.Contig1		4.66776	4.57873e-05	3.55705	0.00206513	3.55513	0.00431556	K09338//homeobox-leucine zipper protein;K09338//homeobox-leucine zipper protein;K09338//homeobox-leucine zipper protein;K09338//homeobox-leucine zipper protein;K09338//homeobox-leucine zipper protein
CL6102.Contig2		5.12394	9.21522e-34	2.33994	2.81776e-08	4.48108	5.70365e-41	K09338//homeobox-leucine zipper protein;K09338//homeobox-leucine zipper protein;K09338//homeobox-leucine zipper protein;K09338//homeobox-leucine zipper protein;K09338//homeobox-leucine zipper protein
CL6102.Contig3		8.53873	1.0298e-11	1.79541	0.025693	8.08196	2.6557e-13	K09338//homeobox-leucine zipper protein;K09338//homeobox-leucine zipper protein;K09338//homeobox-leucine zipper protein;K09338//homeobox-leucine zipper protein;K09338//homeobox-leucine zipper protein
CL6110.Contig1		3.57819	2.06923e-10	1.51853	0.0474662	1.97675	0.000550231
CL6115.Contig1	ko00941//Flavonoid biosynthesis;ko01110//Biosynthesis of secondary metabolites;ko00940//Phenylpropanoid biosynthesis;ko01100//Metabolic pathways;ko00945//Stilbenoid, diarylheptanoid and gingerol biosynthesis	6.50672	1.07076e-07	4.73334	0.000326014	4.0892	3.36408e-05	K09754//5-O-(4-coumaroyl)-D-quinate 3'-monooxygenase [EC:1.14.14.96]+ko01100//Metabolic pathways+ko01110//Biosynthesis of secondary metabolites+ko00940//Phenylpropanoid biosynthesis+ko00941//Flavonoid biosynthesis+ko00945//Stilbenoid, diarylheptanoid and gingerol biosynthesis;K09754//5-O-(4-coumaroyl)-D-quinate 3'-monooxygenase [EC:1.14.14.96]+ko01100//Metabolic pathways+ko01110//Biosynthesis of …
CL6115.Contig2	ko00940//Phenylpropanoid biosynthesis;ko01100//Metabolic pathways;ko01110//Biosynthesis of secondary metabolites;ko00941//Flavonoid biosynthesis;ko00945//Stilbenoid, diarylheptanoid and gingerol biosynthesis	4.21887	0.00107357	3.13846	0.021394	3.74905	0.00844258	K09754//5-O-(4-coumaroyl)-D-quinate 3'-monooxygenase [EC:1.14.14.96]+ko01100//Metabolic pathways+ko01110//Biosynthesis of secondary metabolites+ko00940//Phenylpropanoid biosynthesis+ko00941//Flavonoid biosynthesis+ko00945//Stilbenoid, diarylheptanoid and gingerol biosynthesis;K09754//5-O-(4-coumaroyl)-D-quinate 3'-monooxygenase [EC:1.14.14.96]+ko01100//Metabolic pathways+ko01110//Biosynthesis of …
CL6129.Contig2		2.15475	0.000276294	3.52833	0.0228964	3.14526	2.7227e-07
CL6133.Contig9		4.67814	0.000214826	3.86938	0.000500324	3.78677	0.00304668	K15289//solute carrier family 35, member F5;K15289//solute carrier family 35, member F5;K15289//solute carrier family 35, member F5;K15289//solute carrier family 35, member F5;K15289//solute carrier family 35, member F5
[truncated: 1,803 more rows]
