# Supplementary material for: Integrative Analysis of the Transcriptome and Metabolome Reveals Genes Involved in Phenylpropanoid and Flavonoid Biosynthesis in the Trapa bispinosa Roxb
Source: Front Plant Sci. 2022 Jul 7;13:913265. doi: 10.3389/fpls.2022.913265 (PMC9302371; doi:10.3389/fpls.2022.913265)
Supplement: Supplementary file 1 [file Data_Sheet_1.zip › Supplementary Materials/Supplementary Table 11.xlsx]

## Sheet: Table S11
Supplementary Table 11: Classification of 793 identified metabolites in Trapa bispinosa
compound name	CAS	KEGG_ID	FORMULA	CLASS_EN	FR1	FR2	FR3	LF1	LF2	LF3
Isoquinoline;Quinoline	119-65-3;91-22-5	C06323;C06413	C9H7N	Alkaloids	180373	250917	234955	113192	96234.7	109071
Methyl (indol-3-yl)acetate;Methyl 3-indolylacetate	1912-33-0	C20635	C11H11NO2	Alkaloids	3118.85	5669.36	3380.31	11546.5	11706.6	14790.1
Tryptophan;L-Tryptophan;D-Tryptophan	54-12-6;73-22-3;153-94-6	C00806;C00078;C00525	C11H12N2O2	Alkaloids	34166.8	43812.5	55997.8	74924.5	49763.1	69061.6
DL-Alanine;L-Alanine	302-72-7;56-41-7	C01401;C00041	C3H7NO2	Alkaloids	204213	357225	337810	963990	766018	979226
(-)-Cinchonidine	485-71-2	C11379	C19H22N2O	Alkaloids	71066.2	57874.3	175114	53345.1	37962.1	53378.4
2-Hydroxypyridine	142-08-5	C02502	C5H5NO	Alkaloids	4055.69	1884.02	5214.89	10956.7	5360.06	2655.16
3-Hydroxy-2-methylpyridine	1121-25-1		C6H7NO	Alkaloids	2883.33	2388.35	2747.28	3573.59	1744.86	1895
3-Methyl-1-butylamine	107-85-7	C02640	C5H13N	Alkaloids	8939.65	6248.89	11962.5	5619.52	8499.31	5960.66
3-Methylindole	83-34-1	C08313	C9H9N	Alkaloids	74215.1	83861.7	132161	240309	105041	136308
3alpha,6beta-Ditigloyloxytropan-7beta-ol	7159-86-6		C18H27NO5	Alkaloids	1.41512e+07	2.22245e+06	9.28314e+06	1.29752e+07	1.67934e+07	9.64099e+06
5-Hydroxytryptophan	56-69-9	C01017	C11H12N2O3	Alkaloids	7282.33	4750.32	7077.3	7557.82	5691	3726
8-Azabicyclo-3.2.1-octan-3-ol	501-33-7		C7H13NO	Alkaloids	4179.49	3708.54	4154	556.732	3783.18	2189.46
Acetylcholine chloride	60-31-1	C08201	C7H16ClNO2	Alkaloids	2928.76	4064.73	3427.05	1137.84	1636.73	4331.73
Agrocybenine	178764-92-6		C12H18N2O	Alkaloids	105166	210397	205332	32853.7	28724.8	34145.5
Allocryptopine	24240-04-8;485-91-6	C02134	C21H23NO5	Alkaloids	7557.94	4680.6	4939.94	3276.55	110697	204192
Amabiline;Supinine	17958-43-9;551-58-6	C10263;C10403	C15H25NO4	Alkaloids	132839	87016.2	180446	107287	89963.9	131302
Anacrotine	5096-49-1	C10277	C18H25NO6	Alkaloids	911.23	920.249	1901.18	744.754	2010.55	1105.28
Antirhine	16049-28-8	C09033	C19H24N2O	Alkaloids	10377.9	12307.8	2800.1	1704.34	7645.42	7944.23
Astrocasine	2114-92-3	C10130	C20H26N2O	Alkaloids	1124.8	1758.07	1470.83	1707.17	648.095	1371.37
Calystegine A7	197565-90-5		C7H13NO3	Alkaloids	3384.68	11617.9	10176.4	11219.7	2054.79	3583.95
Cevadine	62-59-9		C32H49NO9	Alkaloids	100360	213221	149499	23418.6	140262	10643.6
Cinchonine	118-10-5	C06528	C19H22N2O	Alkaloids	37540.4	46312.4	47324	31100.6	30415.7	24691.2
Cochlearine	52418-07-2	C10853	C15H19NO3	Alkaloids	2279.79	4470.24	2359.26	4225.29	7861.31	5081.73
Crotanecine	5096-50-4	C10284	C8H13NO3	Alkaloids	2203.68	2641.4	4322.44	52964.1	38255.6	40863.9
Crotonoside	1818-71-9	C08432	C10H13N5O5	Alkaloids	412398	562482	528674	3.21486e+06	2.50953e+06	2.49484e+06
Curryangine	25488-37-3		C23H25NO	Alkaloids	115.92	3924.31	4541.41	109662	102900	48639
D-Aspartic acid	1783-96-6	C00402	C4H7NO4	Alkaloids	488268	652462	741489	544152	503329	493081
D-Serine	312-84-5	C00740	C3H7NO3	Alkaloids	76030.1	92291	124233	119895	96533.4	130037
Denudatine	26166-37-0	C08680	C22H33NO2	Alkaloids	94067.3	323715	238319	646676	290892	493882
Deoxyvasicinone	530-53-0	C10659	C11H10N2O	Alkaloids	6389.38	1752	9508.8	1430.9	4635	6503.78
Dhurrin	499-20-7	C05143	C14H17NO7	Alkaloids	252379	54986.2	161595	212601	49869.9	66574.6
Dictamnine	484-29-7	C10660	C12H9NO2	Alkaloids	6061.88	3597.83	6150.1	7022.58	4487.39	4931.02
Dihydrocapsaicin	19408-84-5	C16952	C18H29NO3	Alkaloids	6066.95	9551.8	2440.65	15003.9	6315.46	4425.09
DL-Tyrosine	556-03-6	C01536	C9H11NO3	Alkaloids	387116	821918	485664	697809	417239	971092
Ergocristine	511-08-0	C09164	C35H39N5O5	Alkaloids	2200.14	1496.52	908.493	115.92	607.428	1230.93
Galantamine	357-70-0	C08526	C17H21NO3	Alkaloids	24315.4	62868.8	52539.3	115.92	10791.4	10445.2
Gentioflavin	18058-50-9	C09962	C10H11NO3	Alkaloids	5563.15	8936.73	9480.47	6516.43	10947.6	6656.2
Gramine	87-52-5	C08304	C11H14N2	Alkaloids	8106.41	6532.76	11090	12085	11271.5	7167.95
Grossamide	80510-06-1		C36H36N2O8	Alkaloids	9430.57	11209.9	17241.8	4757.04	115.92	5415.71
Harman	486-84-0	C09209	C12H10N2	Alkaloids	1890.41	3964.19	1994.23	1989.72	3596.26	1783.48
Hordenine	539-15-1	C06199	C10H15NO	Alkaloids	1396.58	3454.68	11272	3736.27	5669.19	8880.53
Hypotaurine	300-84-5	C00519	C2H7NO2S	Alkaloids	9717.69	2557.8	8963.42	7423.84	3386.04	4085.54
Indole	120-72-9	C00463	C8H7N	Alkaloids	4.93117e+06	4.38512e+06	4.13255e+06	4.62114e+06	4.68178e+06	4.61872e+06
Isatidine	15503-86-3	C10333	C18H25NO7	Alkaloids	115.92	4649.01	6384.05	5062.46	115.92	1262.83
Kynurenic acid	492-27-3	C01717	C10H7NO3	Alkaloids	44504.7	104683	100077	19318.1	31493.2	2478.79
L-Nicotine	1954-11-05	C00745	C10H14N2	Alkaloids	5840.81	14439.8	5965.56	6435.3	3441.34	3859.33
Lycorine	476-28-8	C08532	C16H17NO4	Alkaloids	2099.19	772.592	2274.2	1593.57	243.608	699.797
Matrine	519-02-8	C10774	C15H24N2O	Alkaloids	1817.53	770.954	3912.97	1372.48	591.85	1232.89
Methylisopelletierine	18747-42-7	C06184	C9H17NO	Alkaloids	1482.84	1952.16	5064.2	1999.74	2094.93	1519.68
Mitraphylline	509-80-8	C09227	C21H24N2O4	Alkaloids	29737.1	11616.4	40903.1	24652.2	19892.8	12905.7
N-Methylcytisine	486-86-2	C10760	C12H16N2O	Alkaloids	3963.26	4408.11	4511.05	1308.43	3523.01	2154.29
Nantenine	2565-01-07	C19985	C20H21NO4	Alkaloids	17252.2	9696.45	115.92	17858.5	7634.86	115.92
Nordihydrocapsaicin	28789-35-7	C20216	C17H27NO3	Alkaloids	22252.1	8390	14855.5	4775	11984	10599.3
Norepinephrine	51-41-2	C00547	C8H11NO3	Alkaloids	6695.54	4987.03	6405.66	11713.2	5891.9	11810.5
O-Acetylethanolamine	1854-30-4		C4H9NO2	Alkaloids	6.96962e+06	8.99658e+06	7.44868e+06	5.25925e+06	4.29987e+06	4.04308e+06
Oxoglaucine	5574-24-3		C20H17NO5	Alkaloids	3791.02	2271.43	3692.16	2808.95	2813.22	5915.81
Pahutoxin	27742-14-9	C16889	C23H46ClNO4	Alkaloids	12665.9	51548.9	31653.7	19088.7	15669.8	13174.5
Phyllalbine	4540-25-4	C10863	C16H21NO4	Alkaloids	115.92	3063.95	1185.93	2301.42	3896.04	9057.1
Pilocarpine	92-13-7	C07474	C11H16N2O2	Alkaloids	16711.7	43248.5	47830.7	10016.4	15423.2	8387.83
Piperidine	110-89-4	C01746	C5H11N	Alkaloids	8900.07	8973.41	10395.1	13700.3	4359.73	12257.6
Platyphylline	480-78-4	C10363	C18H27NO5	Alkaloids	1674.47	2708.9	1737.17	714.178	2373.12	992.199
Rhynchophylline;Isorhyncophylline	76-66-4;6859-01-4	C09236;C16980	C22H28N2O4	Alkaloids	2109.94	2048.15	1669.83	3997.61	115.92	3020.45
Riddelline	23246-96-0	C10375	C18H23NO6	Alkaloids	43874.8	60618.4	70746.3	44217.8	43233.9	81969.5
Scopolamine	51-34-3	C01851	C17H21NO4	Alkaloids	4451.93	1.6844e+06	1.33258e+06	4317.27	2720.15	9930.71
Senecionine	130-01-8	C06176	C18H25NO5	Alkaloids	48506.8	61686.8	69679.1	8425.17	4021.9	23182.9
Serpentine	18786-24-8	C09241	C21H20N2O3	Alkaloids	115.92	2979.84	2040.08	49186.9	54201.7	115.92
Solasodine	126-17-0	C10822	C27H43NO2	Alkaloids	24187	27464.8	115.92	51032.4	15734.9	7952.66
Symlandine;Symphytine	74410-74-5;22571-95-5	C10408;C10409	C20H31NO6	Alkaloids	9270.5	2800.17	10643.9	3479.53	2369.75	2283.24
Talatisamine	20501-56-8	C08713	C24H39NO5	Alkaloids	5678.52	20369.8	7454.51	14519.1	12797	9868.84
Tetrodotoxin	4368-28-9	C11692	C11H17N3O8	Alkaloids	9242.9	16812.9	12643	12090.1	10250.4	7145.26
Theophylline	58-55-9	C07130	C7H8N4O2	Alkaloids	6230.79	3830.64	4562.7	3312.59	2703.52	2826.13
Triangularine	87340-27-0	C10410	C18H25NO5	Alkaloids	493161	90611.8	366183	441498	767127	344065
Trigonelline	535-83-1	C01004	C7H7NO2	Alkaloids	28471.3	8111.55	14029.3	14602.9	21285.7	13673.5
Tropine acetate;3-Acetoxytropane	3423-27-6;3423-26-5	C12452;C12453	C10H17NO2	Alkaloids	10307.8	22104.1	24531.3	60772.4	18351.7	35566.5
Vasicine	6159-55-3	C10733	C11H12N2O	Alkaloids	52225.7	113767	107916	185794	76439.2	148890
Yohimbic acid monohydrate	522-87-2		C20H24N2O3	Alkaloids	5528.28	24402.9	26729.1	7397.35	17597.4	4420.92
5-Hydroxylysine	1190-94-9	C16741	C6H14N2O3	Amino acid and derivatives	3157.56	4837.86	2301.39	2692.3	3241.84	2844.07
beta-Alanine	107-95-9	C00099	C3H7NO2	Amino acid and derivatives	113448	127602	93997.5	88856.8	113515	110256
L-Tyrosine	60-18-4	C00082	C9H11NO3	Amino acid and derivatives	387116	821918	485664	697809	417239	971092
L-Phenylalanine;D-(+)-Phenylalanine;DL-Phenylalanine	63-91-2;673-06-3;150-30-1	C00079;C02265;C02057	C9H11NO2	Amino acid and derivatives	7.98317e+06	1.26879e+07	1.40854e+07	1.269e+07	5.78055e+06	7.29526e+06
L-Arginine	74-79-3	C00062	C6H14N4O2	Amino acid and derivatives	359548	804848	945146	2.98898e+06	1.99031e+06	2.21858e+06
L-Asparagine	70-47-3	C00152	C4H8N2O3	Amino acid and derivatives	60305.7	76277.5	101924	85199.8	70118.5	92647.1
L-Aspartic acid	56-84-8	C00049	C4H7NO4	Amino acid and derivatives	488268	705557	741489	544152	503329	524062
L-Citruline;L-Citrulline	372-75-8	C00327	C6H13N3O3	Amino acid and derivatives	25801.4	95216	83984.1	134282	98188.4	103969
L-Glutamic acid	56-86-0	C00025	C5H9NO4	Amino acid and derivatives	6.36708e+06	9.87991e+06	9.74533e+06	1.86518e+07	1.53081e+07	1.63906e+07
L-Histidine	71-00-1	C00135	C6H9N3O2	Amino acid and derivatives	180540	304317	310662	530967	765618	806739
L-Lysine;L-Glutamine	56-87-1;56-85-9	C00047;C00064	C6H14N2O2;C5H10N2O3	Amino acid and derivatives	1.70558e+06	2.45924e+06	3.06673e+06	2.87133e+07	1.58807e+07	2.71978e+07
L-Methionine	63-68-3	C00073	C5H11NO2S	Amino acid and derivatives	25276.2	59907.7	78114.6	261164	163142	222879
L-Ornithine	70-26-8	C01602;C00077	C5H12N2O2	Amino acid and derivatives	22983.6	34300.3	38033.9	58740.9	30409.8	36187
L-Serine	56-45-1	C00065	C3H7NO3	Amino acid and derivatives	76030.1	92291	124233	119895	96533.4	130037
L-Threonine	72-19-5	C00188	C4H9NO3	Amino acid and derivatives	253915	325607	403851	524324	377788	509501
L-Valine	72-18-4	C00183	C5H11NO2	Amino acid and derivatives	322843	486643	563078	827192	648015	759319
Proline;L-Proline	147-85-3	C00148	C5H9NO2	Amino acid and derivatives	2.71585e+06	2.818e+06	2.57557e+06	5.51983e+06	3.73369e+06	6.5861e+06
trans-4-Hydroxy-L-proline;4-Hydroxyproline	51-35-4	C01157	C5H9NO3	Amino acid and derivatives	20697.2	21357.9	30169.7	64504.7	73706.4	92459
2-Aminoisobutyric acid	62-57-7	C03665	C4H9NO2	Amino acid and derivatives	453503	607775	668451	281017	80828.9	280538
5-Aminovaleric acid	660-88-8	C00431	C5H11NO2	Amino acid and derivatives	502885	899949	1.01671e+06	1.78866e+06	931452	1.52491e+06
5-oxoproline	98-79-3	C01879	C5H7NO3	Amino acid and derivatives	313962	568311	498403	332913	241113	308106
Acetyl tryptophan	2280-01-05	C03137	C13H14N2O3	Amino acid and derivatives	2743.02	1111.28	2803.91	1595.9	779.113	2455.68
Allysine(6-Oxo DL-Norleucine)		C04076	C6H11NO3	Amino acid and derivatives	12196.7	12940.4	23989.6	65333.3	50566.1	55689.3
CYS-GLY;Cysteinylglycine	19246-18-5	C01419	C5H10N2O3S	Amino acid and derivatives	500.813	1201.66	640.5	973571	734701	948658
DL-Norvaline	6600-40-4	C01826	C5H11NO2	Amino acid and derivatives	323502	411967	512674	748689	487364	698453
Glutathione	70-18-8	C00051	C10H17N3O6S	Amino acid and derivatives	1613.38	2142.11	1263.24	20272.5	28947.5	15309.1
Glutathione oxidized	27025-41-8	C00127	C20H32N6O12S2	Amino acid and derivatives	7577.09	16890.7	4545.95	10624.6	10621.8	10289.8
Isoleucine	443-79-8	C16434;C06418	C6H13NO2	Amino acid and derivatives	105502	170146	342520	502590	708983	475230
L-Homocitrulline	1190-49-4	C02427	C7H15N3O3	Amino acid and derivatives	8864.6	13649.3	25391.8	7377.65	6827.48	4816.8
L-Homoglutamic acid	542-32-5;1118-90-7	C00956	C6H11NO4	Amino acid and derivatives	17367.2	30433.9	36342.6	77043.8	89819.9	49297.9
L-Homoserine	1927-25-9;672-15-1;6027-21-0	C00263	C4H9NO3	Amino acid and derivatives	253915	325607	403851	524324	377788	509501
L-Isoleucine;L-Leucine	73-32-5;61-90-5	C00407;C00123	C6H13NO2	Amino acid and derivatives	182739	170146	412345	502590	708983	475230
L-Kynurenine	343-65-7;2922-83-0	C00328;C01718	C10H12N2O3	Amino acid and derivatives	5596.45	10618.1	15562.4	4856.37	3701.25	3503.72
L-Norleucine	327-57-1	C01933	C6H13NO2	Amino acid and derivatives	105502	170146	342520	502590	365399	475230
L-Pipecolic acid	535-75-1;3105-95-1	C00408	C6H11NO2	Amino acid and derivatives	1.63571e+06	2.69877e+06	3.08981e+06	1.38851e+07	1.04308e+07	1.5882e+07
Levodopa	59-92-7	C00355	C9H11NO4	Amino acid and derivatives	1600.29	2581.64	2519.81	613.109	1288.94	1651.81
N-Acetyl-l-leucine	1188-21-2	C02710	C8H15NO3	Amino acid and derivatives	4980.37	16306.7	7156.47	54956.1	31747	32455.2
N,N-Dimethylglycine	1118-68-9	C01026	C4H9NO2	Amino acid and derivatives	453503	607775	668451	57951.4	80828.9	280538
N'-Formylkynurenine	1022-31-7	C02700	C11H12N2O4	Amino acid and derivatives	7901.02	6049.96	8325.69	7400.11	17192.4	19600.4
N6-Acetyl-L-lysine	692-04-6	C02727	C8H16N2O3	Amino acid and derivatives	386824	499260	588557	306439	413454	520555
Phenylacetyl-L-glutamine	28047-15-6	C04148	C13H16N2O4	Amino acid and derivatives	5355.95	4571.28	9517.42	4365.31	2070.32	3870.83
Phenylacetylglycine	500-98-1	C05598	C10H11NO3	Amino acid and derivatives	11853.9	12566.6	31863.3	5781.66	9391.89	12717.2
4-Hydroxyphenylacetaldehyde;4'-Hydroxyacetophenone	7339-87-9;99-93-4	C03765;C10700	C8H8O2	Benzene and substituted derivatives	14553.9	14822.5	14017	5744.43	9918.3	8455.34
2-(Methylamino)benzoic acid	119-68-6	C03005	C8H9NO2	Benzene and substituted derivatives	168142	337246	316203	446007	242630	360733
2-Biphenylol	90-43-7	C02499	C12H10O	Benzene and substituted derivatives	3891.44	2287.43	4322.08	1722	115.92	115.92
2-Hydroxy-3-(4-hydroxyphenyl)propenoic acid		C05350	C9H8O4	Benzene and substituted derivatives	24286.4	50009	39529.4	13227.8	10904.9	13436.9
2-Phenylacetamide	103-81-1	C02505	C8H9NO	Benzene and substituted derivatives	35129.9	22193.3	23000.4	1.62439e+06	911443	393040
2,6-Dimethylaniline	87-62-7	C11004	C8H11N	Benzene and substituted derivatives	7871.55	8417.71	6529.31	7676.8	9509.09	6676.08
3,4-Dihydroxyphenylacetaldehyde	5707-55-1	C04043	C8H8O3	Benzene and substituted derivatives	6388.36	7092.94	10649.7	14470.2	14273.5	8827.6
5-Phenyl-1,3-oxazinane-2,4-dione		C16596	C10H9NO3	Benzene and substituted derivatives	32948.6	7919.44	8256.56	13105.9	17419	20210.3
Benzocaine	1994-09-07	C07527	C9H11NO2	Benzene and substituted derivatives	7.17775e+06	23463.1	1.73412e+07	1.269e+07	5.78055e+06	21332.2
Dexmedetomidine	113775-47-6	C07450	C13H16N2	Benzene and substituted derivatives	2275.43	4328.48	4107.25	2295.43	3158.96	3709.56
N-Acetylarylamine	103-84-4	C07565	C8H9NO	Benzene and substituted derivatives	90793.7	169380	92689.5	187578	104585	104051
Phenethylamine	64-04-0	C05332	C8H11N	Benzene and substituted derivatives	24785.1	32327.7	54529.7	29963.7	19282	31046
Phenylacetonitrile	140-29-4	C16074	C8H7N	Benzene and substituted derivatives	1771.22	1656.98	2636.18	3118.81	743.54	1195.26
Sulfinpyrazone	57-96-5	C07317	C23H20N2O3S	Benzene and substituted derivatives	1729.51	6045.98	6217.05	9754.09	9162.84	11409.8
Tamsulosin	106133-20-4	C07124	C20H28N2O5S	Benzene and substituted derivatives	2760.13	1955.19	2058.62	2347.09	2427.69	1369.57
2-Aminomuconate semialdehyde		C03824	C6H7NO3	Carboxylic acids and derivatives	46647.2	70020.5	65892.2	26174.9	19635.9	31335.3
cis-2-Methylaconitate	6061-93-4	C04225	C7H8O6	Carboxylic acids and derivatives	938.052	2229.37	372.393	1125.13	1383.63	1684.77
D-alpha-Aminobutyric acid	2623-91-8	C02261	C4H9NO2	Carboxylic acids and derivatives	2.00469e+07	2.56748e+07	2.82541e+07	1.36799e+07	1.03007e+07	1.41113e+07
D-Glutamine	5959-95-5	C00819	C5H10N2O3	Carboxylic acids and derivatives	1.70558e+06	2.45924e+06	3.06673e+06	2.87133e+07	1.58807e+07	2.71978e+07
D-Proline	344-25-2	C00763	C5H9NO2	Carboxylic acids and derivatives	2.71585e+06	2.818e+06	2.57557e+06	5.51983e+06	3.73369e+06	6.5861e+06
L-Hypoglycin A	156-56-9	C08287	C7H11NO2	Carboxylic acids and derivatives	11790.7	16318.9	8456.88	14764.1	8056.64	9580.87
Lincomycin	154-21-2	C06812	C18H34N2O6S	Carboxylic acids and derivatives	115.92	28183.6	39380.1	38124.2	115.92	41974.9
N-Acetyl-L-glutamate 5-semialdehyde	13074-21-0	C01250	C7H11NO4	Carboxylic acids and derivatives	6962.44	18027.1	29190.6	43593.7	22613.4	30267.8
N-Acetyl-L-histidine	2497-02-01	C02997	C8H11N3O3	Carboxylic acids and derivatives	19566.4	34446.7	30307.1	18557.1	7678.25	20917.5
NG,NG-Dimethylarginine dihydrochloride	220805-22-1;30315-93-6	C03626	C8H18N4O2	Carboxylic acids and derivatives	40667.9	95831.1	90800.5	309644	210646	205284
Proline betaine	471-87-4	C10172	C7H13NO2	Carboxylic acids and derivatives	47748.1	74507.6	91238.1	53487.5	29097.7	40101.3
Pyrrolidonecarboxylic acid	4042-36-8	C02237	C5H7NO3	Carboxylic acids and derivatives	1.63571e+06	2.69877e+06	3.08981e+06	1.38851e+07	9.3579e+06	1.5882e+07
(+)-Pteryxin	17944-23-9;13161-75-6	C09307	C21H22O7	Coumarins	23865.4	18534.8	36063	12073.2	4775.86	10543.1
3-Hydroxycoumarin	939-19-5		C9H6O3	Coumarins	15640.2	17815.8	17496.9	12257	11220.4	13252.7
3,4-Dihydrocoumarin	119-84-6	C02274	C9H8O2	Coumarins	38056.2	51130.6	75723.3	33724.3	43469.3	11652
4-Methylumbelliferone	90-33-5	C03081	C10H8O3	Coumarins	27946.3	28066.6	38590.5	7618.26	4524.7	8869.44
7-Ethoxycoumarin	31005-02-4	C11052	C11H10O3	Coumarins	8936.95	12559.6	8556.46	9198.15	17906.7	9441.53
8-Geranyloxypsoralen	7437-55-0		C21H22O4	Coumarins	2.96142e+06	383208	1.70724e+06	2.10574e+06	3.33872e+06	2.33047e+06
8-Hydroxybergapten	1603-47-0		C12H8O5	Coumarins	4566.06	4270.83	181816	4613.71	852.5	10654.6
Alloimperatorin	642-05-7	C09053	C16H14O4	Coumarins	10659.9	5791.66	11531.3	14884.2	7417.38	10562.6
Bergamotine	7380-40-7	C22152	C21H22O4	Coumarins	63860.1	51879.8	82483.2	64749.9	38114.2	52677.3
Bergapten	484-20-8	C01557	C12H8O4	Coumarins	5769	6264	593.073	6938.05	3009.77	2342.51
Cleomiscosin A	76948-72-6	C09922	C20H18O8	Coumarins	14863.2	54927.1	56614.5	17429.4	10524.1	13017.3
Dalbergin	482-83-7	C10414	C16H12O4	Coumarins	2960	2042.27	1741.53	1847.82	2829.81	2767.21
Daphnoretin	2034-69-7	C09216	C19H12O7	Coumarins	847010	2.71443e+06	1.74199e+06	70623	40655	85161.1
Decursin;5-Geranoxy-7-methoxycoumarin;Decursinol angelate	5928-25-6;7380-39-4;130848-06-5	C09258	C19H20O5;C20H24O4	Coumarins	2508.91	3538.96	3980.96	4989.17	5862.84	4147.6
Esculin	531-75-9	C09264	C15H16O9	Coumarins	130658	192404	256029	7398.9	3444.63	6447.62
Herniarin	531-59-9	C09268	C10H8O3	Coumarins	12301.3	14935	20127	11591.2	5758.13	16389.3
Lansiumarin A	205115-73-7		C21H20O5	Coumarins	519174	1.2371e+06	802832	32148.8	15621.7	28494.6
Luvangetin	483-92-1	C09273	C15H14O4	Coumarins	8596.92	4447.27	9837.49	21174.8	24914.1	22769.4
Mellein	480-33-1		C10H10O3	Coumarins	7496.62	5405.48	3297.22	3062.67	1293.83	1366.23
Neoglycyrol	23013-84-5	C16968	C21H18O6	Coumarins	39950.9	36629.6	46103	27623.9	24739.7	5759.02
Notopterol	88206-46-6	C17499	C21H22O5	Coumarins	81481.4	150460	122175	34437.6	14883	51929.5
Oxypeucedanin	737-52-0;26091-73-6	C09282	C16H14O5	Coumarins	16334.2	23434.1	36436	1567.26	3162.01	4149.36
Psoralidin	18642-23-4	C10523	C20H16O5	Coumarins	316693	258015	347558	1.03596e+06	1.02295e+06	996993
Scoparone	120-08-1	C09311	C11H10O4	Coumarins	119660	148399	140792	27584.6	25184.5	22952.2
Trioxsalen	3902-71-4	C09314	C14H12O3	Coumarins	115.92	4408.98	17172.1	6367.13	10348	2784.64
Cajanol	61020-70-0	C10204	C17H16O6	Flavonoids	13354.3	12880	7845.9	15858.8	12429	7499.77
(-)-Catechin gallate(CG)	130405-40-2		C22H18O10	Flavonoids	9911.71	25267.2	15549.1	50610.1	3505	22081
(-)-Epicatechin gallate	1257-08-5		C22H18O10	Flavonoids	7916.59	25242.2	19645	47759.6	25217	23501.7
(-)-Epigallocatechin	970-74-1	C12136	C15H14O7	Flavonoids	3446.89	1158.81	3767.24	22973.8	27295.1	78264.9
(+)-Afzelechin;(-)-Epiafzelechin	2545-00-8	C09320;C12128	C15H14O5	Flavonoids	8006.6	4862.45	8089.05	10844.8	4436.18	7711.78
2-Benzal-4-hydroxyacetophenone	2657-25-2	C14232	C15H12O2	Flavonoids	6891.13	11098.5	15183.6	3514	3301.07	4187.64
2,3-Dehydrosilybin A	25166-14-7		C25H20O10	Flavonoids	7029.94	11299.7	21163.8	5111.95	16912.8	3882.65
2,3-Dihydro-2-phenyl-4H-benzopyran-4-one	487-26-3	C02099	C15H12O2	Flavonoids	65344.1	78171.2	106041	7467.51	20864.4	14784.9
2'-Hydroxydaidzein	7678-85-5	C02495	C15H10O5	Flavonoids	4295.69	12069.3	2847.66	1169.92	1147.55	1705.04
2'-Hydroxygenistein	1156-78-1	C12134	C15H10O6	Flavonoids	1804.71	2122.66	3102.29	15070.2	10077.8	17428.7
2',3,5,7-Tetrahydroxyflavone	480-15-9	C10036	C15H10O6	Flavonoids	1.1083e+06	2.36594e+06	2.11636e+06	127258	72316.2	78539.9
3,8'-Biapigenin	101140-06-1		C30H18O10	Flavonoids	38112.9	64742.2	80122.3	20932.9	23962.5	22145.2
3',4',7-Trihydroxyisoflavone	485-63-2	C14313	C15H10O5	Flavonoids	8403.38	5102.43	11067	6781.31	2277.72	2679.09
4'-Methoxyflavone	4143-74-2		C16H12O3	Flavonoids	5504.45	8096.07	11500.4	34041.1	38331.6	23902.4
4',5,6,7-Tetramethoxyflavone;5,6,7-trimethoxy-2-(4-methoxyphenyl)chromen-4-one	1168-42-9	C14472	C19H18O6	Flavonoids	61982	133254	57580.5	6929.38	4225.71	4127
4',7-Isoflavandiol	531-95-3	C14131	C15H14O3	Flavonoids	9235.75	4983.5	7158.97	5762.71	10574	4774.73
6,8-Diprenylnaringenin	68236-11-3	C09724	C25H28O5	Flavonoids	24696.5	34582.5	8319.84	17958	33167.9	33452.3
6''-O-Acetylglycitin	134859-96-4		C24H24O11	Flavonoids	9439.5	28981.5	115.92	6444.89	5375.23	14444.8
7-Hydroxyflavone	6665-86-7	C11264	C15H10O3	Flavonoids	10473.4	55197.2	27814.9	14291.6	8301.84	17109.4
Abyssinone V	77263-11-7	C09319	C25H28O5	Flavonoids	414180	389051	174583	265242	159249	301576
Acacetin	480-44-4	C01470	C16H12O5	Flavonoids	5023.29	591.907	3055.61	4588.76	1231.95	2891.34
Afzelin;Kaempferol 3-O-rhamnoside (Kaempferin)	482-39-3	C16911	C21H20O10	Flavonoids	48969.3	125928	122260	115.92	969.872	2314.95
Alpha-Toxicarol	1982-09-07	C10537	C23H22O7	Flavonoids	8450.63	9168.7	16410.9	10053.2	2497.6	3767.68
Apigenin	520-36-5	C01477	C15H10O5	Flavonoids	25621.9	3520.55	27966.3	1525.59	4944.77	12206.4
Astragalin	480-10-4	C12249	C21H20O11	Flavonoids	4.34338e+07	5.76959e+07	6.4498e+07	1.68869e+06	463753	1.0608e+06
Biochanin A	491-80-5	C00814	C16H12O5	Flavonoids	21500.5	23639.8	33915.5	19713	22474.5	13658.4
Buddlenoid A	142750-32-1		C30H26O13	Flavonoids	150035	323324	398745	7634.14	885.92	7298.13
Calycosin	20575-57-9	C01562	C16H12O5	Flavonoids	3882.41	4465.83	11352.5	5108.89	4837.2	9513.17
Cedeodarin	31076-39-8	C09770	C16H14O8	Flavonoids	29513.5	115.92	35067.2	5550.61	9971.05	5693.76
Chalconaringenin	73692-50-9	C06561	C15H12O5	Flavonoids	135581	276579	388167	1.76985e+06	678446	1.66937e+06
Chrysin	480-40-0	C10028	C15H10O4	Flavonoids	25157.8	6366.27	9273.61	7627.25	18233.3	4423.39
Chrysoeriol 7-apiosylglucoside	33579-63-4		C27H30O15	Flavonoids	19602.4	43180.8	34428.3	10708.3	4517.89	7109.44
Cianidanol	18829-70-4	C06562	C15H14O6	Flavonoids	15808.1	35466.7	29130.8	2.94484e+06	2.63367e+06	3.57839e+06
Cimifugin	37921-38-3	C09000	C16H18O6	Flavonoids	1155.16	4069.95	3968.84	3591.46	4457.49	3824.52
Cosmosiin;Apigenin 7-O-glucoside (Cosmosiin)	578-74-5	C04608	C21H20O10	Flavonoids	157987	249259	245344	115.92	1549.27	115.92
Cupressuflavone	3952-18-9	C10034	C30H18O10	Flavonoids	6576.72	3408.03	3434.22	2104.19	3452.13	1366.7
Cyanidin	528-58-5	C05905	C15H10O6	Flavonoids	532614	1.04377e+06	1.40433e+06	5817.1	7372.22	3766.54
Cyanidin-3-O-rhamnoside chloride	38533-30-1		C21H21O10	Flavonoids	4873.65	4126.27	5328.28	2720.53	858.908	737.632
Cyanidin-3-O-rutinoside chloride	18719-76-1	C04491	C27H31ClO15	Flavonoids	2420.51	840.849	936.655	2876.16	345.567	691.653
Cynaroside	5373-11-05		C21H20O11	Flavonoids	1.03654e+08	1.65661e+08	1.67047e+08	1.62924e+06	1.51698e+06	2.6505e+06
Daidzein-4',7-diglucoside	53681-67-7		C27H30O14	Flavonoids	7299.16	4606.17	13829.6	5015.52	115.92	3685.49
Daidzin	552-66-9	C10216	C21H20O9	Flavonoids	2182.36	12771.2	13641.7	495.841	8815.57	11526.7
Dalbergioidin	30368-42-4	C10415	C15H12O6	Flavonoids	675543	1.08214e+06	809973	248983	194773	146872
Deguelin	522-17-8	C10417	C23H22O6	Flavonoids	57201.2	12570.2	40081.3	43051	103519	213273
Delphinidin	528-53-0	C05908	C15H10O7	Flavonoids	1.94273e+07	2.46447e+07	2.94372e+07	40203.6	216308	180338
Delphinidin-3-O-glucoside;Isoquercitrin	6906-38-3;50986-17-9;482-35-9	C12138	C21H20O12	Flavonoids	2.17507e+08	9.64312e+07	5.30063e+08	9.13624e+06	1.20934e+06	6.80849e+06
Demethoxycapillarisin	61854-36-2	C17786	C15H10O6	Flavonoids	76718.2	225369	205366	10354.4	18778.2	19332
Dihydromyricetin	27200-12-0	C02906	C15H12O8	Flavonoids	1.44017e+06	3.49953e+06	3.10442e+06	2.24878e+06	1.07164e+07	1.19334e+07
Dihydrorobinetin	4382-33-6		C15H12O7	Flavonoids	3556.05	71879.8	49895	3336	2371.41	6888.37
Diosmetin	520-34-3	C10038	C16H12O6	Flavonoids	31749.6	44089.4	58587.5	4704.59	4002.69	2940.3
Epicatechin;(+)-Epicatechin	490-46-0;35323-91-2	C09727;C09728	C15H14O6	Flavonoids	115.92	6139.39	3079.03	205358	152662	141023
Epigallate catechin gallate (EGCG)	989-51-5	C09731	C22H18O11	Flavonoids	115.92	51167.9	56484.2	251868	159133	274538
Eriodictyol	552-58-9	C05631	C15H12O6	Flavonoids	109965	208097	240815	54531.6	23949.1	40582.7
Fisetin	528-48-3	C10041	C15H10O6	Flavonoids	3448.64	93560.1	107787	1972.56	2358.39	4549.14
Flavone	525-82-6	C15608;C10043	C15H10O2	Flavonoids	5338.58	11835.1	5386.77	2875.39	1927.78	2773.68
Fustin	20725-03-5	C01378	C15H12O6	Flavonoids	2056.72	2562.78	2671.88	3194.62	1253.06	2644.3
Gallocatechin	970-73-0	C12127	C15H14O7	Flavonoids	4102.15	4885.76	11997.5	4.87347e+06	5.56773e+06	4.87932e+06
Garbanzol	1226-22-8	C09751	C15H12O5	Flavonoids	3224.84	3398.58	1421.55	1907.01	2362.97	999.289
Genistin	529-59-9		21H20O10	Flavonoids	2.35693e+06	392908	3.42856e+06	274309	31662.2	62940.2
Genkwanin	437-64-9	C10046	C16H12O5	Flavonoids	5023.29	1994.5	1967.5	3203.14	3341.5	2891.34
Glabridin	59870-68-7	C10421	C20H20O4	Flavonoids	4851.47	6127.63	13938.8	5720.04	2757.98	2038
Glucoliquiritin	93446-18-5		C27H32O14	Flavonoids	612.886	9548.97	3691.83	1726.5	2842.4	605.394
Gossypetin	489-35-0	C04109	C15H10O8	Flavonoids	1837.81	4716.21	2769.46	7257.9	6375.66	5002.3
Hesperetin	520-33-2	C01709	C16H14O6	Flavonoids	10485.4	8091.83	10972.2	1875.65	1209.78	2261.58
Hesperetin 7-O-glucoside	31712-49-9	C16422	C22H24O11	Flavonoids	731803	1.20672e+06	1.33764e+06	21479.7	17549.3	16010.1
Hesperidin	520-26-3	C09755	C28H34O15	Flavonoids	262533	638220	353734	9102.76	4971.66	5746.72
Hinokiflavone	19202-36-9	C10057	C30H18O10	Flavonoids	38112.9	64742.2	80122.3	20932.9	23962.5	22145.2
Homoeriodictyol	446-71-9	C09756	C16H14O6	Flavonoids	1.42515e+07	1.65417e+07	1.68299e+07	18930	97030.9	9860.59
Homoferreirin	482-01-9	C10457	C17H16O6	Flavonoids	11458.1	42287.5	14838.1	2373.79	2211.56	1604.4
Hydrangenol	480-47-7	C10262	C15H12O4	Flavonoids	7346.89	21537.2	26188.4	15718.7	8300.11	2457.39
Hyperoside	482-36-0	C10073	C21H20O12	Flavonoids	269513	497187	1.86476e+06	683083	51593.6	37131.5
Irisflorentin	41743-73-1	C17958	C20H18O8	Flavonoids	34085.9	45876.9	39228.7	14295.6	6323.52	6358.87
Isochamaejasmine	93859-63-3	C09758	C30H22O10	Flavonoids	4967.96	15947.3	7721.44	708.291	115.92	115.92
isoliquiritigenin	961-29-5	C08650	C15H12O4	Flavonoids	1984.25	2058.88	4469.71	3342.76	4698.72	3466.31
Isoquercitrin	482-35-9	C05623	C21H20O12	Flavonoids	2.17507e+08	9.64312e+07	5.30063e+08	9.13624e+06	1.20934e+06	6.80849e+06
Isorhamnetin	480-19-3	C10084	C16H12O7	Flavonoids	225908	523363	671248	45056.1	30086.1	53753
Isorhamnetin-3-O-neohespeidoside	55033-90-4		C28H32O16	Flavonoids	44740.9	68188.6	83673.6	2985.35	2400.43	2065.87
Isosakuranetin	480-43-3	C05334	C16H14O5	Flavonoids	1.67652e+06	2.74185e+06	4.07608e+06	27079.7	66959.2	43808.5
Isoscoparin	20013-23-4	C05990	C22H22O11	Flavonoids	9928.56	8501.95	12078.9	4585.42	2100.2	3233.84
Isovitexin	38953-85-4	C01714	C21H20O10	Flavonoids	4.05457e+06	9.09447e+06	6.89901e+06	4168.67	267701	90902.9
Kaempferol	520-18-3	C05903	C15H10O6	Flavonoids	5157.24	3906.54	2659.17	2608.54	2801.82	1169.07
Kaempferol-3-O-rutinoside	17650-84-9	C21833	C27H30O15	Flavonoids	11233.4	55372.3	25500	115.92	115.92	115.92
Karanjin	521-88-0		C18H12O4	Flavonoids	27980.7	243628	263417	34167.1	18415.3	14909.5
Kazinol A	99624-28-9	C09760	C25H30O4	Flavonoids	126625	28221.8	60281.1	108348	110684	64711.2
Kuwanon H	76472-87-2	C10100	C45H44O11	Flavonoids	21873.1	41970.5	53035.2	11894.9	3999.8	16704.3
Luteolin	491-70-3	C01514	C15H10O6	Flavonoids	117569	212592	268087	9898.87	4030.46	8276.08
Luteolin-6-C-glucoside;Orientin	4261-42-1;28608-75-5	C01821;C10114	C21H20O11	Flavonoids	4.61221e+06	1.19925e+07	1.8059e+07	79775.6	37891.7	55580.9
Maltol	118-71-8	C11918	C6H6O3	Flavonoids	1.13987e+06	1.14487e+06	1.34954e+06	1.74132e+06	1.39767e+06	1.57322e+06
Malvidin	643-84-5	C08716	C17H14O7	Flavonoids	7828.99	41631.8	10622.5	201840	275909	380694
Malvidin 3-O-glucoside (Oenin);Malvidin 3-glucoside	18470-06-9	C12140	C23H24O12	Flavonoids	4565.63	13759.3	11091.7	3922.35	2159.75	1549.15
Malvidin-3-O-galactoside	30113-37-2		C23H25O12	Flavonoids	9169.76	10759.6	22912.4	11889.1	9100.74	11568.7
Meloside A	60767-80-8		C27H30O15	Flavonoids	29985.6	151958	103666	8144.77	3610.65	8269.18
Morin	480-16-0	C10105	C15H10O7	Flavonoids	14382.6	40433	9285.65	7969.43	1088.34	2240.54
Morusin	62596-29-6	C10106	C25H24O6	Flavonoids	21931.7	54514.7	20408.1	48881.1	18360	13224.9
Myricetin	529-44-2	C10107	C15H10O8	Flavonoids	3758.04	8539.89	8537.26	14177.3	18636.7	10061
Naringenin	480-41-1	C00509	C15H12O5	Flavonoids	121983	281627	257596	1.71704e+06	711981	1.45267e+06
Naringenin chalcone	25515-46-2	C06561	C15H12O5	Flavonoids	8949.42	883772	952820	1.2933e+07	7.6815e+06	1.35833e+07
Neohesperidin	13241-33-3	C09806	C28H34O15	Flavonoids	15591.7	26673	25263.8	7800.7	4951.94	7187.13
Nobiletin	478-01-3	C10112	C21H22O8	Flavonoids	13967.3	21227.9	3071.09	33175.1	10282.8	19733.7
Ononin	486-62-4	C10509	C22H22O9	Flavonoids	94872.8	354366	439731	88820.9	31857.2	47886.8
Pedalitin	22384-63-0	C10119	C16H12O7	Flavonoids	24171.4	26505.5	31540.5	19011.6	16857.4	18443.9
Pelargonidin-3-O-glucoside	18466-51-8	C12137	C21H20O10	Flavonoids	5.36019e+06	7.95136e+06	6.47893e+06	171130	38127.2	38755
Peonidin-3-glucoside	68795-37-9	C12141	C22H22O11	Flavonoids	4.79429e+06	1.34037e+07	1.19923e+07	130351	128874	137744
Phloretin	60-82-2	C00774	C15H14O5	Flavonoids	49802.9	36146.3	49854.4	77669.8	25728.9	50947.7
Plantagoside	78708-33-5	C17531	C21H22O12	Flavonoids	2004.5	5716.63	4799.18	12366.8	6917.77	13357.5
Poncirin	14941-08-3	C09830	C28H34O14	Flavonoids	4286.52	12730.6	6315.66	6541.56	6254.67	2984.78
Procyanidin B1	20315-25-7		C30H26O12	Flavonoids	115.92	115.92	1048.72	7724.95	4992.01	7028.54
Procyanidin B2	29106-49-8	C17639	C30H26O12	Flavonoids	115.92	115.92	2521.7	28984.7	28646.7	44535.1
Procyanidin B4	29106-51-2	C10238	C30H26O12	Flavonoids	7257.45	3987.46	5619.03	2320	1463.4	791.208
Puerarin	3681-99-0	C10524	C21H20O9	Flavonoids	68136.1	63545.2	66872.2	14499.2	22587.9	37946.5
Quercetin	117-39-5	C00389	C15H10O7	Flavonoids	287316	483851	667766	22702.5	9217.1	19434.2
Quercetin-3-O-glucuronide	22688-79-5		C21H18O13	Flavonoids	3186.88	4477.97	6543.5	2739.92	8126.98	3353.59
Quercetin-7-O-beta-D-glucopyranoside	491-50-9	C12639	C21H20O12	Flavonoids	731803	1.20672e+06	1.33764e+06	15727.5	17549.3	50866.9
Quercitrin	522-12-3	C01750	C21H20O11	Flavonoids	1.62721e+07	2.7881e+07	2.72812e+07	146173	94811	101665
Rhoifolin	17306-46-6	C12627	C27H30O14	Flavonoids	5620.37	29094.3	37705	878.526	2135.3	1766.45
Rutin	153-18-4	C05625	C27H30O16	Flavonoids	34945.5	45814.7	54417.1	8156.89	11085.7	13307.5
Sakuranetin	2957-21-3	C09833	C16H14O5	Flavonoids	3899.84	3328.08	4657.16	2462.69	2236.95	1369.2
Saponarin	20310-89-8	C08064	C27H30O15	Flavonoids	59829.1	111844	241791	8144.77	5397.1	3056.59
Sciadopitysin	521-34-6	C10182	C33H24O10	Flavonoids	20021.6	61660.3	83469.3	20897.9	29840.2	36432.2
Scutellarein	529-53-3	C10184	C15H10O6	Flavonoids	72588.7	124191	138680	4164.64	7961.96	8353.52
Silychristin	33889-69-9	C08717	C25H22O10	Flavonoids	3248.95	14273.4	8694.35	9787.99	13466.2	5991.35
sinensetin	2306-27-6	C10186	C20H20O7	Flavonoids	2535.59	115.92	6529.25	3777.93	3322.03	5261.17
Sophoricoside	152-95-4		C21H20O10	Flavonoids	157987	249259	295888	115.92	1549.27	115.92
Spinosin	72063-39-9	C17834	C28H32O15	Flavonoids	6788.88	24665	10949.3	3645.15	3453.25	4384.81
Swertiajaponin	6980-25-2	C10187	C22H22O11	Flavonoids	5380.04	10531.8	5422.9	8270.59	6137.59	12144.1
Tangeretin	481-53-8	C10190	C20H20O7	Flavonoids	36930.9	58018.1	39078.5	99140.9	55647	51125.7
Taxifolin	480-18-2	C01617	C15H12O7	Flavonoids	88993.2	256726	263602	115028	84262.3	89680.4
Tectochrysin	520-28-5	C11621	C16H12O4	Flavonoids	1293.87	2221.27	2694.7	5345.93	2052.23	1981.6
Tectorigenin	548-77-6	C10534	C16H12O6	Flavonoids	4712.31	5426.11	5678.35	1741.06	2484.91	2915.54
Tiliroside	20316-62-5	C17140	C30H26O13	Flavonoids	23663.9	62337.4	59392	542.892	115.92	792.167
Tricetin	1621-84-7;520-31-0	C10192;C10079	C15H10O7	Flavonoids	30886.1	68601.6	67524.8	1789.29	1628.3	1310.47
Trimethylapigenin	5631-70-9		C18H16O5	Flavonoids	17247.3	16203.6	13639.2	11806.9	9835.88	12804.7
Vicenin 2	23666-13-9	C10195	C27H30O15	Flavonoids	70972.1	181957	236773	10311.6	3572	15066.7
Vitexin	3681-93-4	C01460	C21H20O10	Flavonoids	4.05457e+06	9.09447e+06	6.89901e+06	99093	267701	90902.9
Vitexin 2''-glucoside	61360-94-9	C04024	C27H30O15	Flavonoids	29985.6	151958	103666	8144.77	5397.1	3056.59
Wogonin	632-85-9	C10197	C16H12O5	Flavonoids	5023.29	657.009	3055.61	4588.76	2534.03	2891.34
Arctiin	20362-31-6	C16915	C27H34O11	Lignans	6995.95	8216.41	4941.34	969.555	1287.43	596.97
(+)-Lyoniresinol 9'-O-glucoside	87585-32-8		C28H38O13	Lignans	47875.8	46575.9	62295.6	23486.4	10175.1	5687.48
8-Acetoxypinoresinol	81426-14-4	C10544	C22H24O8	Lignans	2663.69	1629.9	3827.42	977.796	1145.63	1985.03
Acanthoside B	7374-79-0	C10890	C28H36O13	Lignans	4695.54	9140.6	11029.8	115.92	115.92	450.225
alpha-Peltatin	568-53-6	C10729	C21H20O8	Lignans	13312.6	17270.3	9385.67	5333	8263.59	8467.66
Diphyllin	22055-22-7	C10559	C21H16O7	Lignans	3817.86	4989.56	5196.26	2224.75	2150.72	2702.46
Enterolactone	78473-71-9	C18165	C18H18O4	Lignans	19619.9	7263	14700.3	7131.52	9956.06	10374.7
Kadsurin A	99340-07-5	C10640	C21H24O6	Lignans	5636.38	4765.3	8261.25	5039.77	5779.97	702.131
Nordihydroguaiaretic acid	500-38-9	C10719	C18H22O4	Lignans	956774	1.15892e+06	1.16365e+06	29102	5152.07	11886.6
Pinoresinol dimethyl ether	29106-36-3	C10561	C22H26O6	Lignans	38701.1	95662.1	162379	16874.7	115.92	25981.4
Sesartemin	77394-27-5	C10884	C23H26O8	Lignans	9709	8429.86	15099	6356.14	6280.43	115.92
Trachelogenin	34209-69-3	C10891	C21H24O7	Lignans	25498.3	17651.8	10898.6	10066.3	4029.92	619.547
Veraguensin	19950-55-1	C10892	C22H28O5	Lignans	20696.6	59596.5	64536.5	7496.33	3745.75	4574.84
Yatein	40456-50-6	C10557	C22H24O7	Lignans	9313.77	14877.5	8084.5	4076.33	5089.82	2711.99
(R)-Menthofuran	494-90-6	C09868	C10H14O	Lipids	16314.9	25311.5	35959.4	23635	10778.6	14501.4
4-Isopropylbenzoic acid	536-66-3	C06578	C10H12O2	Lipids	21218.9	20118.8	14236.7	14058.4	8417.26	6211.25
7alpha-Hydroxypregnenolone	30626-96-1	C18038	C21H32O3	Lipids	1754.12	871.156	2430.7	709.838	2349.92	714.118
alpha-Irone	79-69-6;35124-13-1	C09690	C14H22O	Lipids	38373.3	113129	46980	17507.3	20150.3	27773.5
Canthaxanthin	514-78-3	C08583	C40H52O2	Lipids	9126.05	28078.2	44992.5	7548.13	6669.9	3496.58
Cyperotundone		C17501	C15H22O	Lipids	9554.48	21097.7	13279.7	19275.7	13296.3	16529.8
Lactaroviolin	85-33-6	C09696	C15H14O	Lipids	5696.14	3424	3598	2840.9	4856.66	5627.79
Lutein	127-40-2	C08601	C40H56O2	Lipids	3840.12	3590.65	2082.33	9792.5	2609.43	2129.15
Piperitenone	491-09-8	C01951	C10H14O	Lipids	5583.18	1838.54	3451.24	4013.83	4222.42	3571.22
Vitamin A2 aldehyde	472-87-7	C05918	C20H26O	Lipids	5023.29	17933.8	7378.12	2888.52	7756.59	7665.86
13-HPODE;13-L-Hydroperoxylinoleic acid	33964-75-9	C04717	C18H32O4	Lipids	17038.7	50164.6	44055.6	29677.9	27388.7	21904.2
Linolenic acid	463-40-1	C06427	C18H30O2	Lipids	4720.72	4407.4	12654.4	1457.77	11237.2	11735.8
Myristoleic acid	544-64-9	C08322	C14H26O2	Lipids	70023.3	103889	160344	37605.3	21039.4	20114.1
Palmitic acid	1957-10-03	C00249	C16H32O2	Lipids	603920	374121	1.3348e+06	493717	368451	537255
(10E,12Z)-(9S)-9-Hydroperoxyoctadeca-10,12-dienoic acid	29774-12-7	C14827	C18H32O4	Lipids	17038.7	50164.6	44055.6	29677.9	27388.7	21904.2
(13E)-11a-Hydroxy-9,15-dioxoprost-13-enoic acid	22973-19-9	C04654	C20H32O5	Lipids	123153	406547	213462	16267.7	2852.04	14985.8
11(R)-HETE	73347-43-0	C14780	C20H32O3	Lipids	642498	1.15445e+06	722703	631660	725408	914430
12,13-DHOME		C14829	C18H34O4	Lipids	29546.6	25663.8	38536	15517.2	19263.2	16181.3
12(13)-EpOME		C14826	C18H32O3	Lipids	13540.9	33684.8	12162.1	4670.32	12928.4	10364.7
13(S)-HPOT	67597-26-6	C04785	C18H30O4	Lipids	35934.3	16919.4	63185.4	127320	65504.6	107581
20-COOH-Leukotriene B4	80434-82-8	C05950	C20H30O6	Lipids	6186.82	10888	15827.2	5528.68	13071.1	15197.7
20-HETE	79551-86-3	C14748	C20H32O3	Lipids	52560	12372	38106.6	39349.3	72893.6	39501
3-Isopropylmalate	921-28-8	C04411	C7H12O5	Lipids	54857.2	50599.3	68966.3	44448.7	37608.1	55393.8
4-Hydroxybutanoic acid	591-81-1	C00989	C4H8O3	Lipids	9414.97	4693.55	2604.21	5536.07	5569.43	4458.33
5,6-DHET	213382-49-1	C14772	C20H34O4	Lipids	16064.4	22907.2	22772.1	12709.8	8628.1	9586.77
5(S)-HPETE	70968-82-0	C05356	C20H32O4	Lipids	6632.5	5297.91	9579.05	7966.06	32439.8	25530.6
6-Aminocaproic acid	60-32-2	C02378	C6H13NO2	Lipids	310354	506556	580108	1.43094e+06	893995	1.14693e+06
8,9-DiHETrE	192461-96-4	C14773	C20H34O4	Lipids	774026	411051	778102	649552	396615	588270
9-OxoODE	54232-59-6	C14766	C18H30O3	Lipids	15358.7	21937.9	21561.2	9112.35	8432.27	10213.4
9,10-DHOME	263399-34-4	C14828	C18H34O4	Lipids	30971.1	11513.9	33048.4	29545.8	33442.4	19197.6
Arachidonic acid	506-32-1	C00219	C20H32O2	Lipids	9583.66	16076.4	33957.9	11067.7	5790.49	17118.3
Colneleate	52761-34-9	C19827	C18H30O3	Lipids	29140.8	38901.4	50839.3	33127.7	32974.3	21029.6
Docosahexaenoic acid	6217-54-5	C06429	C22H32O2	Lipids	11884.4	14650.5	19331	4609.79	2688.01	10194.7
Eicosapentaenoic acid	10417-94-4	C06428	C20H30O2	Lipids	5.31725e+06	8.51805e+06	9.90497e+06	123725	151062	124631
Erucic acid	112-86-7	C08316	C22H42O2	Lipids	4.8396e+06	622294	3.31978e+06	4.62467e+06	5.2146e+06	3.49234e+06
Itaconic acid	97-65-4	C00490	C5H6O4	Lipids	50979.4	87515.2	60704.1	2240.34	532594	1783.95
Jasmonic acid	6894-38-8	C08491	C12H18O3	Lipids	10573.9	20709.8	19564.4	3436.71	1669.67	3596.09
Kojibiose	2140-29-6	C19632	C12H22O11	Lipids	6.97731e+06	9.68203e+06	5.62113e+06	1.15122e+07	1.1674e+07	1.18993e+07
L-Acetylcarnitine	5080-50-2	C02571	C9H17NO4	Lipids	43037	49848.9	57305	117164	100608	98996.4
Leukotriene A4	72059-45-1	C00909	C20H30O3	Lipids	71596.7	88378.3	146131	184847	60615.7	99235.2
Lubiprostone	136790-76-6;333963-40-9	C13707	C20H32F2O5	Lipids	1.44091e+07	1.3161e+07	1.21092e+07	1.30437e+07	1.12403e+07	1.32487e+07
Octadecanamide	124-26-5	C13846	C18H37NO	Lipids	201772	141722	327286	200190	163994	185925
Oleic acid;Vaccenic acid;Petroselinic acid	112-80-1;693-72-1;593-39-5	C00712;C08367;C08363	C18H34O2	Lipids	5.28275e+06	2.67057e+06	7.45133e+06	4.25365e+06	2.61433e+06	4.38206e+06
Pimelic acid	111-16-0	C02656	C7H12O4	Lipids	260383	466549	358364	204554	172299	211320
Prostaglandin I2	35121-78-9	C01312	C20H32O5	Lipids	285905	533655	312177	19054	9430.78	13894.9
Stearic Acid	1957-11-04	C01530	C18H36O2	Lipids	40211.3	30687.5	49634.2	32518.3	32004.7	29315.9
Thromboxane A2	57576-52-0	C02198	C20H32O5	Lipids	169789	431762	419194	8458.51	5052.11	23861.4
Turanose	547-25-1	C19636	C12H22O11	Lipids	2.68036e+07	4.12711e+07	2.10293e+07	1.50006e+07	1.12321e+07	2.35987e+07
Ascorbic acid	50-81-7	C00072	C6H8O6	Miscellaneous	67946.1	166248	144204	1.15575e+06	800150	1.05929e+06
Pyridoxine	65-23-6	C00314	C8H11NO3	Miscellaneous	705726	1.63373e+06	1.85252e+06	2.07231e+06	1.35722e+06	2.27309e+06
Riboflavine	83-88-5	C00255	C17H20N4O6	Miscellaneous	93109.2	259560	512263	46486.9	24604.5	115.92
Thiamine	59-43-8	C00378	C12H16N4OS	Miscellaneous	115.92	534.465	4414.88	91890.6	42881.3	73888.1
Deethylatrazine	6190-65-4	C06559	C6H10ClN5	Miscellaneous	1.0262e+06	2.16461e+06	2.60167e+06	2.83503e+06	1.31181e+06	2.41997e+06
Biliverdin	114-25-0	C00500	C33H34N4O6	Miscellaneous	31193.9	37539.9	40503.4	10206.4	8228.75	5121.43
Coproporphyrin III	14643-66-4	C05770	C36H38N4O8	Miscellaneous	218233	244080	216305	5115.1	2069	7136.33
(-)-Salsoline	89-31-6	C09640	C11H15NO2	Miscellaneous	9202.09	7531.34	8481.04	6653.21	7297.34	3760.95
Salsolinol	525-72-4;27740-96-1	C09642	C10H13NO2	Miscellaneous	1230.9	6282.65	6800.12	240.12	690.345	231.84
9-Methoxy-alpha-lapachone	35241-80-6	C10372	C16H16O4	Miscellaneous	22501.2	13449.9	20864.5	13379.4	9283.31	49317.3
Isodiospyrin	20175-84-2	C10358	C22H14O6	Miscellaneous	14994.1	14141.2	43189.2	39932.7	43024.8	38779.5
Juglone	481-39-0	C03840	C10H6O3	Miscellaneous	7579.5	5693.78	25529.6	2881.24	5658.76	7115.61
Primin	15121-94-5	C10390	C12H16O3	Miscellaneous	36780.2	101826	45777.4	8885	11259.4	17756.8
Shikonin	517-89-5	C17412	C16H16O5	Miscellaneous	13841.7	29239.4	14746.6	11000.8	10633.5	12031.5
(S)-Actinidine	524-03-8	C09910	C10H13N	Miscellaneous	11305.2	16746.2	3587.27	4313.51	9517.74	9029.28
3-Hydroxypicolinic acid	874-24-8	C18620	C6H5NO3	Miscellaneous	5104.05	3990.14	3875.27	6825.87	5973.27	14071.7
5-(3-Pyridyl)-2-hydroxytetrahydrofuran	53798-73-5	C19578	C9H11NO2	Miscellaneous	7653.65	20470.4	17971.6	11357.2	5570.98	11867.2
gamma-Hydroxy-3-pyridinebutanoate	15569-97-8	C19579	C9H11NO3	Miscellaneous	2176.34	3109.47	9555.71	2614.52	710.986	4105.21
N1-Methyl-2-pyridone-5-carboxamide	701-44-0	C05842	C7H8N2O2	Miscellaneous	4369.61	10410.5	8497.13	23187.6	7649.79	11413.5
N1-Methyl-4-pyridone-3-carboxamide	769-49-3	C05843	C7H8N2O2	Miscellaneous	12262	11375.2	16592.5	81928.3	31438.6	50509.2
Pyridoxal 5'-phosphate	54-47-7	C00018	C8H10NO6P	Miscellaneous	479.843	8678.34	1537.22	864.807	582.036	905.386
Isoxanthopterin	529-69-1	C03975	C6H5N5O2	Miscellaneous	13226.7	27035	30881.2	148444	120573	168443
1-Aminocyclopropanecarboxylic acid	22059-21-8		C4H7NO2	Miscellaneous	27711	45257.4	52335.8	85396.5	58772.8	70997
cis-Zeatin	32771-64-5	C15545	C10H13N5O	Miscellaneous	3471.8	2714.44	4383.55	2694.9	2839.84	2267.68
Gibberellin A4	468-44-0	C11864	C19H24O5	Miscellaneous	1864.23	4582.2	2990.89	3522.96	3717.6	1495.26
Gibberellin A7	510-75-8	C11867	C19H22O5	Miscellaneous	1217.22	786.556	1255.44	1079.6	1738.28	3031.13
Indole-3-acetic acid	87-51-4	C00954	C10H9NO2	Miscellaneous	4999.25	15147	15072	18270	20899.5	34481.7
Methyl jasmonate	39924-52-2	C11512	C13H20O3	Miscellaneous	19124.2	17751.4	14278.4	37749.7	14802.6	11729.5
N-((-)-jasmonoyl)-S-isoleucine	120330-92-9	C18699	C18H29NO4	Miscellaneous	51360.8	113766	126418	50777	18658.5	40289.5
trans-Zeatin	1637-39-4	C00371	C10H13N5O	Miscellaneous	5379.37	5686.49	2994.06	1738.6	3835.38	390.208
L-3-Phenyllactic acid	20312-36-1;7326-19-4	C05607	C9H10O3	Miscellaneous	27451.4	15387.2	15219.4	11095.5	14571.9	19324.6
N-Feruloyl putrescine	501-13-3	C10497	C14H20N2O3	Miscellaneous	13658.9	20464.9	32345.4	5479.52	6859.38	12431.4
N-p-Coumaroyl putrescine	34136-53-3	C18326	C13H18N2O2	Miscellaneous	7024.37	5751.61	7816.66	3948.99	11388.9	12685.4
Trimethoprim	738-70-5	C01965	C14H18N4O3	Miscellaneous	4751.98	10351.3	11779.8	124573	70368.4	104096
Oxymorphone	76-41-5	C08019	C17H19NO4	Miscellaneous	182572	330649	479731	545859	259815	411889
Betaine aldehyde	7418-61-3	C00576	C5H11NO	Miscellaneous	4705.78	4818.62	3126.94	5323.9	5379.39	11320.8
L-Carnitine	541-15-1	C00318	C7H15NO3	Miscellaneous	6919.41	15075.1	21868.8	12375.6	9498.89	15075
Sphingosine	123-78-4	C00319	C18H37NO2	Miscellaneous	14093.7	26812.9	31893.9	3209.86	29005.5	21100
Bilirubin	635-65-4	C00486	C33H36N4O6	Miscellaneous	7147.5	9323.43	5650.86	115.92	6935.33	1561.11
cis-Aconitic acid	499-12-7;585-84-2	C00417	C6H6O6	Miscellaneous	753769	1.51966e+06	2.19259e+06	6.17585e+06	4.4532e+06	4.71034e+06
2-Hydroxybutanoic acid	3347-90-8	C05984	C4H8O3	Miscellaneous	744245	983511	958590	514893	352595	468873
2-Hydroxyethanesulfonate	107-36-8	C05123	C2H6O4S	Miscellaneous	85594.6	133321	111424	173041	128019	157908
2-Picolinic acid	14639-25-9;98-98-6	C10164	C6H5NO2	Miscellaneous	69907.7	98337.2	88714.2	2.09426e+06	1.09221e+06	1.86149e+06
4-Guanidinobutyric acid	463-00-3	C01035	C5H11N3O2	Miscellaneous	91108.5	172133	150753	111777	71181.1	94201.4
5-Aminolevulinate	106-60-5	C00430	C5H9NO3	Miscellaneous	43127.8	73371.4	82756.6	127356	1633.75	108247
Aminomalonic acid	1068-84-4	C00872	C3H5NO4	Miscellaneous	24110.1	39022.2	60597.9	71614.5	53578.9	80325.2
p-Toluenesulfonic acid	3233-58-7;104-15-4	C06677	C7H8O4S	Miscellaneous	14372.6	16235.3	7566.37	9198.35	12545.4	11571.2
Phosphonoacetate	4408-78-0	C05682	C2H5O5P	Miscellaneous	12390.9	192976	8007.55	17948	7266.14	11015.8
Phosphoric acid	7664-38-2	C00009	H3O4P	Miscellaneous	1.43744e+06	2.92168e+06	2.43164e+06	7.64339e+06	8.08552e+06	8.65338e+06
Nicotinate ribonucleoside		C05841	C11H13NO6	Miscellaneous	1162.98	3563.41	7299.8	2590.85	5829.3	4236.99
1-Naphthol	90-15-3	C11714	C10H8O	Miscellaneous	23848.1	38175.7	41270.3	10349.2	3411.01	9082.82
(R)-Acetoin	513-86-0;53584-56-8	C00810;C00466	C4H8O2	Miscellaneous	23656.8	22000.1	26858.1	16452	19482.1	19204.8
1-Octacosanol	557-61-9	C08387	C28H58O	Miscellaneous	115940	42055.8	92709.6	150237	139177	123932
3-Butylidenephthalide	551-08-6	C16924	C12H12O2	Miscellaneous	12429.4	15466.2	8920.97	5463.88	11093.9	3845.6
3-Octyl alcohol	589-98-0	C17144	C8H18O	Miscellaneous	16137	6494.23	8370.5	6215.59	12457.2	10008.8
Acitretin	55079-83-9	D02754	C21H26O3	Miscellaneous	2109.73	3032.24	5431.01	1201.16	1187.78	1414.34
Allicin	539-86-6	C07600	C6H10OS2	Miscellaneous	12778.2	14921.8	9521.23	6380.58	6562.29	7645.69
Alliin	556-27-4	C08265	C6H11NO3S	Miscellaneous	8565.9	6645.53	5070.36	6570.39	3574.61	6913.17
Bakkenolide A	19906-72-0	C09350	C15H22O2	Miscellaneous	20302.9	11946.6	19107.5	30890.4	19428.4	38735.8
Baldrinal	18234-46-3	C16811	C12H10O4	Miscellaneous	13564.4	29912.9	11037.9	5409.97	4558.79	1759.4
Cheilanthifoline	483-44-3	C05174	C19H19NO4	Miscellaneous	653.528	1278.05	871.413	594.252	1169.66	2666.72
Chondroitin sulfate	9007-28-7	C00607	C13H21NO15S	Miscellaneous	6400.57	13435.8	15500.9	115.92	115.92	115.92
Delta-Nonalactone	3301-94-8		C9H16O2	Miscellaneous	19679.6	16316.7	100735	30561.6	32548.2	22038.1
Diallyl disulfide	2179-57-9	C08369	C6H10S2	Miscellaneous	108591	256804	223551	2.0753e+06	1.3415e+06	1.82197e+06
Dihydrorotenone	6659-45-6		C23H24O6	Miscellaneous	1904.29	1853.61	1783.72	2872.51	2453.24	992.551
Erythritol	149-32-6	C00503	C4H10O4	Miscellaneous	24371.4	10185.1	40796.8	21728.7	28976.2	13126.4
Ethyl caproate	123-66-0		C8H16O2	Miscellaneous	421068	565242	409074	770657	762470	682145
Ethyl isovalerate	108-64-5	C12290	C7H14O2	Miscellaneous	32780.1	29584.9	21276.8	47499.4	27286.7	29868.2
Fingolimod hydrochloride	162359-56-0		C19H33NO2	Miscellaneous	31942.7	13018.1	40671.7	23214.5	10329.2	6261.14
Furfuryl acetate	623-17-6		C7H8O3	Miscellaneous	11229.4	12876.3	9464.89	15291.3	9232.75	13448.6
Homobaldrinal	67910-07-0	C16812	C15H16O4	Miscellaneous	3304.2	6577.22	3096.78	3620.04	3477.37	1790.69
Homodihydrocapsaicin I	20279-06-5		C19H31NO3	Miscellaneous	8501.33	1659.12	9489.64	14368.8	14434.6	13155
Ligustilide	4431-01-0	C16987	C12H14O2	Miscellaneous	2625.45	5739.71	7904.05	8606.01	1606.78	2609.27
Methyl linoleate	112-63-0		C19H34O2	Miscellaneous	17038.7	50164.6	44055.6	29677.9	15468	21904.2
Panaxynol	81203-57-8	C17447	C17H24O	Miscellaneous	23610.8	7948.34	26185.4	27869.5	9802.83	35892.7
Pogostone	23800-56-8		C12H16O4	Miscellaneous	9087.48	7392.82	6229.41	2435.39	14241.5	6417.82
Pregabalin	148553-50-8		C8H17NO2	Miscellaneous	10091.5	19644.4	23135.9	195208	136223	168083
Sinalbin	20196-67-2	C08426	C14H19NO10S2	Miscellaneous	521.236	1317.79	3791.79	5209.45	4196.44	4953.25
Torachrysone 8-O-glucoside	64032-49-1		C20H24O9	Miscellaneous	26348.6	81736.7	17253.8	29640.3	52437.8	16426.8
Undecanolactone	710-04-3		C11H20O2	Miscellaneous	11124.4	29168.7	30392.6	16255.2	16496.6	12316.3
(2S,5S)-trans-Carboxymethylproline		C17366	C7H11NO4	Miscellaneous	11620.9	9148.63	9377.25	7917.19	4010.69	9190.1
1,2-Dihydroxy-6-methylcyclohexa-3,5-dienecarboxylate		C06731	C8H10O4	Miscellaneous	1682.22	2107.67	3660.88	24304.7	19028.7	21659.5
12-OPDA	85551-10-6	C01226	C18H28O3	Miscellaneous	9011.55	14150.2	13167.2	16581.9	13012.6	12038
2-Hydroxy-3-carboxybenzalpyruvate	162794-83-4	C14095	C11H8O6	Miscellaneous	24271.7	15652.3	8401	9928.51	42998.4	8666.86
2-Hydroxy-3-methylbenzalpyruvate		C14086	C11H10O4	Miscellaneous	107386	152342	68995	81453.8	78929	66925.7
3-(2,3-Dihydroxyphenyl)propanoate		C04044	C9H10O4	Miscellaneous	3054.29	7382.95	9408.08	9026.88	3793.51	4791.45
3-Methylsalicylaldehyde	824-42-0	C14087	C8H8O2	Miscellaneous	14553.9	14822.5	14017	5744.43	9918.3	8455.34
4-Hydroxyphenylacetylglutamic acid		C05595	C13H15NO6	Miscellaneous	1.18325e+07	9.52475e+06	2.04668e+07	1.29864e+07	8.85825e+06	1.03742e+07
4-Sulfobenzoate	636-78-2	C02236	C7H6O5S	Miscellaneous	18046.3	15072.2	13425.1	7360.63	7675.35	6042.89
9-Riburonosyladenine		C11501	C10H11N5O5	Miscellaneous	11995.2	31704.5	19834.7	3843.52	5100.5	29813.4
N-D-Glucosylarylamine		C03142	C12H17NO5	Miscellaneous	1017.34	4494.25	4363.03	303953	219754	304666
N,N-Dimethyl-1,4-phenylenediamine	99-98-9	C04203	C8H12N2	Miscellaneous	7256.39	18784.5	27062.1	95675.5	13067.3	11805.4
O-Succinyl-L-homoserine	1492-23-5	C01118	C8H13NO6	Miscellaneous	1494.7	697.808	920.324	975.224	2784.65	5304.73
S-(Phenylacetothiohydroximoyl)-L-cysteine		C17237	C11H14N2O3S	Miscellaneous	9610.7	13492.4	16185.8	21038.7	13015	18018.6
Styrene-cis-2,3-dihydrodiol		C07084	C8H10O2	Miscellaneous	14113.5	18859.8	13618.4	8900.9	24142.6	15054.5
Taurohyocholate		C15516	C26H45NO7S	Miscellaneous	7000.48	115.92	33769.3	115.92	15174	2136.5
Zeranol	26538-44-3	C14752	C18H26O5	Miscellaneous	18858.4	21673	12238.2	18241	115.92	115.92
Neocnidilide	4567-33-3	C17002	C12H18O2	Miscellaneous	35778.6	8220.59	41594.6	41824.8	15225.5	23162.3
(S)-2-Aceto-2-hydroxybutanoate		C06006	C6H10O4	Miscellaneous	29261	22808.6	30927.2	152083	95290.7	116615
(S)-2-Acetolactate		C06010	C5H8O4	Miscellaneous	16031.2	20918.1	18439.4	42548.7	31227.3	35789.3
2-Isopropyl-3-oxosuccinate		C04236	C7H10O5	Miscellaneous	7379.67	5699.09	7737.26	9439.91	4526.15	4148.35
2-Keto-6-acetamidocaproate		C05548	C8H13NO4	Miscellaneous	19886.2	48262.9	41691.7	37225.8	22782.3	32208.2
3-Oxoadipic acid	689-31-6	C00846	C6H8O5	Miscellaneous	6613.82	4197.4	3509.79	6320.65	2752.06	4435.78
1H-Indole-2,3-dione	91-56-5	C11129	C8H5NO2	Miscellaneous	11626.1	23085.4	17452.4	8982.26	3045.85	16966.2
5-Hydroxyindole-3-acetic acid	54-16-0	C05635	C10H9NO3	Miscellaneous	8677.22	2564.81	1774	7771.64	3425	2820.23
5,6-Dihydroxyindole	3131-52-0	C05578	C8H7NO2	Miscellaneous	10064.4	15687	13095.3	14023.3	5021.63	8204.95
Indole-3-carboxaldehyde	487-89-8	C08493	C9H7NO	Miscellaneous	1611.43	4154.13	1368.19	2142.68	3405.39	3381.39
Leucodopachrome	18766-67-1	C05604	C9H9NO4	Miscellaneous	187421	274084	300958	52602.7	49783.6	53096.1
Leukoaminochrome	29539-03-5	C17756	C8H9NO2	Miscellaneous	42098.1	95797.1	86518.2	283435	216566	260031
1-Indanone;Indanone	83-33-0	C01504	C9H8O	Miscellaneous	64718.1	74573	133163	74054.1	81461.6	153779
AICAR	3031-94-5	C04677	C9H15N4O8P	Miscellaneous	1.06009e+06	158962	670930	1.04588e+06	1.2127e+06	824482
Bromocriptine	25614-03-3	C06856	C32H40BrN5O5	Miscellaneous	102756	42640.3	64086.6	21811	7996.87	19021.8
Enoxacin	74011-58-8	C06979	C15H17FN4O3	Miscellaneous	10742.7	12785.1	11847.6	23148.4	8183.58	21540.5
3-(3,4-Dihydroxy-5-methoxy)-2-propenoic acid	2041-35-2	C05619	C10H10O5	Miscellaneous	7815.81	11722.9	21934.5	8839.91	6354.58	5922.98
Cinnamic acid	621-82-9	C10438	C9H8O2	Miscellaneous	14884.8	46913.4	55188	12318.5	25290.3	33690.3
Ethyl trans-p-methoxycinnamate	1929-30-2	C10476	C12H14O3	Miscellaneous	107386	73604.8	68995	81453.8	43008.8	66925.7
Glycerophosphocholine	28319-77-9	C00670	C8H20NO6P	Miscellaneous	55195.6	31901.3	145084	63510.3	115.92	55429.8
O-Phosphocholine	3616-04-4;107-73-3	C00588	C4H12NO4P	Miscellaneous	861.284	1170.05	1415.92	983.065	935.919	902.069
Phosphorylcholine	107-73-3	C00588	C5H14NO4P	Miscellaneous	402668	784715	771845	9.45303e+06	5.84279e+06	8.39805e+06
Desmethylxanthohumol	115063-39-3	C16416	C20H20O5	Miscellaneous	21562.7	9139.24	24803.6	12512.1	16905	15042.7
Hydroxysafflor yellow A	78281-02-4		C27H32O16	Miscellaneous	2.58001e+06	2.42995e+06	6.21709e+06	1.09282e+07	3.39622e+06	7.2978e+06
Neosperidin dihydrochalcone	20702-77-6		C28H36O15	Miscellaneous	236664	10696.8	430167	983381	318121	717947
Okanin	484-76-4	C08724	C15H12O6	Miscellaneous	70918.2	73127.4	95706.3	44380.6	16356.2	21455.6
Phlorizin	60-81-1	C01604	C21H24O10	Miscellaneous	27477.4	47904.2	42631.8	180459	133601	210685
Safflor Yellow A	85532-77-0		C27H30O15	Miscellaneous	25218.3	43381.3	20718.6	28035.2	14023.9	30383.7
Palmitoylethanolamide	544-31-0	C16512	C18H37NO2	Miscellaneous	37539.9	1408.29	20801.4	53501.5	29287	21669
5-Hydroxymethylfurfural	67-47-0	C11101	C6H6O3	Miscellaneous	53110.7	102690	97669.9	73411.7	57459.2	30680.1
alpha-D-Glucose;D-Tagatose	492-62-6;87-81-0	C00267;C00795	C6H12O6	Miscellaneous	368144	461179	672331	370105	612974	556176
1-O-Caffeoylglucose	14364-08-0	C10433	C15H18O9	Miscellaneous	20768.8	29106.6	47055.8	5436.29	4219.14	7174.45
2-Deoxyribose 5'-phosphate	102916-66-5	C00673	C5H11O7P	Miscellaneous	7979.55	7296.5	6254	5487	5403.98	7855.77
beta-Lactose	5965-66-2	C01970	C12H22O11	Miscellaneous	18996.3	32779.1	18235.5	6908.29	6523.43	5403.71
D-Maltose	69-79-4	C00208	C12H22O11	Miscellaneous	1.39337e+07	2.72154e+07	2.11202e+07	1.56897e+07	1.69082e+07	2.54073e+07
Glucosamine	3416-24-8	C00329	C6H13NO5	Miscellaneous	7522.1	10662.3	8360.85	12143.5	14027.8	17229.2
Maltotetraose	34612-38-9	C02052	C24H42O21	Miscellaneous	311858	698819	563752	213634	230038	286536
Sucrose	57-50-1	C00089	C12H22O11	Miscellaneous	2.68036e+07	4.12711e+07	1.16728e+07	1.50006e+07	3.15068e+06	1.71438e+06
6-Methoxymellein	13410-15-6	C02381	C11H12O4	Miscellaneous	6462.08	4102.55	8551.5	12429.5	6961.9	8339.3
Anthranilic acid	118-92-3	C00108	C7H7NO2	Miscellaneous	26321.8	36340.4	42939.9	83926.6	60235.4	77716.1
Carbendazim	10605-21-7	C10897	C9H9N3O2	Miscellaneous	10491.7	12281.2	25417.9	13156.4	6533.1	3149.73
Dimethylbenzimidazole	582-60-5	C03114	C9H10N2	Miscellaneous	11252.3	3579	7754.03	9099.14	11119.4	7253.41
N1-(alpha-D-ribosyl)-5,6-dimethyl-benzimidazole	132-13-8	C05775	C14H18N2O4	Miscellaneous	37079.2	48866.3	34987	32099.4	23326.7	12703.5
Tricyclazole	41814-78-2	C18492	C9H7N3S	Miscellaneous	3135.22	6048.92	1612.05	6156.3	115.92	7847.89
Urocanic acid	104-98-3	C00785	C6H6N2O2	Miscellaneous	23588.9	76544.1	96204.6	46234.1	21052	23293.7
Alizarin 2-methyl ether;Palmitoleic acid	6003-11-8;373-49-9	C10291;C08362	C15H10O4;C16H30O2	Miscellaneous	2140.28	3356.28	3414.96	3495.35	1713.48	2156.42
Anthraquinone	84-65-1	C16207	C14H8O2	Miscellaneous	10830.1	13599.8	18414.8	4704.16	5189.02	7574.3
Chrysophanol;Chrysophanic acid; Chrysophanol	481-74-3	C10315	C15H10O4	Miscellaneous	5174.44	5262.17	2344.12	6353.69	3097.67	3705.69
Questinol	35688-09-6	C17811	C16H12O6	Miscellaneous	28119.4	13486.6	17757.6	8734.84	9102.63	9693.99
Uridine diphosphate glucuronic acid	63700-19-6	C00167	C15H22N2O18P2	Nucleotide and its derivates	556.281	1365.44	1216.54	11235.3	2550.88	3878.51
5-Methyldeoxycytidine	838-07-3	C03592	C10H15N3O4	Nucleotide and its derivates	989.194	2532.97	3113.51	2279.36	1717.7	2924.21
Adenosine 2',3'-cyclic phosphate	634-01-5	C02353	C10H12N5O6P	Nucleotide and its derivates	5575.01	7020.39	6309.05	11674.1	3503.12	8022.11
2'-O-Methyladenosine	2140-79-6	C04779	C11H15N5O4	Nucleotide and its derivates	26426.6	52754	71012.3	6.81927e+06	6.10704e+06	7.23994e+06
Vidarabine	5536-17-4;24356-66-9	C07195	C10H13N5O4	Nucleotide and its derivates	114098	244382	334479	3.82154e+06	1.64083e+06	2.14562e+06
Uridine 5'-diphospho-D-glucose;UDP-D-galactose;Uridine diphosphategalactose	133-89-1;2956-16-3	C00029;C00052	C15H24N2O17P2	Nucleotide and its derivates	705820	756800	1.19913e+06	9.64023e+06	3.43992e+06	6.92225e+06
3-Methylxanthine	1076-22-8	C16357	C6H6N4O2	Nucleotide and its derivates	1673	5130.85	4362.84	5870.39	347.939	115.92
5'-Deoxyadenosine	4754-39-6	C05198	C10H13N5O3	Nucleotide and its derivates	5161.2	5948.73	4356.17	63439.8	54564.6	67382.4
7-Methylxanthine	552-62-5	C16353	C6H6N4O2	Nucleotide and its derivates	2677.67	1661.08	4304.17	1870.45	509.675	4880.81
Adenine	73-24-5	C00147	C5H5N5	Nucleotide and its derivates	35129.9	22193.3	23000.4	1.62439e+06	911443	1.35661e+06
Adenosine 3'-monophosphate	84-21-9	C01367	C10H14N5O7P	Nucleotide and its derivates	18978.6	31659.2	39862.9	79805.3	50600.5	68792.4
Adenosine 5'-monophosphate	61-19-8	C00020	C10H14N5O7P	Nucleotide and its derivates	165301	270391	295986	491442	456252	622018
beta-Nicotinamide mononucleotide	1094-61-7	C00455	C11H15N2O8P	Nucleotide and its derivates	22088.7	51090.7	66932.2	82318.2	68077.7	140799
Cordycepin	73-03-0	C08431	C10H13N5O3	Nucleotide and its derivates	5161.2	812.433	3314.67	63439.8	54564.6	67382.4
Cytidine	65-46-3	C00475	C9H13N3O5	Nucleotide and its derivates	26458.9	53743.4	67307.1	100069	112913	226943
Deoxyadenosine	958-09-8	C00559	C10H13N5O3	Nucleotide and its derivates	29765.2	78662.8	93845.3	1833.22	1499.51	2172.18
Guanine	73-40-5	C00242	C5H5N5O	Nucleotide and its derivates	12451.7	30690.1	27661.3	4.07284e+06	2.388e+06	2.96642e+06
Guanosine 3',5'-cyclic monophosphate	7665-99-8	C00942	C10H12N5O7P	Nucleotide and its derivates	4303.72	7193.91	10776.9	8192.14	8202.4	12317.4
Inosine	58-63-9	C00294	C10H12N4O5	Nucleotide and its derivates	3445.75	178707	225011	2703.98	73436.9	141750
Nicotinic acid adenine dinucleotide;NAD	53-84-9	C00003	C21H27N7O14P2	Nucleotide and its derivates	115.92	73155.5	115.92	206610	104496	177173
Purine	120-73-0	C15587	C5H4N4	Nucleotide and its derivates	6234.29	1815.14	12372.2	347935	213018	233981
Thymidine	50-89-5	C00214	C10H14N2O5	Nucleotide and its derivates	1826.06	4191.42	8032.94	8997.48	5208.85	3274.05
Uracil	66-22-8	C00106	C4H4N2O2	Nucleotide and its derivates	27185.3	55857.7	45985.6	94447	64267.3	55857.2
Uridine	58-96-8	C00299	C9H12N2O6	Nucleotide and its derivates	3962.97	3248.43	2995.59	4578.02	1325.31	1497.34
Xanthosine	146-80-5	C01762	C10H12N4O6	Nucleotide and its derivates	30295.7	15472.6	64688.2	52237	47603	50270.9
1-(alpha-Methyl-4-(2-methylpropyl)benzeneacetate)-beta-D-Glucopyranuronic acid	115075-59-7	C03033	C19H26O8	Organooxygen compounds	37682.5	59924	103771	12573.2	11872	19186.3
1-Kestose	470-69-9	C03661	C18H32O16	Organooxygen compounds	414014	326083	597169	387309	265234	483528
3-alpha-hydroxy-5-alpha-androstane-17-one 3-D-glucuronide		C03033	C25H38O8	Organooxygen compounds	115.92	19935.6	6171.94	13490.3	6931.4	8140.7
4-O-alpha-D-Galactopyranuronosyl-D-galacturonic acid	5894-59-7	C02273	C12H18O13	Organooxygen compounds	571545	1.37649e+06	1.01201e+06	31426.4	13368.6	37414.2
Benzoyl glucuronide (Benzoic acid);2-Phenylethanol glucuronide	19237-53-7	C03033	C13H14O8;C14H18O7	Organooxygen compounds	36763.5	31531	50069.3	39895.5	22782.1	35303.4
Beta-D-Fructose 2-phosphate		C03267	C6H13O9P	Organooxygen compounds	562136	796075	824175	4.26818e+06	2.80899e+06	4.21877e+06
Beta-D-Glucose;alpha-D-Glucose	492-61-5;492-62-6	C00221;C00267	C6H12O6	Organooxygen compounds	2597.4	1122.05	3051.2	93666.9	51151.8	79397.3
Cortolone-3-glucuronide	56162-46-0	C03033	C27H42O11	Organooxygen compounds	2779.3	10146.2	6893.07	9648.37	115.92	115.92
Estriol 3-sulfate 16-glucuronide	4661-65-8	C03033	C24H32O12S	Organooxygen compounds	17829.9	21674.8	28349.4	3834.1	8564.27	115.92
Galactinol	3687-64-7	C01235	C12H22O11	Organooxygen compounds	2801.47	3145.88	8268.94	4219.66	2820.37	3899.22
Glucoiberin	554-88-1	C08411	C11H21NO10S3	Organooxygen compounds	7364.76	5100.52	4221.38	3728.03	4340.07	4950.12
Glucose 1-phosphate	59-56-3	C00103	C6H13O9P	Organooxygen compounds	1.09275e+06	714164	1.25085e+06	760844	496663	824247
Glyceric acid	473-81-4	C00258	C3H6O4	Organooxygen compounds	31576.2	19213.6	21897.4	38135.6	44084.4	28661
Inositol	643-10-7;87-89-8	C00137	C6H12O6	Organooxygen compounds	2930.88	9185.01	10831.3	1657.52	1698.38	1983.19
Lactulose	4618-18-2	C07064	C12H22O11	Organooxygen compounds	3.13246e+07	3.67802e+07	1.37059e+07	1.50006e+07	1.12321e+07	2.35987e+07
Maltotriose	1109-28-0	C01835	C18H32O16	Organooxygen compounds	635285	1.79886e+06	825004	224437	207813	512575
Mannose 6-phosphate		C00275	C6H13O9P	Organooxygen compounds	68128.9	47841.7	71199.1	67933.3	35247.9	75072.2
N,N'-diacetylchitobiose	35061-50-8	C01674	C16H28N2O11	Organooxygen compounds	11527.8	50795.7	13215	75793.9	26516.1	33582.3
Nicotinic acid mononucleotide	321-02-8	C01185	C11H14NO9P	Organooxygen compounds	1067.57	2432.03	10425.9	967.845	1881.45	115.92
Raffinose	512-69-6	C00492	C18H32O16	Organooxygen compounds	50426.8	115.92	151956	115.92	2125.04	115.92
Stachyose	10094-58-3;470-55-3	C01613	C24H42O21	Organooxygen compounds	311858	698819	563752	213634	230038	286536
Streptomycin	57-92-1	C00413	C21H39N7O12	Organooxygen compounds	8463.62	23383.3	7716.3	115.92	1584.9	115.92
Myzodendrone;Coniferin	101705-37-7;531-29-3	C00761	C16H22O8	Phenols	25631.7	52616.7	51426	2218.49	2985.77	4590.55
Phloretic acid;Ethylparaben;3-(2-Hydroxyphenyl)propanoic acid	501-97-3;120-47-8;495-78-3	C01744;C01198	C9H10O3	Phenols	884779	1.18571e+06	1.70545e+06	1.14537e+06	625723	846473
(E)-3-Hydroxy-5-methoxystilbene	35302-70-6	C10276	C15H14O2	Phenols	1159.91	6371.77	10751.7	1186.26	1744	5122.18
1,2,3,6-Tetragalloylglucose	79886-50-3	C04516	C34H28O22	Phenols	5647	1929.5	1839.48	5616.65	3743.16	3087.77
1,3,6-Tri-O-galloylglucose	18483-17-5	C17458	C27H24O18	Phenols	728928	1.07721e+06	1.32103e+06	654435	398073	556511
1'-Acetoxychavicol acetate	52946-22-2	C10426	C13H14O4	Phenols	8616.86	13667.2	12903.5	18858.1	20159	11883.4
10-Gingerol	23513-15-7	C17496	C21H34O4	Phenols	24560.8	10719.2	22681.6	5729.81	12751.5	8361.84
3-Ethoxy-4-hydroxybenzaldehyde;Ethyl salicylate	121-32-4;118-61-6		C9H10O3	Phenols	15087.7	65234.6	41440.3	23281.2	7847.06	10604.7
3-Ethyl-1,2-benzenediol	933-99-3	C06728	C8H10O2	Phenols	14797.1	11443.3	10393	15439.3	21212.6	14708.1
3-Galloylquinic acid	17365-11-6	C10834	C14H16O10	Phenols	317464	558981	559034	22393.8	42968.5	28561.4
3-Hydroxybenzoic acid	1999-06-09	C00587	C7H6O3	Phenols	6126.7	11456.9	6920.26	7224.21	10772.1	12291.7
3-Hydroxyphenylacetic acid	621-37-4	C05593	C8H8O3	Phenols	235217	355048	306452	1.42455e+06	1.94205e+06	1.82275e+06
4-Hydroxy-3-methoxymandelate;Vanillylmandelic acid	1955-10-07	C05584	C9H10O5	Phenols	12146.8	8179.97	5193.11	5062.7	8409.52	12530.2
4-Hydroxybenzaldehyde	123-08-0	C00633	C7H6O2	Phenols	1.3501e+06	2.13999e+06	2.41549e+06	1.4111e+06	1.4737e+06	1.47317e+06
4-Nitrocatechol	3316-09-04	C02235	C6H5NO4	Phenols	4357.26	7951.81	6212.41	9078.78	6205.81	14702.8
4'-O-Methylirenolone	159853-36-8		C20H14O3	Phenols	12130	62347.6	116069	24539.9	20724.9	23203.1
4'-Prenyloxyresveratrol	69065-16-3	C10283	C19H20O4	Phenols	52020	86518.4	111795	73895.2	23290.4	10334.1
5-Heneicosylresorcinol	70110-59-7		C27H48O2	Phenols	20922.3	7983.06	10943.1	3171.59	3218.53	9503.52
5-Tricosyl-1,3-benzenediol	70110-60-0		C29H52O2	Phenols	5347	6594.8	12810.7	2403.41	3931.66	6601.72
6-Gingerol; 6-Gingerol;[6]-Gingerol;Gingerol	58253-27-3;23513-14-6	C10462	C17H26O4	Phenols	24309.4	24459.5	58858.3	29252.4	12474.5	12100.3
7-(4-Hydroxyphenyl)-1-phenyl-4-hepten-3-one	100667-52-5		C19H20O2	Phenols	271513	191403	461750	289800	145065	300150
Acetic acid m-cresyl ester	122-46-3		C9H10O2	Phenols	8387.87	11415.8	9534.51	11008.4	5596.04	5398.57
Acetovanillone	498-02-2	C11380	C9H10O3	Phenols	7836	23098.2	15010.4	9673.5	7080.85	4825.87
alpha-Hexylcinnamaldehyde	101-86-0		C15H20O	Phenols	10297.3	11894.4	9197.43	12301	9774.21	3398.45
Altechromone A	38412-47-4		C11H10O3	Phenols	10723.3	5434.79	5809.56	4195.7	3963.75	2076.64
Astringin	29884-49-9	C10245	C20H22O9	Phenols	2771.97	3316.47	5004.1	1401.7	8967.05	5000.79
Benzaldehyde	100-52-7	C00261	C7H6O	Phenols	84775.5	177187	146140	101273	88098	111312
beta-Glucogallin	13405-60-2		C13H16O10	Phenols	630453	908104	1.23989e+06	7.12549e+06	497293	548118
Beta-Tocopherol	148-03-8	C14152	C28H48O2	Phenols	367683	5423.06	492386	205913	11250.2	186613
Broussonin C	76045-49-3	C09524	C20H24O3	Phenols	13079	13589.1	10179	14243	9548.93	8865.51
Cannabinol	521-35-7	C07580	C21H26O2	Phenols	24653.5	21288.6	23583.8	17522.3	9727.31	18817.4
Cassiaside B	119170-51-3		C26H30O14	Phenols	5429.93	1875.07	8900.19	5240.71	4452.3	11555.4
Chebulagic acid	23094-71-5	C10214	C41H30O27	Phenols	6272.15	3822.2	9348.21	14169.9	17094.2	10004.4
Cinnamyl acetat	103-54-8	C12299	C11H12O2	Phenols	15999.5	11900	6900.07	4898.39	8143.5	8475.5
Delta-Tocotrienol	25612-59-3	C14156	C27H40O2	Phenols	4560.89	4805.11	4100.97	8485.29	2127.78	9292.8
Demethoxycurcumin	22608-11-3	C17742	C20H18O5	Phenols	293084	561973	605284	29258.4	3791.03	14599.2
Demethoxyencecalin	19013-07-1		C13H14O2	Phenols	38886.6	75505.5	69826	64995.8	115251	62306.7
Diacetoxy-6-gingerdiol	143615-75-2		C21H32O6	Phenols	8377.83	21309.4	16944.5	4315.21	3153	115.92
DL-alpha-Tocopherylacetate	7695-91-2	C13202	C31H52O3	Phenols	4150.77	9570.59	9482.51	7767.24	4720.76	2631.9
Ellagic acid	476-66-4	C10788	C14H6O8	Phenols	3933.44	7561.17	9594.54	6498.49	3305	115.92
Encecalin	20628-09-5	C09005	C14H16O3	Phenols	11169.4	7130.36	33516	8543.01	9398.8	15061
Ethyl 3,4,5-trimethoxybenzoate	6178-44-5		C12H16O5	Phenols	4244.12	12032.8	13174.8	1883.76	1829.52	2964.43
Ethyl gallate	831-61-8		C9H10O5	Phenols	4899.37	12071.2	12141.5	8411.3	5915.97	5233.79
Gastrodin	62499-27-8	C16964	C13H18O7	Phenols	1855.37	3894.49	10553.6	22862.6	14776.5	18729.3
Guaiacol	1990-05-01	C15572;C01502	C7H8O2	Phenols	8734.44	3953.09	6604.03	9839.97	5632.77	5012.72
Isorubrofusarin 10-gentiobioside;Rubrofusarin-6-O-beta-D-gentiobioside;Cassiaside C	200127-93-1;24577-90-0;119170-52-4		C27H32O15	Phenols	6035.36	7324.38	115.92	4169.44	115.92	115.92
Leiocarposide	71953-77-0	C10805	C27H34O16	Phenols	6813.79	55440.3	3958.29	8974.25	16543.8	42835.5
Methyl benzoate	93-58-3	C20645	C8H8O2	Phenols	2250.77	2291.43	10866.3	5889.51	5214.03	3033.16
Methyl gallate	99-24-1		C8H8O5	Phenols	389440	1.0571e+06	977582	757966	485588	583154
Moracin C	69120-06-5		C19H18O4	Phenols	157052	135613	182015	155395	138254	123657
Moracin O	123702-97-6		C19H18O5	Phenols	835.475	1522.87	1596.36	1704.88	910.08	595.409
Mulberrofuran A	68978-04-1	C08846	C25H28O4	Phenols	4593.7	3989.99	3655.51	2161.59	6753.72	5361.14
Mulberrofuran C	77996-04-4	C08928	C34H28O9	Phenols	5912.06	16550.3	13031.6	2679.3	4500.3	1580.42
Mulberrofuran Q	101383-35-1		C34H24O10	Phenols	346758	799568	594941	40310.1	9310.56	9088.3
Octyl Gallate	1034-01-1		C15H22O5	Phenols	104508	77415.3	126417	128703	54624.2	107348
Oleocanthal	289030-99-5		C17H20O5	Phenols	13895.8	15330.8	50523.8	47696.5	15669.2	23002.2
Oxyresveratrol 3'-O-beta-D-glucopyranoside	144525-40-6		C20H22O9	Phenols	115.92	66725.4	3151.98	2725.32	8488.17	23344.6
p-Hydroxymandelic acid	1198-84-1	C11527	C8H8O4	Phenols	10645.8	16533.6	12525.2	226692	153943	215982
p-Octopamine	104-14-3	C04227	C8H11NO2	Phenols	4.45834e+07	3.7377e+07	4.78062e+07	3.87255e+07	5.17395e+07	4.37553e+07
Phenethyl alcohol;2-Phenylethanol	1960-12-08	C05853	C8H10O	Phenols	1.05906e+06	1.0591e+06	1.0289e+06	4.0688e+06	2.77352e+06	3.289e+06
Pinostilbenoside	58762-96-2		C21H24O8	Phenols	1804.35	115.92	24857.1	8572.47	4119.67	115.92
Porson	56222-03-8		C22H26O6	Phenols	933.704	2547.88	1481.13	2852.62	3295.85	6398
Sesamol	533-31-3	C10832	C7H6O3	Phenols	11230.2	5623.34	8443.98	294372	145544	211336
Syringic acid	530-57-4	C10833	C9H10O5	Phenols	54768.3	121521	107135	29923.1	23352.5	21387.3
Vanillic acid	121-34-6	C06672	C8H8O4	Phenols	316891	662426	572506	62707.4	46604.2	66763.1
Vanillin	121-33-5	C00755	C8H8O3	Phenols	104042	140738	115331	72081.9	76507.5	70596.6
Yangonin	500-62-9	C09980	C15H14O4	Phenols	13759.9	11974.5	10677.5	7881.58	23323.2	13228.3
Zingerone	122-48-5	C17497	C11H14O3	Phenols	17175	1946.78	17277.3	3665.26	3121.33	2497.1
1-(4-Hydroxyphenyl)propan-1-one	70-70-2	C13342	C9H10O2	Phenylpropanoids	10804.3	32033.2	9224.48	9075.29	10499.6	23238.6
1-Caffeoylquinic acid	1241-87-8		C16H18O9	Phenylpropanoids	5886.47	1762.22	1715.3	707.606	341.986	1821.53
3-(2-Hydroxyphenyl)-2-propenal	60125-23-7		C9H8O2	Phenylpropanoids	3706.94	5805.61	6082.36	3952.21	3962.7	2376.45
3-Hydroxy-4-methoxycinnamic acid;Isoferulic acid	537-73-5	C10470	C10H10O4	Phenylpropanoids	1.40236e+06	2.54519e+06	2.79152e+06	621577	422218	462566
3-Methoxy-4,5-methylenedioxycinnamaldehyde	74683-19-5		C11H10O4	Phenylpropanoids	37353.6	30985.1	37028.9	14259.5	23116.5	14553.8
3,4,5-Trimethoxycinnamyl alcohol	30273-62-2		C12H16O4	Phenylpropanoids	39615.6	55740.9	59044.2	36464.9	29636.1	61731
4-Methoxycinnamaldehyde	1963-36-6	C10475	C10H10O2	Phenylpropanoids	13442.6	11508.2	17050.5	3871.59	2451.67	1985.14
5-O-Caffeoylshikimic acid	73263-62-4	C10434	C16H16O8	Phenylpropanoids	5433.5	4532.92	2273.59	1589.72	3153.94	1623.93
Angelicin	523-50-2	C09060	C11H6O3	Phenylpropanoids	16667.4	13973.7	17046.6	7007.99	10800.3	6388.57
Benzyl cinnamate	103-41-3		C16H14O2	Phenylpropanoids	18801.8	43578.8	44221.5	6504.6	3148.38	3402.99
beta-Asarone	5273-86-9	C10430	C12H16O3	Phenylpropanoids	10762.8	20228.7	10169.2	2966.55	3532.48	5708.54
Caffeic acid	331-39-5	C01481	C9H8O4	Phenylpropanoids	5680.76	17343.4	14974.2	3332.25	2494.53	2302.94
Cinnamyl alcohol	104-54-1	C02394	C9H10O	Phenylpropanoids	9033.47	10202.9	7421.87	8916.91	4863.27	5062.67
Cinnamyl cinnamate	122-69-0		C18H16O2	Phenylpropanoids	46676.6	52357	64127	43203.4	19853.2	32303.4
Coniferyl alcohol	458-35-5;32811-40-8	C00590	C10H12O3	Phenylpropanoids	819.315	1669.82	2968.38	844.223	4349.56	1938.4
Coniferylaldehyde	458-36-6	C02666	C10H10O3	Phenylpropanoids	168898	324312	380671	72698.9	70857.6	64786.8
Dihydroconiferyl alcohol	2305-13-7	C10448	C10H14O3	Phenylpropanoids	3842.16	4441.86	2561.01	2872.41	3264.47	2380.9
DL-Benzylsuccinic acid		C09816	C11H12O4	Phenylpropanoids	10759.5	34885.6	11764.6	18273.3	3951.2	17147.6
Ethyl cinnamate	103-36-6	C06359	C11H12O2	Phenylpropanoids	42415.8	38326	24984.4	16183.4	15024.9	16146.1
Ferulic acid; Trans-Ferulic acid;trans-Ferulic acid	1135-24-6;537-98-4	C01494	C10H10O4	Phenylpropanoids	6.19892e+06	1.03253e+07	1.044e+07	2.19101e+06	1.66619e+06	2.13269e+06
Hydrocinnamic acid	501-52-0	C05629	C9H10O2	Phenylpropanoids	26890.2	13771.1	17862.8	33961.2	28467.2	19949.2
Isofraxidin	486-21-5	C17480	C11H10O5	Phenylpropanoids	4623.85	3186.94	13454.6	6714.89	4702.53	3742.7
Methyl cinnamate	103-26-4	C06358	C10H10O2	Phenylpropanoids	150993	285379	406560	298782	136085	234093
Octadecyl p-coumarate	72943-88-5		C27H44O3	Phenylpropanoids	27217.3	25277.9	14190.4	14630.3	18967.2	17256.7
Osthol	484-12-8	C09280	C15H16O3	Phenylpropanoids	29556.4	18134.2	8953.26	9893.61	13485.1	4367.56
p-Coumaryl alcohol	3690-05-09	C02646	C9H10O2	Phenylpropanoids	10891.7	8349.17	9545.73	4492.44	10773.3	10329.8
Phillyrin;Phillyroside	487-41-2	C17048	C27H34O11	Phenylpropanoids	204189	318058	322105	2828.53	2171.92	5349.87
Rosmarinic acid	537-15-5;20283-92-5	C01850	C18H16O8	Phenylpropanoids	2267.67	4282.29	2619.39	6445.9	1427.74	2473.15
Salvianolic acid A	96574-01-5	C10492	C26H22O10	Phenylpropanoids	2308.51	2040.13	3833.33	513.836	1207.57	1732.12
Syringin	118-34-3	C01533	C17H24O9	Phenylpropanoids	2801.14	6714.35	4690.62	1681.77	1405.41	1772.27
trans-3,5-Dimethoxy-4-hydroxy cinnamaldehydee	4206-58-0	C05610	C11H12O4	Phenylpropanoids	54953.4	96674.1	123218	18039.2	12102.3	27432.3
11b-Hydroxyandrost-4-ene-3,17-dione	382-44-5	C05284	C19H26O3	Steroids and steroid derivatives	3.65781e+06	4.25206e+06	4.25039e+06	4612.37	1123.9	4244.88
17-Hydroxyprogesterone	3168-01-2;68-96-2	C01176	C21H30O3	Steroids and steroid derivatives	64526.9	75537	65991.7	8099.12	18073.6	690.142
17a-Hydroxypregnenolone	387-79-1	C05138	C21H32O3	Steroids and steroid derivatives	3322.73	2527.45	5142.09	869.633	1018.88	635.135
Adrenosterone	382-45-6	C05285	C19H24O3	Steroids and steroid derivatives	1666.49	4286.71	4564.84	1147.32	2210.07	4289.76
Allopregnanolone	516-54-1	C13712	C21H34O2	Steroids and steroid derivatives	9526.25	4686.09	11576.7	7446.4	25522.8	12944.9
alpha-Spinasterol	481-18-5	C08840	C29H48O	Steroids and steroid derivatives	97260.5	25800.5	38281.4	71216.5	76005.3	74031.8
Androstanediol	25126-76-5	C07632	C19H32O2	Steroids and steroid derivatives	4448.56	6258.23	3565	3510.09	2296.76	2809.07
Androstenedione	1963-05-08	C00280	C19H26O2	Steroids and steroid derivatives	62942.4	73459.5	85542.9	8587.98	3206.16	115.92
Bufalin	465-21-4	C16922	C24H34O4	Steroids and steroid derivatives	38823.1	102662	119072	22479.8	5046.3	10869
Campesterol	474-62-4	C01789	C28H48O	Steroids and steroid derivatives	149168	258204	251427	100858	81153.1	120362
Cholesterol	57-88-5	C00187	C27H46O	Steroids and steroid derivatives	23945.4	29625.1	40857	23350.1	23837.8	13355.4
Corticosterone	50-22-6	C02140	C21H30O4	Steroids and steroid derivatives	20086.4	10787.6	7854.69	3653.85	6060.51	5152.14
Dexamethasone	1950-02-02	C06945;C15643	C22H29FO5	Steroids and steroid derivatives	8851.41	18780.4	7309.85	5539.71	5652.86	16242.2
Dihydrotestosterone	521-18-6	C03917	C19H30O2	Steroids and steroid derivatives	12246.2	12595.2	1804.5	9429.79	2881.57	2415.4
Epiandrosterone	481-29-8	C07635	C19H30O2	Steroids and steroid derivatives	4939.16	7649.03	1804.5	6155	2881.57	3593.67
Exemestane	107868-30-4	C08162	C20H24O2	Steroids and steroid derivatives	18838.8	57044.7	27927.4	22395.9	30702.9	18410.6
Lathosterol	80-99-9	C01189	C27H46O	Steroids and steroid derivatives	46079.7	27628.9	32784	14597	25217.5	15654.2
Physalin A	23027-91-0		C28H30O10	Steroids and steroid derivatives	30838.2	58018.9	85871.4	30015	15549.1	37768.2
Physalin D	54980-22-2		C28H32O11	Steroids and steroid derivatives	487498	659959	805734	52773.3	10834.7	25535.1
Physalin G	76045-38-0		C28H30O10	Steroids and steroid derivatives	30838.2	58018.9	85871.4	10013.7	12265.5	12913.9
Physalin L;Physalin O	113146-74-0;120849-18-5		C28H32O10	Steroids and steroid derivatives	91800.4	83737.6	117447	31235.7	24944.7	36638.6
Stigmasterol	83-48-7	C05442	C29H48O	Steroids and steroid derivatives	94686.3	22722.2	53146.1	8766.73	76005.3	3146.52
Taurolithocholate	516-90-5	C02592	C26H45NO5S	Steroids and steroid derivatives	3898.31	1232.83	3217.22	1542.85	2786.31	2216.77
Vitamin D2 (Ergocalciferol)	50-14-6	C05441	C28H44O	Steroids and steroid derivatives	316125	68658.6	27054.4	26041.4	160557	4273
22-Dehydroclerosterol	26315-07-1		C29H46O	Steroids and steroid derivatives	240635	569311	411948	271301	403398	461964
Citrostadienol	474-40-8	C11523	C30H50O	Steroids and steroid derivatives	10209.7	36934.8	23255.4	21583.7	12915.6	16995.5
Fucosterol	17605-67-3	C08817	C29H48O	Steroids and steroid derivatives	115.92	11276.3	115.92	1164.17	10287.5	1561.11
Hyodeoxycholic acid	83-49-8	C15517	C24H40O4	Steroids and steroid derivatives	33814.5	18205.7	9803.93	14621.1	37555.4	18105.2
Ponasterone A	13408-56-5	C08835	C27H44O6	Steroids and steroid derivatives	779437	1.22052e+06	1.26713e+06	35339.1	13265.1	24595
Ursodeoxycholic acid	128-13-2	C07880	C24H40O4	Steroids and steroid derivatives	19108.5	36720.8	38608.2	40121.2	43024.8	21450.1
11-Keto-beta-boswellic acid	17019-92-0		C30H46O4	Terpenoids	6060.78	6997.31	7558.74	12344	10940.5	10026.1
18alpha-Glycyrrhetinic acid	1449-05-4		C30H46O4	Terpenoids	5960.85	2600.93	5369.74	24952.4	13786.7	5222.6
20(S)-Ginsenoside Rh2	78214-33-2	C22128	C36H62O8	Terpenoids	61718.7	88332.1	89540.4	4418.43	341.154	115.92
3-Oxopomolic acid	13849-90-6		C30H46O4	Terpenoids	93275.8	21056.8	115.92	99250.2	120273	67641.1
Alphitolic acid	19533-92-7	C16912	C30H48O4	Terpenoids	16934	7415.77	8317.7	1704	1132.57	6800.84
Betulin	473-98-3	C08618	C30H50O2	Terpenoids	31518.5	51190.7	23092.7	29222.2	32160.9	42830.7
Cycloeucalenol	469-39-6	C02141	C30H50O	Terpenoids	26260.6	30143.9	21604.1	20544.5	36538.5	26474.3
Dipterocarpol	471-69-2	C08622	C30H50O2	Terpenoids	29978.4	31297.2	13476.2	16579.5	10507.5	15211.8
Echinocystic acid;Pomolic acid;Sebiferenic acid	510-30-5;13849-91-7;94390-09-7	C08942	C30H48O4	Terpenoids	5934.08	10428.8	6753.54	3499.87	675.491	2619.34
Erythrodiol;16alpha-Hydroxybauerenol;Arnidiol;Faradiol	545-48-2;214351-30-1;6750-30-7;20554-95-4	C20945	C30H50O2	Terpenoids	27060.4	2398.5	27975.9	14204.5	115.92	4758
Ganoderal A	104700-98-3		C30H44O2	Terpenoids	3504.64	14735.4	14892.5	3556.83	1897.23	4848.43
Ganoderenic acid E	110241-23-1		C30H40O8	Terpenoids	18311.6	45154	40995.5	115.92	115.92	14095.7
Ganoderic acid F	98665-15-7		C32H42O9	Terpenoids	256460	43954.1	97461.6	144855	23048.1	27509.8
Ganoderic acid H	98665-19-1		C32H44O9	Terpenoids	127956	234972	310006	23093.1	9964.76	6964.73
Ganoderic acid Jb	112430-68-9		C30H46O4	Terpenoids	5957.55	11384.3	8494.53	5511.61	7784.98	3328.5
Ganoderic acid N	110241-19-5		C30H42O8	Terpenoids	5028.49	15407.7	5107.5	13021.8	10103.8	115.92
Ganoderol A	104700-97-2		C30H46O2	Terpenoids	6624.83	12446.4	12150.5	6875.78	11558.4	4999.62
Germanicol	465-02-1	C19833	C30H50O	Terpenoids	41549.5	17211.8	61734.3	14201.4	14250.5	19078
Ginsenoside F3	62025-50-7		C41H70O13	Terpenoids	115.92	123417	103956	115.92	2038.5	3144.55
Ginsenoside Re	52286-59-6	C08944	C48H82O18	Terpenoids	27178.6	55548.3	48314.9	115.92	115.92	115.92
Glycyrrhetic acid 3-O-mono-beta-D-glucuronide	34096-83-8		C36H54O10	Terpenoids	7113.19	4885.2	8181.21	12423.1	115.92	8674.66
Jangomolide	93767-25-0		C26H28O8	Terpenoids	7255.33	6886.43	4996.03	5353.64	4241.64	3402.62
Limonexic acid	99026-99-0		C26H30O10	Terpenoids	51688.1	120061	54920.2	251619	73282.2	22309.6
Lucidadiol	252351-95-4		C30H48O3	Terpenoids	6714.11	2663.66	8163.03	1975.59	1306.79	4158.8
Lupeol	545-47-1	C08628	C30H50O	Terpenoids	125872	132336	135685	101292	90216.2	89488.6
Rutaevin	33237-37-5	C08779	C26H30O9	Terpenoids	9661.65	20848.8	12882.8	23583.5	16717.3	16094
Shionone	10376-48-4	C17966	C30H50O	Terpenoids	21658.9	81929.8	56861.6	43107.4	20895.6	74769.3
Simiarenol	1615-94-7	C17901	C30H50O	Terpenoids	41549.5	35082.5	61734.3	28941	19293.3	19078
Taraxasterone	6786-16-9		C30H48O	Terpenoids	12817.4	22155.6	8547.28	12804.8	6345.77	17877.4
Taraxerol;Pseudotaraxasterol	127-22-0;464-98-2	C08637	C30H50O	Terpenoids	32173.7	35082.5	61734.3	28941	19293.3	56050.6
Capsanthin	465-42-9	C08584	C40H56O3	Terpenoids	12644.9	6459.72	92179.9	2711.93	2985.4	17173.7
Loganin	18524-94-2	C01433	C17H26O10	Terpenoids	115.92	115.92	14229.1	3517	2398.73	1743.99
Macrocarpal B;Macrocarpal H;Alisol B	142698-60-0;179388-53-5;18649-93-9	C17460	C28H40O6;C30H48O4	Terpenoids	14650.3	115.92	3280.13	9783.42	2296.76	5106
1beta-Hydroxyalantolactone	68776-47-6		C15H20O3	Terpenoids	7192.39	3216.63	9489.58	5835.33	5506.02	12252.6
Alantolactone	546-43-0	C09289	C15H20O2	Terpenoids	34805	41905	28168.6	42396.3	15344.9	16990.2
Alpha-caryophyllene	6753-98-6	C09684	C15H24	Terpenoids	50132.1	33275.4	49037.5	47125.2	30679	31807.6
alpha-Cyperone	473-08-5	C17090	C15H22O	Terpenoids	22725	19450.3	60180.4	57594.8	53254.4	39276.1
Alpha-Santonin	481-06-1	C02206	C15H18O3	Terpenoids	3518.65	3938.33	4187.3	8033.93	5726.23	3516.85
Anisatin	5230-87-5	C09294	C15H20O8	Terpenoids	1.25146e+06	1.26024e+06	2.13163e+06	39079.4	23247.5	25822.5
Artemisinin	63968-64-9	C09538	C15H22O5	Terpenoids	879961	611863	909252	700820	425387	773895
beta-Costic acid	3650-43-9		C15H22O2	Terpenoids	19602.9	29473.8	52671.8	4171.86	4135.56	6095.1
Bisabolol oxide A	22567-36-8	C16773	C15H26O2	Terpenoids	34593.4	48940.2	25005.3	45308.3	52356.4	24252
Caryophyllene oxide	1139-30-6	C16908	C15H24O	Terpenoids	831496	417577	743194	748448	548842	473755
Costunolide	553-21-9	C09382	C15H20O2	Terpenoids	14124.8	13616.5	9074	12671.6	9740.6	10970.6
Epitulipinolide	24164-13-4	C09566	C17H22O4	Terpenoids	5499.38	9943.84	5390.56	3651.58	6157.9	5388
Epitulipinolide diepoxide	39815-40-2	C09568	C17H22O6	Terpenoids	5662.19	8468.79	115.92	4740.5	115.92	115.92
Isoalantolactone	470-17-7	C09484	C15H20O2	Terpenoids	16097.9	27974.2	18958.5	29618.1	22580.5	13767.1
Lactupicrin	65725-11-3	C09490	C23H22O7	Terpenoids	2941.73	2538.78	3811.56	2011.38	1809.95	2311.16
Pterosin D	34169-70-5		C15H20O3	Terpenoids	2704.25	1833.81	2647.47	3272.02	7029.99	6509.74
Pyrocurzerenone	20013-75-6		C15H16O	Terpenoids	2027.1	3395.92	1554.91	3215.41	2152.34	2359
Tenulin	19202-92-7	C09557	C17H22O5	Terpenoids	4239.67	6566.57	6728.53	3591.46	5755.66	3824.52
(+)-Carvone;5-Isopropyl-2-methylphenol;Thymol	2244-16-8;499-75-2;89-83-8	C11383;C09840;C09908	C10H14O	Terpenoids	12961.5	6326.92	14052.9	6447.25	8322.27	29303.7
beta-Citronellol;(S)-(-)-beta-Citronellol	106-22-9;1117-61-9;7540-51-4	C09849;C11386	C10H20O	Terpenoids	8527.63	11316.1	8887.03	12012.6	10696.2	9235.3
Betulalbuside A	64776-96-1		C16H28O7	Terpenoids	186873	449768	380113	3.53728e+06	1.19534e+06	1.77836e+06
Bornyl acetate	5655-61-8	C09837	C12H20O2	Terpenoids	18587	13528.9	12899	6122.23	894.471	2919.37
Cantharidin	56-25-7	C16778	C10H12O4	Terpenoids	10525.4	11608.6	16459.8	9250.77	4732.9	15095.8
Carvacryl acetate	6380-28-5		C12H16O2	Terpenoids	14502.5	8978.65	24689	11699.3	9628.37	11493
Citronellyl acetate	141-11-7;150-84-5	C12298	C12H22O2	Terpenoids	12042.2	13457.5	21224.5	35510.6	13027	18176.6
Isopulegol	7786-67-6;89-79-2		C10H18O	Terpenoids	1927.88	4816.78	3105.57	2183.86	5326.96	900.648
p-Cymene	99-87-6	C06575	C10H14	Terpenoids	39350.4	36851.2	53553.2	27029.2	50625.2	32881.2
Picrocrocin	138-55-6	C17055	C16H26O7	Terpenoids	1196.36	6370.13	2859.22	3692.14	1287.7	1307.27
Terpinolene	586-62-9	C06075	C10H16	Terpenoids	39545.4	24476.5	14473.1	18061	20270	21610.3
Geniposidic acid;Geniposidic acid	27741-01-1	C11673	C16H22O10	Terpenoids	736.88	3575.61	4695.6	2190.82	1004.41	552.247
Sweroside	14215-86-2	C17071	C16H22O9	Terpenoids	1738.33	4053.42	9189.03	7056.55	2804.91	2315.42
Acevaltrate	25161-41-5	C16752	C24H32O10	Terpenoids	21561.5	55282.7	79387.6	209071	206695	144722
Agnuside	11027-63-7	C09765	C22H26O11	Terpenoids	14342	25201.5	66201.2	38220.3	23936.6	24014.6
Genipin	6902-77-8	C09780	C11H14O5	Terpenoids	1810.9	3734.13	5881.1	10626.3	16859.6	16945.3
Geniposide	24512-63-8	C09781	C17H24O10	Terpenoids	212110	410779	493942	89686.8	38310.6	84211.9
Ipecoside	15401-60-2	C09464	C27H35NO12	Terpenoids	18986.8	38821.3	36322.9	25910.1	15302.1	25846
Morroniside	25406-64-8	C17000	C17H26O11	Terpenoids	5072.74	13341.5	15804.1	4327.61	115.92	11686.7
Oleuropein	32619-42-4	C09794	C25H32O13	Terpenoids	1561.48	22443.5	5573.32	8086.54	4799.23	7201.05
Plumieride	511-89-7	C09797	C21H26O12	Terpenoids	14219.9	45747.8	24787.2	358755	182500	493908
Valechlorine	51771-49-4		C22H31ClO8	Terpenoids	21059.5	20314.1	43129	66455.1	58741.5	109926
(+)-Glaucarubinone	1259-86-5	C08763	C25H34O10	Terpenoids	13541.3	18778	8401.41	35056.4	2878.85	12651.9
12-O-tetradecanoylphorbol-13-acetate	16561-29-8	C05151	C36H56O8	Terpenoids	8717.84	16863.4	11647	7555.46	5167.59	21165.7
Abietic acid	514-10-3	C06087	C20H30O2	Terpenoids	590652	4.94064e+06	1.49083e+06	1.1376e+06	1.1342e+06	1.26378e+06
Ailanthone	981-15-7	C08747	C20H24O7	Terpenoids	2073.32	5750.85	5786.34	35502.9	24042.3	29911.8
Bruceine D	21499-66-1	C08752	C20H26O9	Terpenoids	12131.5	17008.7	18448.1	15005.6	6104.17	2966.6
Diosbulbin D	66756-57-8		C19H20O6	Terpenoids	1749.53	5323.2	20456.4	20630.7	8496.15	3629.69
Dulcoside A	64432-06-0		C38H60O17	Terpenoids	1411.15	6262.11	1931.73	115.92	115.92	237.384
ent-17-Hydroxykaur-15-en-19-oic acid;12-Hydroxyabietic acid	35030-38-7;3484-61-5		C20H30O3	Terpenoids	42623.1	73873.5	69023.7	76441.7	51936.2	31887.2
Eurycomalactone;Ingenol	23062-24-0;30220-46-3	C08759;C09112	C19H24O6;C20H28O5	Terpenoids	9755.4	18224	7122.64	21128.4	3668.15	3922.58
Kirenol	52659-56-0		C20H34O4	Terpenoids	841233	16284	522693	519677	10359.8	11536.6
Lathyrol	34420-19-4	C09125	C20H30O4	Terpenoids	5516.41	5378.26	7070.62	1574.74	1361.63	2936.54
Mevastatin	73573-88-3	C13963	C23H34O5	Terpenoids	22658.3	50651	56305.5	24978.2	115.92	7857.22
Miltirone	27210-57-7	C13715	C19H22O2	Terpenoids	5.89555e+06	3.93085e+06	6.75779e+06	4.36161e+06	4.02564e+06	5.11561e+06
Picrasin B	26121-56-2	C17050	C21H28O6	Terpenoids	4682	6520.3	8363.77	2410.01	5759.41	5278.5
Rubusoside	64849-39-4		C32H50O13	Terpenoids	118053	260190	151210	3658.87	9962.03	1785.47
Sterebin A	107647-14-3		C18H30O4	Terpenoids	17314.9	24364.7	20179.4	14346.9	12877.9	28916.8
Sterebin E	114343-74-7		C20H34O4	Terpenoids	18257.6	14713.1	22772.1	9539.96	9359.02	8182.97
Tripdiolide	38647-10-8	C09202	C20H24O7	Terpenoids	13603	29257.4	44833.5	16492.5	25727.2	12885.2
1-Isomangostin	19275-44-6	C10071	C24H26O6	Xanthones	1430.93	2105.76	3476.36	5349.1	3580.2	6156.14
1-Isomangostin hydrate	26063-95-6		C24H28O7	Xanthones	5839.26	492.648	4342.47	3848.51	3617.7	2388.88
2-Hydroxyxanthone	1915-98-6		C13H8O3	Xanthones	3170.43	10158.8	8416.6	3120.84	1811.32	2066.35
3-Isomangostin	19275-46-8		C24H26O6	Xanthones	1430.93	2105.76	3476.36	5349.1	3580.2	3261.88
9-Hydroxycalabaxanthone	35349-68-9		C24H24O6	Xanthones	21724.2	4384.4	17377.3	8903.94	22865.8	13120.5
alpha-Mangostin	6147-11-01	C10080	C24H26O6	Xanthones	10897.1	6192.77	4015.8	2188.15	19980.9	115.92
Bellidifolin	2798-25-6	C10053	C14H10O6	Xanthones	15337.8	13246	23287.7	7126.87	14923.5	16753.1
Beta-mangostin	20931-37-7		C25H28O6	Xanthones	19759.3	4154.37	19347.1	15056.6	26240.3	35673.3
Garcinone D	107390-08-9		C24H28O7	Xanthones	49166.4	10237.6	25028.4	15980.8	21136.3	42158.2
Isogentisin	491-64-5	C10070	C14H10O5	Xanthones	2148.25	2055.91	1815.45	1492.22	1194.67	1458.44
Lancerin	81991-99-3	C10075	C19H18O10	Xanthones	38548	26357.1	24702.7	28998.4	7563.44	19599.7
Norlichexanthone	20716-98-7	C10087	C14H10O5	Xanthones	4654.28	16048.2	16542.5	12066.1	7725.07	12775.2
