# Supplementary material for: Integrative Analysis of the Transcriptome and Metabolome Reveals Genes Involved in Phenylpropanoid and Flavonoid Biosynthesis in the Trapa bispinosa Roxb
Source: Front Plant Sci. 2022 Jul 7;13:913265. doi: 10.3389/fpls.2022.913265 (PMC9302371; doi:10.3389/fpls.2022.913265)
Supplement: Supplementary file 1 [file Data_Sheet_1.zip › Supplementary Materials/Supplementary Table 12.xlsx]

## Sheet: Table S12
Supplementary Table 12: Classification, fold change, and VIP of 202 identified DAMs between FR and LF in Trapa bispinosa
COMPOUND NAME	CAS	KEGG_ID	FORMULA	CLASS	FR1	FR2	FR3	LF1	LF2	LF3	VIP	P-VALUE	FOLD CHANGE	LOG2FC	SIGN
Cinchonine	118-10-5	C06528	C19H22N2O	Alkaloids	37540.4	46312.4	47324	31100.6	30415.7	24691.2	1.33216	0.0156264	1.52164	0.605627	up
Galantamine	357-70-0	C08526	C17H21NO3	Alkaloids	24315.4	62868.8	52539.3	115.92	10791.4	10445.2	1.0181	0.0306026	6.54365	2.7101	up
Isoquinoline;Quinoline	119-65-3;91-22-5	C06323;C06413	C9H7N	Alkaloids	180373	250917	234955	113192	96234.7	109071	1.41903	0.00617575	2.09183	1.06477	up
Kynurenic acid	492-27-3	C01717	C10H7NO3	Alkaloids	44504.7	104683	100077	19318.1	31493.2	2478.79	1.12772	0.0363004	4.67751	2.22574	up
N-Methylcytisine	486-86-2	C10760	C12H16N2O	Alkaloids	3963.26	4408.11	4511.05	1308.43	3523.01	2154.29	1.13857	0.0420523	1.84411	0.882921	up
O-Acetylethanolamine	1854-30-4		C4H9NO2	Alkaloids	6.96962e+06	8.99658e+06	7.44868e+06	5.25925e+06	4.29987e+06	4.04308e+06	1.37806	0.0102196	1.7214	0.783585	up
Senecionine	130-01-8	C06176	C18H25NO5	Alkaloids	48506.8	61686.8	69679.1	8425.17	4021.9	23182.9	1.29321	0.00474446	5.04835	2.33581	up
2-Aminoisobutyric acid	62-57-7	C03665	C4H9NO2	Amino acid and derivatives	453503	607775	668451	281017	80828.9	280538	1.17469	0.0172032	2.69267	1.42904	up
N,N-Dimethylglycine	1118-68-9	C01026	C4H9NO2	Amino acid and derivatives	453503	607775	668451	57951.4	80828.9	280538	1.26915	0.0101739	4.12509	2.04443	up
2-Biphenylol	90-43-7	C02499	C12H10O	Benzene and substituted derivatives	3891.44	2287.43	4322.08	1722	115.92	115.92	1.19347	0.0253273	5.37452	2.42614	up
4-Hydroxyphenylacetaldehyde;4'-Hydroxyacetophenone	7339-87-9;99-93-4	C03765;C10700	C8H8O2	Benzene and substituted derivatives	14553.9	14822.5	14017	5744.43	9918.3	8455.34	1.30979	0.00670297	1.79921	0.847361	up
2-Aminomuconate semialdehyde		C03824	C6H7NO3	Carboxylic acids and derivatives	46647.2	70020.5	65892.2	26174.9	19635.9	31335.3	1.36206	0.0115528	2.36641	1.2427	up
D-alpha-Aminobutyric acid	2623-91-8	C02261	C4H9NO2	Carboxylic acids and derivatives	2.00469e+07	2.56748e+07	2.82541e+07	1.36799e+07	1.03007e+07	1.41113e+07	1.36159	0.0115094	1.94203	0.957564	up
(+)-Pteryxin	17944-23-9;13161-75-6	C09307	C21H22O7	Coumarins	23865.4	18534.8	36063	12073.2	4775.86	10543.1	1.24901	0.0392981	2.86444	1.51825	up
3-Hydroxycoumarin	939-19-5		C9H6O3	Coumarins	15640.2	17815.8	17496.9	12257	11220.4	13252.7	1.38401	0.0061445	1.38723	0.472202	up
4-Methylumbelliferone	90-33-5	C03081	C10H8O3	Coumarins	27946.3	28066.6	38590.5	7618.26	4524.7	8869.44	1.42045	0.00284246	4.50226	2.17065	up
Esculin	531-75-9	C09264	C15H16O9	Coumarins	130658	192404	256029	7398.9	3444.63	6447.62	1.46261	0.0352583	33.4906	5.06568	up
Neoglycyrol	23013-84-5	C16968	C21H18O6	Coumarins	39950.9	36629.6	46103	27623.9	24739.7	5759.02	1.01672	0.0437334	2.11077	1.07777	up
Notopterol	88206-46-6	C17499	C21H22O5	Coumarins	81481.4	150460	122175	34437.6	14883	51929.5	1.26509	0.020596	3.49744	1.8063	up
Scoparone	120-08-1	C09311	C11H10O4	Coumarins	119660	148399	140792	27584.6	25184.5	22952.2	1.47815	0.00506735	5.39943	2.43281	up
2,3-Dihydro-2-phenyl-4H-benzopyran-4-one	487-26-3	C02099	C15H12O2	Flavonoids	65344.1	78171.2	106041	7467.51	20864.4	14784.9	1.39326	0.00549906	5.7879	2.53304	up
2',3,5,7-Tetrahydroxyflavone	480-15-9	C10036	C15H10O6	Flavonoids	1.1083e+06	2.36594e+06	2.11636e+06	127258	72316.2	78539.9	1.45705	0.0437833	20.1018	4.32926	up
Astragalin	480-10-4	C12249	C21H20O11	Flavonoids	4.34338e+07	5.76959e+07	6.4498e+07	1.68869e+06	463753	1.0608e+06	1.45731	0.012676	51.5453	5.68777	up
Chrysoeriol 7-apiosylglucoside	33579-63-4		C27H30O15	Flavonoids	19602.4	43180.8	34428.3	10708.3	4517.89	7109.44	1.3476	0.0246816	4.35231	2.12178	up
Cosmosiin;Apigenin 7-O-glucoside (Cosmosiin)	578-74-5	C04608	C21H20O10	Flavonoids	157987	249259	245344	115.92	1549.27	115.92	1.43679	0.0183226	366.395	8.51726	up
Cyanidin-3-O-rhamnoside chloride	38533-30-1		C21H21O10	Flavonoids	4873.65	4126.27	5328.28	2720.53	858.908	737.632	1.27127	0.0103065	3.31896	1.73073	up
Cynaroside	5373-11-5		C21H20O11	Flavonoids	1.03654e+08	1.65661e+08	1.67047e+08	1.62924e+06	1.51698e+06	2.6505e+06	1.4755	0.0205352	75.2774	6.23414	up
Dalbergioidin	30368-42-4	C10415	C15H12O6	Flavonoids	675543	1.08214e+06	809973	248983	194773	146872	1.43224	0.00588591	4.34733	2.12013	up
Delphinidin	528-53-0	C05908	C15H10O7	Flavonoids	1.94273e+07	2.46447e+07	2.94372e+07	40203.6	216308	180338	1.4539	0.0137678	168.271	7.39464	up
Diosmetin	520-34-3	C10038	C16H12O6	Flavonoids	31749.6	44089.4	58587.5	4704.59	4002.69	2940.3	1.46092	0.0335992	11.5412	3.52872	up
Eriodictyol	552-58-9	C05631	C15H12O6	Flavonoids	109965	208097	240815	54531.6	23949.1	40582.7	1.35859	0.0220006	4.69395	2.2308	up
Hesperetin	520-33-2	C01709	C16H14O6	Flavonoids	10485.4	8091.83	10972.2	1875.65	1209.78	2261.58	1.44254	0.00101939	5.52636	2.46633	up
Hesperetin 7-O-glucoside	31712-49-9	C16422	C22H24O11	Flavonoids	731803	1.20672e+06	1.33764e+06	21479.7	17549.3	16010.1	1.47758	0.0281396	59.5242	5.8954	up
Homoeriodictyol	446-71-9	C09756	C16H14O6	Flavonoids	1.42515e+07	1.65417e+07	1.68299e+07	18930	97030.9	9860.59	1.45356	0.00261866	378.498	8.56414	up
Irisflorentin	41743-73-1	C17958	C20H18O8	Flavonoids	34085.9	45876.9	39228.7	14295.6	6323.52	6358.87	1.39651	0.00206535	4.41809	2.14342	up
Isorhamnetin-3-O-neohespeidoside	55033-90-4		C28H32O16	Flavonoids	44740.9	68188.6	83673.6	2985.35	2400.43	2065.87	1.47263	0.0306786	26.3838	4.72158	up
Isoscoparin	20013-23-4	C05990	C22H22O11	Flavonoids	9928.56	8501.95	12078.9	4585.42	2100.2	3233.84	1.36586	0.00557466	3.07571	1.62092	up
Isovitexin	38953-85-4	C01714	C21H20O10	Flavonoids	4.05457e+06	9.09447e+06	6.89901e+06	4168.67	267701	90902.9	1.31785	0.0456878	55.2634	5.78825	up
Kuwanon H	76472-87-2	C10100	C45H44O11	Flavonoids	21873.1	41970.5	53035.2	11894.9	3999.8	16704.3	1.19151	0.0462159	3.58535	1.84211	up
Luteolin	491-70-3	C01514	C15H10O6	Flavonoids	117569	212592	268087	9898.87	4030.46	8276.08	1.4488	0.0483921	26.9415	4.75176	up
Neohesperidin	13241-33-3	C09806	C28H34O15	Flavonoids	15591.7	26673	25263.8	7800.7	4951.94	7187.13	1.39443	0.0115089	3.38663	1.75985	up
Pedalitin	22384-63-0	C10119	C16H12O7	Flavonoids	24171.4	26505.5	31540.5	19011.6	16857.4	18443.9	1.36798	0.014837	1.51377	0.598147	up
Pelargonidin-3-O-glucoside	18466-51-8	C12137	C21H20O10	Flavonoids	5.36019e+06	7.95136e+06	6.47893e+06	171130	38127.2	38755	1.45123	0.0127796	79.7965	6.31825	up
Procyanidin B4	29106-51-2	C10238	C30H26O12	Flavonoids	7257.45	3987.46	5619.03	2320	1463.4	791.208	1.3199	0.0171104	3.68643	1.88222	up
Puerarin	3681-99-0	C10524	C21H20O9	Flavonoids	68136.1	63545.2	66872.2	14499.2	22587.9	37946.5	1.30773	0.00420001	2.6462	1.40392	up
Quercetin-7-O-beta-D-glucopyranoside	491-50-9	C12639	C21H20O12	Flavonoids	731803	1.20672e+06	1.33764e+06	15727.5	17549.3	50866.9	1.44812	0.0282449	38.9353	5.28301	up
Quercitrin	522-12-3	C01750	C21H20O11	Flavonoids	1.62721e+07	2.7881e+07	2.72812e+07	146173	94811	101665	1.48002	0.0244312	208.476	7.70374	up
Rutin	153-18-4	C05625	C27H30O16	Flavonoids	34945.5	45814.7	54417.1	8156.89	11085.7	13307.5	1.43202	0.00420636	4.1529	2.05412	up
Sakuranetin	2957-21-3	C09833	C16H14O5	Flavonoids	3899.84	3328.08	4657.16	2462.69	2236.95	1369.2	1.27984	0.018978	1.95838	0.96966	up
Scutellarein	529-53-3	C10184	C15H10O6	Flavonoids	72588.7	124191	138680	4164.64	7961.96	8353.52	1.45093	0.03411	16.3798	4.03384	up
Sophoricoside	152-95-4		C21H20O10	Flavonoids	157987	249259	295888	115.92	1549.27	115.92	1.43683	0.0287071	394.773	8.62488	up
Tectorigenin	548-77-6	C10534	C16H12O6	Flavonoids	4712.31	5426.11	5678.35	1741.06	2484.91	2915.54	1.37677	0.00298379	2.21477	1.14715	up
Tricetin	1621-84-7;520-31-0	C10192;C10079	C15H10O7	Flavonoids	30886.1	68601.6	67524.8	1789.29	1628.3	1310.47	1.46679	0.0486919	35.3237	5.14256	up
Trimethylapigenin	5631-70-9		C18H16O5	Flavonoids	17247.3	16203.6	13639.2	11806.9	9835.88	12804.7	1.23319	0.0380525	1.36701	0.451024	up
Vitexin	3681-93-4	C01460	C21H20O10	Flavonoids	4.05457e+06	9.09447e+06	6.89901e+06	99093	267701	90902.9	1.45167	0.0462633	43.802	5.45293	up
(+)-Lyoniresinol 9'-O-glucoside	87585-32-8		C28H38O13	Lignans	47875.8	46575.9	62295.6	23486.4	10175.1	5687.48	1.30586	0.00597164	3.98351	1.99404	up
Acanthoside B	7374-79-0	C10890	C28H36O13	Lignans	4695.54	9140.6	11029.8	115.92	115.92	450.225	1.42867	0.0497365	36.4568	5.18812	up
Arctiin	20362-31-6	C16915	C27H34O11	Lignans	6995.95	8216.41	4941.34	969.555	1287.43	596.97	1.43491	0.00411069	7.06167	2.82001	up
Diphyllin	22055-22-7	C10559	C21H16O7	Lignans	3817.86	4989.56	5196.26	2224.75	2150.72	2702.46	1.39775	0.00754729	1.9785	0.984408	up
Nordihydroguaiaretic acid	500-38-9	C10719	C18H22O4	Lignans	956774	1.15892e+06	1.16365e+06	29102	5152.07	11886.6	1.44921	0.00366879	71.0727	6.15122	up
Yatein	40456-50-6	C10557	C22H24O7	Lignans	9313.77	14877.5	8084.5	4076.33	5089.82	2711.99	1.31924	0.0365763	2.71724	1.44214	up
12,13-DHOME		C14829	C18H34O4	Lipids	29546.6	25663.8	38536	15517.2	19263.2	16181.3	1.35112	0.0231548	1.83954	0.879347	up
4-Isopropylbenzoic acid	536-66-3	C06578	C10H12O2	Lipids	21218.9	20118.8	14236.7	14058.4	8417.26	6211.25	1.18445	0.0482092	1.93727	0.954027	up
5,6-DHET	213382-49-1	C14772	C20H34O4	Lipids	16064.4	22907.2	22772.1	12709.8	8628.1	9586.77	1.34116	0.0162299	1.99658	0.997534	up
9-OxoODE	54232-59-6	C14766	C18H30O3	Lipids	15358.7	21937.9	21561.2	9112.35	8432.27	10213.4	1.40141	0.00915612	2.12039	1.08433	up
Docosahexaenoic acid	6217-54-5	C06429	C22H32O2	Lipids	11884.4	14650.5	19331	4609.79	2688.01	10194.7	1.18143	0.0390671	2.62203	1.39069	up
Eicosapentaenoic acid	10417-94-4	C06428	C20H30O2	Lipids	5.31725e+06	8.51805e+06	9.90497e+06	123725	151062	124631	1.47787	0.0291534	59.4372	5.89329	up
Jasmonic acid	6894-38-8	C08491	C12H18O3	Lipids	10573.9	20709.8	19564.4	3436.71	1669.67	3596.09	1.39149	0.0126014	5.84296	2.5467	up
Myristoleic acid	544-64-9	C08322	C14H26O2	Lipids	70023.3	103889	160344	37605.3	21039.4	20114.1	1.36121	0.0341783	4.24406	2.08545	up
Prostaglandin I2	35121-78-9	C01312	C20H32O5	Lipids	285905	533655	312177	19054	9430.78	13894.9	1.46382	0.043613	26.7047	4.73902	up
(R)-Acetoin	513-86-0;53584-56-8	C00810;C00466	C4H8O2	Miscellaneous	23656.8	22000.1	26858.1	16452	19482.1	19204.8	1.28092	0.0282557	1.31513	0.395209	up
1-Naphthol	90-15-3	C11714	C10H8O	Miscellaneous	23848.1	38175.7	41270.3	10349.2	3411.01	9082.82	1.33146	0.00970722	4.52191	2.17693	up
2-Hydroxybutanoic acid	3347-90-8	C05984	C4H8O3	Miscellaneous	744245	983511	958590	514893	352595	468873	1.37268	0.00749003	2.0102	1.00734	up
3-Methylsalicylaldehyde	824-42-0	C14087	C8H8O2	Miscellaneous	14553.9	14822.5	14017	5744.43	9918.3	8455.34	1.30979	0.00670297	1.79921	0.847361	up
4-Sulfobenzoate	636-78-2	C02236	C7H6O5S	Miscellaneous	18046.3	15072.2	13425.1	7360.63	7675.35	6042.89	1.42948	0.00416083	2.20807	1.14278	up
Allicin	539-86-6	C07600	C6H10OS2	Miscellaneous	12778.2	14921.8	9521.23	6380.58	6562.29	7645.69	1.33055	0.0266661	1.80786	0.854284	up
Anthraquinone	84-65-1	C16207	C14H8O2	Miscellaneous	10830.1	13599.8	18414.8	4704.16	5189.02	7574.3	1.3393	0.0239263	2.45283	1.29445	up
Biliverdin	114-25-0	C00500	C33H34N4O6	Miscellaneous	31193.9	37539.9	40503.4	10206.4	8228.75	5121.43	1.43259	0.000789915	4.63723	2.21326	up
Bromocriptine	25614-03-3	C06856	C32H40BrN5O5	Miscellaneous	102756	42640.3	64086.6	21811	7996.87	19021.8	1.30235	0.0415319	4.29008	2.101	up
Coproporphyrin III	14643-66-4	C05770	C36H38N4O8	Miscellaneous	218233	244080	216305	5115.1	2069	7136.33	1.45876	1.67365e-05	47.3881	5.56645	up
Leucodopachrome	18766-67-1	C05604	C9H9NO4	Miscellaneous	187421	274084	300958	52602.7	49783.6	53096.1	1.45942	0.027398	4.90385	2.29392	up
Okanin	484-76-4	C08724	C15H12O6	Miscellaneous	70918.2	73127.4	95706.3	44380.6	16356.2	21455.6	1.30627	0.0109308	2.91696	1.54447	up
Estriol 3-sulfate 16-glucuronide	4661-65-8	C03033	C24H32O12S	Organooxygen compounds	17829.9	21674.8	28349.4	3834.1	8564.27	115.92	1.05562	0.00932546	5.42213	2.43886	up
3-Galloylquinic acid	17365-11-6	C10834	C14H16O10	Phenols	317464	558981	559034	22393.8	42968.5	28561.4	1.4571	0.0303123	15.2835	3.9339	up
Demethoxycurcumin	22608-11-3	C17742	C20H18O5	Phenols	293084	561973	605284	29258.4	3791.03	14599.2	1.40132	0.0397323	30.6481	4.93772	up
Diacetoxy-6-gingerdiol	143615-75-2		C21H32O6	Phenols	8377.83	21309.4	16944.5	4315.21	3153	115.92	1.08486	0.0312373	6.14859	2.62026	up
Mulberrofuran Q	101383-35-1		C34H24O10	Phenols	346758	799568	594941	40310.1	9310.56	9088.3	1.42128	0.0495907	29.6593	4.89041	up
Myzodendrone;Coniferin	101705-37-7;531-29-3	C00761	C16H22O8	Phenols	25631.7	52616.7	51426	2218.49	2985.77	4590.55	1.44057	0.0444781	13.2391	3.72673	up
Vanillic acid	121-34-6	C06672	C8H8O4	Phenols	316891	662426	572506	62707.4	46604.2	66763.1	1.44503	0.0468981	8.81344	3.1397	up
Vanillin	121-33-5	C00755	C8H8O3	Phenols	104042	140738	115331	72081.9	76507.5	70596.6	1.39083	0.0129284	1.64294	0.716281	up
3-Methoxy-4,5-methylenedioxycinnamaldehyde	74683-19-5		C11H10O4	Phenylpropanoids	37353.6	30985.1	37028.9	14259.5	23116.5	14553.8	1.34853	0.00752496	2.02904	1.0208	up
4-Methoxycinnamaldehyde	1963-36-6	C10475	C10H10O2	Phenylpropanoids	13442.6	11508.2	17050.5	3871.59	2451.67	1985.14	1.43241	0.00284333	5.05528	2.33779	up
Angelicin	523-50-2	C09060	C11H6O3	Phenylpropanoids	16667.4	13973.7	17046.6	7007.99	10800.3	6388.57	1.33277	0.00967134	1.97082	0.978797	up
beta-Asarone	5273-86-9	C10430	C12H16O3	Phenylpropanoids	10762.8	20228.7	10169.2	2966.55	3532.48	5708.54	1.33185	0.0455265	3.37174	1.75349	up
Ferulic acid; Trans-Ferulic acid;trans-Ferulic acid	1135-24-6;537-98-4	C01494	C10H10O4	Phenylpropanoids	6.19892e+06	1.03253e+07	1.044e+07	2.19101e+06	1.66619e+06	2.13269e+06	1.4366	0.0359737	4.50163	2.17045	up
Phillyrin;Phillyroside	487-41-2	C17048	C27H34O11	Phenylpropanoids	204189	318058	322105	2828.53	2171.92	5349.87	1.47009	0.0187322	81.5773	6.3501	up
trans-3,5-Dimethoxy-4-hydroxy cinnamaldehydee	4206-58-0	C05610	C11H12O4	Phenylpropanoids	54953.4	96674.1	123218	18039.2	12102.3	27432.3	1.36173	0.0236574	4.7738	2.25514	up
11b-Hydroxyandrost-4-ene-3,17-dione	382-44-5	C05284	C19H26O3	Steroids and steroid derivatives	3.65781e+06	4.25206e+06	4.25039e+06	4612.37	1123.9	4244.88	1.47286	0.00237618	1218.32	10.2507	up
17-Hydroxyprogesterone	3168-01-2;68-96-2	C01176	C21H30O3	Steroids and steroid derivatives	64526.9	75537	65991.7	8099.12	18073.6	690.142	1.20328	0.000611859	7.67065	2.93935	up
Androstenedione	63-05-8	C00280	C19H26O2	Steroids and steroid derivatives	62942.4	73459.5	85542.9	8587.98	3206.16	115.92	1.23952	0.000556341	18.6351	4.21995	up
Bufalin	465-21-4	C16922	C24H34O4	Steroids and steroid derivatives	38823.1	102662	119072	22479.8	5046.3	10869	1.29484	0.0415048	6.78623	2.76261	up
Campesterol	474-62-4	C01789	C28H48O	Steroids and steroid derivatives	149168	258204	251427	100858	81153.1	120362	1.29533	0.0326686	2.17877	1.12351	up
Physalin D	54980-22-2		C28H32O11	Steroids and steroid derivatives	487498	659959	805734	52773.3	10834.7	25535.1	1.42437	0.0197091	21.9107	4.45357	up
Physalin L;Physalin O	113146-74-0;120849-18-5		C28H32O10	Steroids and steroid derivatives	91800.4	83737.6	117447	31235.7	24944.7	36638.6	1.43502	0.00338107	3.15652	1.65833	up
Ponasterone A	13408-56-5	C08835	C27H44O6	Steroids and steroid derivatives	779437	1.22052e+06	1.26713e+06	35339.1	13265.1	24595	1.46399	0.0204964	44.6328	5.48003	up
20(S)-Ginsenoside Rh2	78214-33-2	C22128	C36H62O8	Terpenoids	61718.7	88332.1	89540.4	4418.43	341.154	115.92	1.36226	0.011721	49.1418	5.61888	up
Anisatin	5230-87-5	C09294	C15H20O8	Terpenoids	1.25146e+06	1.26024e+06	2.13163e+06	39079.4	23247.5	25822.5	1.47446	0.0350035	52.6758	5.71907	up
Bornyl acetate	5655-61-8	C09837	C12H20O2	Terpenoids	18587	13528.9	12899	6122.23	894.471	2919.37	1.24755	0.0077042	4.53045	2.17965	up
Echinocystic acid;Pomolic acid;Sebiferenic acid	510-30-5;13849-91-7;94390-09-7	C08942	C30H48O4	Terpenoids	5934.08	10428.8	6753.54	3499.87	675.491	2619.34	1.18004	0.0280427	3.40213	1.76644	up
Ganoderenic acid E	110241-23-1		C30H40O8	Terpenoids	18311.6	45154	40995.5	115.92	115.92	14095.7	1.15058	0.0346968	7.29095	2.86611	up
Geniposide	24512-63-8	C09781	C17H24O10	Terpenoids	212110	410779	493942	89686.8	38310.6	84211.9	1.35267	0.0240097	5.26287	2.39585	up
Ginsenoside Re	52286-59-6	C08944	C48H82O18	Terpenoids	27178.6	55548.3	48314.9	115.92	115.92	115.92	1.48086	0.0361136	376.817	8.55772	up
Lathyrol	34420-19-4	C09125	C20H30O4	Terpenoids	5516.41	5378.26	7070.62	1574.74	1361.63	2936.54	1.36068	0.00533929	3.05901	1.61306	up
Lupeol	545-47-1	C08628	C30H50O	Terpenoids	125872	132336	135685	101292	90216.2	89488.6	1.43466	0.00141055	1.40177	0.48725	up
Sterebin E	114343-74-7		C20H34O4	Terpenoids	18257.6	14713.1	22772.1	9539.96	9359.02	8182.97	1.38775	0.0157311	2.0583	1.04145	up
Isogentisin	491-64-5	C10070	C14H10O5	Xanthones	2148.25	2055.91	1815.45	1492.22	1194.67	1458.44	1.34776	0.010258	1.45214	0.538185	up
Crotanecine	5096-50-4	C10284	C8H13NO3	Alkaloids	2203.68	2641.4	4322.44	52964.1	38255.6	40863.9	1.46515	0.0108045	0.0694069	-3.84878	down
Crotonoside	1818-71-9	C08432	C10H13N5O5	Alkaloids	412398	562482	528674	3.21486e+06	2.50953e+06	2.49484e+06	1.46853	0.000758185	0.182931	-2.45063	down
Curryangine	25488-37-3		C23H25NO	Alkaloids	115.92	3924.31	4541.41	109662	102900	48639	1.27927	0.0481261	0.0328544	-4.92777	down
DL-Alanine;L-Alanine	302-72-7;56-41-7	C01401;C00041	C3H7NO2	Alkaloids	204213	357225	337810	963990	766018	979226	1.40448	0.00197595	0.331919	-1.59109	down
Methyl (indol-3-yl)acetate;Methyl 3-indolylacetate	1912-33-0	C20635	C11H11NO2	Alkaloids	3118.85	5669.36	3380.31	11546.5	11706.6	14790.1	1.40315	0.00291977	0.319861	-1.64448	down
Allysine(6-Oxo DL-Norleucine)		C04076	C6H11NO3	Amino acid and derivatives	12196.7	12940.4	23989.6	65333.3	50566.1	55689.3	1.40094	0.00210508	0.286305	-1.80438	down
CYS-GLY;Cysteinylglycine	19246-18-5	C01419	C5H10N2O3S	Amino acid and derivatives	500.813	1201.66	640.5	973571	734701	948658	1.48059	0.00726045	0.000881834	-10.1472	down
Glutathione	70-18-8	C00051	C10H17N3O6S	Amino acid and derivatives	1613.38	2142.11	1263.24	20272.5	28947.5	15309.1	1.45814	0.0375923	0.0777747	-3.68455	down
Isoleucine	443-79-8	C16434;C06418	C6H13NO2	Amino acid and derivatives	105502	170146	342520	502590	708983	475230	1.24078	0.0252376	0.366473	-1.44822	down
L-Arginine	74-79-3	C00062	C6H14N4O2	Amino acid and derivatives	359548	804848	945146	2.98898e+06	1.99031e+06	2.21858e+06	1.32889	0.00835591	0.293078	-1.77064	down
L-Glutamic acid	56-86-0	C00025	C5H9NO4	Amino acid and derivatives	6.36708e+06	9.87991e+06	9.74533e+06	1.86518e+07	1.53081e+07	1.63906e+07	1.35006	0.00582916	0.516228	-0.95392	down
L-Histidine	71-00-1	C00135	C6H9N3O2	Amino acid and derivatives	180540	304317	310662	530967	765618	806739	1.35687	0.0104027	0.37822	-1.4027	down
L-Homoglutamic acid	542-32-5;1118-90-7	C00956	C6H11NO4	Amino acid and derivatives	17367.2	30433.9	36342.6	77043.8	89819.9	49297.9	1.27351	0.0290679	0.389263	-1.36118	down
L-Isoleucine;L-Leucine	73-32-5;61-90-5	C00407;C00123	C6H13NO2	Amino acid and derivatives	182739	170146	412345	502590	708983	475230	1.20511	0.0465248	0.453657	-1.14033	down
L-Lysine;L-Glutamine	56-87-1;56-85-9	C00047;C00064	C6H14N2O2;C5H10N2O3	Amino acid and derivatives	1.70558e+06	2.45924e+06	3.06673e+06	2.87133e+07	1.58807e+07	2.71978e+07	1.45042	0.0325856	0.100729	-3.31144	down
L-Methionine	63-68-3	C00073	C5H11NO2S	Amino acid and derivatives	25276.2	59907.7	78114.6	261164	163142	222879	1.32783	0.00765635	0.252321	-1.98667	down
L-Norleucine	327-57-1	C01933	C6H13NO2	Amino acid and derivatives	105502	170146	342520	502590	365399	475230	1.15922	0.0424212	0.460214	-1.11962	down
L-Pipecolic acid	535-75-1;3105-95-1	C00408	C6H11NO2	Amino acid and derivatives	1.63571e+06	2.69877e+06	3.08981e+06	1.38851e+07	1.04308e+07	1.5882e+07	1.43543	0.00270152	0.184693	-2.4368	down
L-Valine	72-18-4	C00183	C5H11NO2	Amino acid and derivatives	322843	486643	563078	827192	648015	759319	1.21094	0.0309664	0.614253	-0.703095	down
N-Acetyl-l-leucine	1188-21-2	C02710	C8H15NO3	Amino acid and derivatives	4980.37	16306.7	7156.47	54956.1	31747	32455.2	1.31828	0.0225366	0.238704	-2.06671	down
trans-4-Hydroxy-L-proline;4-Hydroxyproline	51-35-4	C01157	C5H9NO3	Amino acid and derivatives	20697.2	21357.9	30169.7	64504.7	73706.4	92459	1.43405	0.00383608	0.313109	-1.67526	down
Sulfinpyrazone	57-96-5	C07317	C23H20N2O3S	Benzene and substituted derivatives	1729.51	6045.98	6217.05	9754.09	9162.84	11409.8	1.08919	0.0280004	0.461392	-1.11593	down
D-Glutamine	5959-95-5	C00819	C5H10N2O3	Carboxylic acids and derivatives	1.70558e+06	2.45924e+06	3.06673e+06	2.87133e+07	1.58807e+07	2.71978e+07	1.45042	0.0325856	0.100729	-3.31144	down
NG,NG-Dimethylarginine dihydrochloride	220805-22-1;30315-93-6	C03626	C8H18N4O2	Carboxylic acids and derivatives	40667.9	95831.1	90800.5	309644	210646	205284	1.32381	0.0122051	0.313269	-1.67453	down
Pyrrolidonecarboxylic acid	4042-36-8	C02237	C5H7NO3	Carboxylic acids and derivatives	1.63571e+06	2.69877e+06	3.08981e+06	1.38851e+07	9.3579e+06	1.5882e+07	1.42423	0.00591951	0.189758	-2.39777	down
Luvangetin	483-92-1	C09273	C15H14O4	Coumarins	8596.92	4447.27	9837.49	21174.8	24914.1	22769.4	1.36376	0.0014357	0.332301	-1.58944	down
Psoralidin	18642-23-4	C10523	C20H16O5	Coumarins	316693	258015	347558	1.03596e+06	1.02295e+06	996993	1.4694	1.56312e-05	0.301798	-1.72834	down
2'-Hydroxygenistein	1156-78-1	C12134	C15H10O6	Flavonoids	1804.71	2122.66	3102.29	15070.2	10077.8	17428.7	1.44065	0.0057633	0.165106	-2.59854	down
4'-Methoxyflavone	4143-74-2		C16H12O3	Flavonoids	5504.45	8096.07	11500.4	34041.1	38331.6	23902.4	1.39045	0.00679673	0.26072	-1.93943	down
Chalconaringenin	73692-50-9	C06561	C15H12O5	Flavonoids	135581	276579	388167	1.76985e+06	678446	1.66937e+06	1.31169	0.0359611	0.194364	-2.36317	down
Cianidanol	18829-70-4	C06562	C15H14O6	Flavonoids	15808.1	35466.7	29130.8	2.94484e+06	2.63367e+06	3.57839e+06	1.47677	0.00831338	0.00878087	-6.83142	down
Epicatechin;(+)-Epicatechin	490-46-0;35323-91-2	C09727;C09728	C15H14O6	Flavonoids	115.92	6139.39	3079.03	205358	152662	141023	1.32414	0.0138498	0.0187045	-5.74047	down
Gallocatechin	970-73-0	C12127	C15H14O7	Flavonoids	4102.15	4885.76	11997.5	4.87347e+06	5.56773e+06	4.87932e+06	1.47794	0.00203359	0.00136976	-9.51186	down
Gossypetin	489-35-0	C04109	C15H10O8	Flavonoids	1837.81	4716.21	2769.46	7257.9	6375.66	5002.3	1.17018	0.0443422	0.500298	-0.999141	down
Maltol	118-71-8	C11918	C6H6O3	Flavonoids	1.13987e+06	1.14487e+06	1.34954e+06	1.74132e+06	1.39767e+06	1.57322e+06	1.24501	0.0410525	0.771249	-0.374732	down
Malvidin	643-84-5	C08716	C17H14O7	Flavonoids	7828.99	41631.8	10622.5	201840	275909	380694	1.3909	0.00738068	0.0699911	-3.83669	down
Naringenin	480-41-1	C00509	C15H12O5	Flavonoids	121983	281627	257596	1.71704e+06	711981	1.45267e+06	1.36611	0.0244265	0.17034	-2.55351	down
Naringenin chalcone	25515-46-2	C06561	C15H12O5	Flavonoids	8949.42	883772	952820	1.2933e+07	7.6815e+06	1.35833e+07	1.17743	0.00469008	0.0539666	-4.21179	down
Plantagoside	78708-33-5	C17531	C21H22O12	Flavonoids	2004.5	5716.63	4799.18	12366.8	6917.77	13357.5	1.18369	0.0429799	0.383564	-1.38246	down
Procyanidin B1	20315-25-7		C30H26O12	Flavonoids	115.92	115.92	1048.72	7724.95	4992.01	7028.54	1.35381	0.00217009	0.0648535	-3.94667	down
Procyanidin B2	29106-49-8	C17639	C30H26O12	Flavonoids	115.92	115.92	2521.7	28984.7	28646.7	44535.1	1.35735	0.0220231	0.0269515	-5.21349	down
6-Aminocaproic acid	60-32-2	C02378	C6H13NO2	Lipids	310354	506556	580108	1.43094e+06	893995	1.14693e+06	1.32662	0.0167062	0.402382	-1.31336	down
L-Acetylcarnitine	5080-50-2	C02571	C9H17NO4	Lipids	43037	49848.9	57305	117164	100608	98996.4	1.43614	0.00145803	0.474134	-1.07663	down
(S)-2-Aceto-2-hydroxybutanoate		C06006	C6H10O4	Miscellaneous	29261	22808.6	30927.2	152083	95290.7	116615	1.44908	0.0276458	0.22802	-2.13277	down
(S)-2-Acetolactate		C06010	C5H8O4	Miscellaneous	16031.2	20918.1	18439.4	42548.7	31227.3	35789.3	1.4027	0.00724885	0.505531	-0.984129	down
1-Aminocyclopropanecarboxylic acid	22059-21-8		C4H7NO2	Miscellaneous	27711	45257.4	52335.8	85396.5	58772.8	70997	1.17077	0.047797	0.58236	-0.780017	down
1,2-Dihydroxy-6-methylcyclohexa-3,5-dienecarboxylate		C06731	C8H10O4	Miscellaneous	1682.22	2107.67	3660.88	24304.7	19028.7	21659.5	1.45159	0.000303784	0.11464	-3.12482	down
2-Picolinic acid	14639-25-9;98-98-6	C10164	C6H5NO2	Miscellaneous	69907.7	98337.2	88714.2	2.09426e+06	1.09221e+06	1.86149e+06	1.46852	0.0340296	0.0509036	-4.29609	down
Anthranilic acid	118-92-3	C00108	C7H7NO2	Miscellaneous	26321.8	36340.4	42939.9	83926.6	60235.4	77716.1	1.3477	0.0106858	0.475946	-1.07113	down
Ascorbic acid	50-81-7	C00072	C6H8O6	Miscellaneous	67946.1	166248	144204	1.15575e+06	800150	1.05929e+06	1.43043	0.00134255	0.125497	-2.99427	down
cis-Aconitic acid	499-12-7;585-84-2	C00417	C6H6O6	Miscellaneous	753769	1.51966e+06	2.19259e+06	6.17585e+06	4.4532e+06	4.71034e+06	1.32844	0.00592355	0.291147	-1.78018	down
Diallyl disulfide	2179-57-9	C08369	C6H10S2	Miscellaneous	108591	256804	223551	2.0753e+06	1.3415e+06	1.82197e+06	1.43576	0.00213327	0.112421	-3.15302	down
Ethyl caproate	123-66-0		C8H16O2	Miscellaneous	421068	565242	409074	770657	762470	682145	1.34292	0.00899322	0.629893	-0.666821	down
Glucosamine	3416-24-8	C00329	C6H13NO5	Miscellaneous	7522.1	10662.3	8360.85	12143.5	14027.8	17229.2	1.28245	0.0329344	0.611634	-0.709258	down
Isoxanthopterin	529-69-1	C03975	C6H5N5O2	Miscellaneous	13226.7	27035	30881.2	148444	120573	168443	1.42349	0.00120174	0.162627	-2.62036	down
Leukoaminochrome	29539-03-5	C17756	C8H9NO2	Miscellaneous	42098.1	95797.1	86518.2	283435	216566	260031	1.36747	0.00224201	0.295268	-1.7599	down
N-D-Glucosylarylamine		C03142	C12H17NO5	Miscellaneous	1017.34	4494.25	4363.03	303953	219754	304666	1.45154	0.0104102	0.0119205	-6.39041	down
Phlorizin	60-81-1	C01604	C21H24O10	Miscellaneous	27477.4	47904.2	42631.8	180459	133601	210685	1.4286	0.00430594	0.224897	-2.15267	down
Phosphoric acid	7664-38-2	C00009	H3O4P	Miscellaneous	1.43744e+06	2.92168e+06	2.43164e+06	7.64339e+06	8.08552e+06	8.65338e+06	1.4123	0.000366961	0.278512	-1.84419	down
Phosphorylcholine	107-73-3	C00588	C5H14NO4P	Miscellaneous	402668	784715	771845	9.45303e+06	5.84279e+06	8.39805e+06	1.45409	0.0200241	0.0826893	-3.59616	down
Pregabalin	148553-50-8		C8H17NO2	Miscellaneous	10091.5	19644.4	23135.9	195208	136223	168083	1.44478	0.00104385	0.105847	-3.23995	down
Sinalbin	20196-67-2	C08426	C14H19NO10S2	Miscellaneous	521.236	1317.79	3791.79	5209.45	4196.44	4953.25	1.0903	0.0476718	0.392141	-1.35055	down
Thiamine	59-43-8	C00378	C12H16N4OS	Miscellaneous	115.92	534.465	4414.88	91890.6	42881.3	73888.1	1.34712	0.0406194	0.0242752	-5.36437	down
Trimethoprim	738-70-5	C01965	C14H18N4O3	Miscellaneous	4751.98	10351.3	11779.8	124573	70368.4	104096	1.43472	0.0271967	0.0898984	-3.47556	down
2'-O-Methyladenosine	2140-79-6	C04779	C11H15N5O4	Nucleotide and its derivates	26426.6	52754	71012.3	6.81927e+06	6.10704e+06	7.23994e+06	1.47497	0.00241531	0.00744774	-7.06898	down
5'-Deoxyadenosine	4754-39-6	C05198	C10H13N5O3	Nucleotide and its derivates	5161.2	5948.73	4356.17	63439.8	54564.6	67382.4	1.47936	0.00400272	0.0834261	-3.58336	down
Adenine	73-24-5	C00147	C5H5N5	Nucleotide and its derivates	35129.9	22193.3	23000.4	1.62439e+06	911443	1.35661e+06	1.47505	0.0257049	0.0206358	-5.59871	down
Adenosine 3'-monophosphate	84-21-9	C01367	C10H14N5O7P	Nucleotide and its derivates	18978.6	31659.2	39862.9	79805.3	50600.5	68792.4	1.25824	0.0257256	0.454324	-1.13821	down
Adenosine 5'-monophosphate	61-19-8	C00020	C10H14N5O7P	Nucleotide and its derivates	165301	270391	295986	491442	456252	622018	1.32074	0.0122453	0.466122	-1.10122	down
Cordycepin	73-03-0	C08431	C10H13N5O3	Nucleotide and its derivates	5161.2	812.433	3314.67	63439.8	54564.6	67382.4	1.40392	0.000124776	0.0501023	-4.31898	down
Guanine	73-40-5	C00242	C5H5N5O	Nucleotide and its derivates	12451.7	30690.1	27661.3	4.07284e+06	2.388e+06	2.96642e+06	1.47245	0.0241948	0.00751045	-7.05688	down
Nicotinic acid adenine dinucleotide;NAD	53-84-9	C00003	C21H27N7O14P2	Nucleotide and its derivates	115.92	73155.5	115.92	206610	104496	177173	1.12853	0.0236984	0.150298	-2.7341	down
Purine	120-73-0	C15587	C5H4N4	Nucleotide and its derivates	6234.29	1815.14	12372.2	347935	213018	233981	1.42384	0.0248493	0.0256898	-5.28266	down
Beta-D-Fructose 2-phosphate		C03267	C6H13O9P	Organooxygen compounds	562136	796075	824175	4.26818e+06	2.80899e+06	4.21877e+06	1.44987	0.00332808	0.193201	-2.37183	down
Beta-D-Glucose;alpha-D-Glucose	492-61-5;492-62-6	C00221;C00267	C6H12O6	Organooxygen compounds	2597.4	1122.05	3051.2	93666.9	51151.8	79397.3	1.45615	0.0282188	0.030197	-5.04945	down
3-Hydroxyphenylacetic acid	621-37-4	C05593	C8H8O3	Phenols	235217	355048	306452	1.42455e+06	1.94205e+06	1.82275e+06	1.46352	0.000870443	0.172799	-2.53283	down
Chebulagic acid	23094-71-5	C10214	C41H30O27	Phenols	6272.15	3822.2	9348.21	14169.9	17094.2	10004.4	1.17987	0.0491816	0.471123	-1.08582	down
Gastrodin	62499-27-8	C16964	C13H18O7	Phenols	1855.37	3894.49	10553.6	22862.6	14776.5	18729.3	1.21538	0.019094	0.289232	-1.7897	down
p-Hydroxymandelic acid	1198-84-1	C11527	C8H8O4	Phenols	10645.8	16533.6	12525.2	226692	153943	215982	1.47275	0.0141833	0.0665496	-3.90943	down
Phenethyl alcohol;2-Phenylethanol	60-12-8	C05853	C8H10O	Phenols	1.05906e+06	1.0591e+06	1.0289e+06	4.0688e+06	2.77352e+06	3.289e+06	1.45801	0.0251009	0.310627	-1.68675	down
Sesamol	533-31-3	C10832	C7H6O3	Phenols	11230.2	5623.34	8443.98	294372	145544	211336	1.46252	0.0398766	0.0388443	-4.68615	down
11-Keto-beta-boswellic acid	17019-92-0		C30H46O4	Terpenoids	6060.78	6997.31	7558.74	12344	10940.5	10026.1	1.39244	0.00622294	0.618926	-0.69216	down
Acevaltrate	25161-41-5	C16752	C24H32O10	Terpenoids	21561.5	55282.7	79387.6	209071	206695	144722	1.28316	0.00746533	0.278742	-1.843	down
Ailanthone	981-15-7	C08747	C20H24O7	Terpenoids	2073.32	5750.85	5786.34	35502.9	24042.3	29911.8	1.39579	0.00201289	0.152146	-2.71647	down
Genipin	6902-77-8	C09780	C11H14O5	Terpenoids	1810.9	3734.13	5881.1	10626.3	16859.6	16945.3	1.31919	0.0101503	0.257165	-1.95924	down
Valechlorine	51771-49-4		C22H31ClO8	Terpenoids	21059.5	20314.1	43129	66455.1	58741.5	109926	1.28102	0.0462907	0.359397	-1.47635	down
