# Supplementary material for: Integrative Analysis of the Transcriptome and Metabolome Reveals Genes Involved in Phenylpropanoid and Flavonoid Biosynthesis in the Trapa bispinosa Roxb
Source: Front Plant Sci. 2022 Jul 7;13:913265. doi: 10.3389/fpls.2022.913265 (PMC9302371; doi:10.3389/fpls.2022.913265)
Supplement: Supplementary file 1 [file Data_Sheet_1.zip › Supplementary Materials/Supplementary Table 13.xlsx]

## Sheet: Table S13
Supplementary Table 13: Correlation analysis of the DEGs and DAMs identified between FR and LF in Trapa bispinosa
KO_ID	KEGG PATHWAY	LOG10(P-VALUE) GENE	GENE-COUNT	GENE_ID	LOG10(P-VALUE) METABOLISM	METABOLITE-COUNT	METABOLISM_ID
ko00250	Alanine, aspartate and glutamate metabolism	0.768359	57	CL1347.Contig5;CL1565.Contig2;CL1565.Contig9;CL2566.Contig19;CL2566.Contig20;CL2815.Contig2;CL2815.Contig7;CL2944.Contig11;CL2944.Contig18;CL2944.Contig2;CL2944.Contig5;CL2944.Contig7;CL2944.Contig9;CL3238.Contig2;CL3431.Contig2;CL3431.Contig3;CL3431.Contig4;CL4074.Contig1;CL4074.Contig3;CL409.Contig15;CL409.Contig16;CL409.Contig2;CL409.Contig5;CL409.Contig6;CL409.Contig7;CL4115.Contig1;CL4115.Co…	0.222682	2	L-Glutamine cpd:C00064; L-Glutamic acid cpd:C00025
ko00520	Amino sugar and nucleotide sugar metabolism	0.072839	204	CL1334.Contig1;CL1356.Contig10;CL1356.Contig1;CL141.Contig12;CL141.Contig15;CL141.Contig16;CL141.Contig4;CL1567.Contig2;CL1676.Contig26;CL1676.Contig28;CL1676.Contig7;CL1807.Contig2;CL1809.Contig1;CL1809.Contig21;CL1809.Contig29;CL1809.Contig2;CL1809.Contig38;CL1809.Contig40;CL1837.Contig1;CL1839.Contig1;CL1839.Contig3;CL1839.Contig6;CL1935.Contig7;CL206.Contig23;CL206.Contig43;CL206.Contig46;CL2…	0.0480072	2	Alpha-D-Glucose cpd:C00267; Glucosamine cpd:C00329
ko00970	Aminoacyl-tRNA biosynthesis	0.775132	77	CL1025.Contig11;CL1025.Contig2;CL1025.Contig4;CL1025.Contig5;CL1025.Contig6;CL1122.Contig2;CL1122.Contig3;CL1444.Contig11;CL1444.Contig15;CL1444.Contig17;CL1444.Contig27;CL1444.Contig29;CL1444.Contig32;CL1444.Contig5;CL1958.Contig3;CL2027.Contig3;CL2027.Contig4;CL2149.Contig4;CL2368.Contig5;CL2368.Contig8;CL2431.Contig11;CL286.Contig7;CL286.Contig8;CL3857.Contig1;CL3857.Contig2;CL4016.Contig1;CL4…	0.868863	9	L-Histidine cpd:C00135; L-Arginine cpd:C00062; L-Glutamine cpd:C00064; L-Methionine cpd:C00073; L-Valine cpd:C00183; L-Lysine cpd:C00047; L-Isoleucine cpd:C00407; L-Leucine cpd:C00123; L-Glutamic acid cpd:C00025
ko00942	Anthocyanin biosynthesis	0.647971	2	Unigene14114;Unigene6687	0.277531	1	Pelargonidin 3-O-glucoside cpd:C12137
ko00330	Arginine and proline metabolism	0.0171457	46	CL1005.Contig6;CL1045.Contig1;CL1045.Contig3;CL1045.Contig4;CL1045.Contig6;CL1085.Contig3;CL1171.Contig10;CL1171.Contig8;CL1204.Contig2;CL1502.Contig4;CL2115.Contig1;CL2263.Contig11;CL2263.Contig15;CL2263.Contig16;CL2263.Contig23;CL2263.Contig6;CL2707.Contig1;CL2707.Contig2;CL3215.Contig6;CL3588.Contig5;CL3674.Contig2;CL3674.Contig5;CL4564.Contig1;CL4564.Contig4;CL5576.Contig1;CL5629.Contig2;CL66…	0.351552	4	L-Arginine cpd:C00062; L-Glutamic acid cpd:C00025; L-Glutamine cpd:C00064; Hydroxyproline cpd:C01157
ko00053	Ascorbate and aldarate metabolism	2.44232	88	CL1356.Contig10;CL1356.Contig1;CL1676.Contig26;CL1676.Contig28;CL1676.Contig7;CL2841.Contig14;CL2841.Contig3;CL3248.Contig2;CL3352.Contig2;CL3788.Contig1;CL3788.Contig4;CL392.Contig10;CL392.Contig11;CL392.Contig12;CL392.Contig13;CL392.Contig16;CL392.Contig21;CL392.Contig22;CL392.Contig3;CL392.Contig5;CL392.Contig6;CL392.Contig9;CL3954.Contig1;CL3954.Contig5;CL440.Contig3;CL5495.Contig3;CL5576.Con…	0.121427	1	Ascorbic acid cpd:C00072
ko01040	Biosynthesis of unsaturated fatty acids	0.289232	31	CL2061.Contig11;CL2061.Contig20;CL2146.Contig3;CL2501.Contig6;CL2512.Contig2;CL3462.Contig1;CL3462.Contig2;CL371.Contig1;CL4189.Contig3;CL6552.Contig1;CL6552.Contig3;CL8251.Contig1;CL8251.Contig3;CL851.Contig1;CL851.Contig3;CL851.Contig4;CL865.Contig1;CL865.Contig2;CL8795.Contig1;CL8795.Contig3;CL8795.Contig4;CL94.Contig4;CL9771.Contig2;CL9771.Contig3;Unigene11143;Unigene11279;Unigene13783;Unigen…	0.0442786	2	(4Z,7Z,10Z,13Z,16Z,19Z)-Docosahexaenoic acid cpd:C06429; Eicosapentaenoic acid cpd:C06428
ko00905	Brassinosteroid biosynthesis	1.92635	15	CL5319.Contig1;CL5578.Contig2;CL5578.Contig3;CL7011.Contig5;CL7011.Contig6;CL7011.Contig7;CL7011.Contig8;CL7632.Contig1;CL7933.Contig1;CL8241.Contig1;CL8241.Contig5;Unigene1542;Unigene18274;Unigene5736;Unigene8341	0.0430156	1	Campesterol cpd:C01789
ko00650	Butanoate metabolism	0.692783	36	CL1199.Contig4;CL1199.Contig9;CL1959.Contig17;CL2544.Contig4;CL2544.Contig6;CL2775.Contig2;CL2775.Contig7;CL3563.Contig12;CL3563.Contig1;CL3563.Contig2;CL3563.Contig7;CL3934.Contig12;CL3934.Contig13;CL3934.Contig19;CL3934.Contig4;CL3934.Contig7;CL409.Contig15;CL409.Contig16;CL409.Contig2;CL409.Contig5;CL409.Contig6;CL409.Contig7;CL4221.Contig1;CL4221.Contig3;CL6936.Contig3;CL6936.Contig5;CL9262.C…	0.0880757	1	L-Glutamic acid cpd:C00025
ko00660	C5-Branched dibasic acid metabolism	0.766635	18	CL1835.Contig2;CL2544.Contig4;CL2544.Contig6;CL2775.Contig2;CL2775.Contig7;CL3934.Contig12;CL3934.Contig13;CL3934.Contig19;CL3934.Contig4;CL3934.Contig7;CL4221.Contig1;CL4221.Contig3;Unigene12469;Unigene16959;Unigene22727;Unigene22728;Unigene6576;Unigene9608	0.505275	1	(S)-2-Acetolactate cpd:C06010
ko00020	Citrate cycle (TCA cycle)	0.161758	63	CL1773.Contig4;CL1856.Contig2;CL1856.Contig3;CL194.Contig8;CL1976.Contig1;CL1976.Contig2;CL1976.Contig8;CL2132.Contig3;CL2814.Contig4;CL2836.Contig3;CL3028.Contig13;CL3028.Contig5;CL4072.Contig2;CL4072.Contig4;CL4072.Contig6;CL498.Contig15;CL5012.Contig4;CL520.Contig4;CL520.Contig5;CL520.Contig7;CL5543.Contig1;CL5543.Contig2;CL5543.Contig3;CL5656.Contig1;CL5656.Contig2;CL5656.Contig3;CL5656.Conti…	0.0715069	1	cis-Aconitic acid cpd:C00417
ko00270	Cysteine and methionine metabolism	0.1855	130	CL1020.Contig4;CL1085.Contig3;CL1132.Contig15;CL1200.Contig25;CL1200.Contig26;CL1204.Contig2;CL1301.Contig1;CL1301.Contig3;CL1301.Contig5;CL1457.Contig18;CL1457.Contig19;CL1457.Contig4;CL1824.Contig1;CL1824.Contig2;CL1824.Contig7;CL2132.Contig3;CL2145.Contig4;CL2268.Contig14;CL2268.Contig3;CL2268.Contig4;CL2431.Contig11;CL2772.Contig4;CL2772.Contig6;CL2772.Contig9;CL2775.Contig10;CL2775.Contig12;…	0.0176473	1	L-Methionine cpd:C00073
ko00944	Flavone and flavonol biosynthesis	1.80576	8	CL7996.Contig1;CL7996.Contig2;CL8347.Contig1;CL8347.Contig2;CL8351.Contig1;Unigene16678;Unigene6687;Unigene8339	0.724919	2	Luteolin cpd:C01514; Rutin cpd:C05625
ko00941	Flavonoid biosynthesis	5.33735	81	CL1514.Contig1;CL2084.Contig1;CL2084.Contig2;CL2593.Contig3;CL2609.Contig16;CL2609.Contig17;CL2609.Contig2;CL2609.Contig6;CL3185.Contig1;CL3185.Contig3;CL3185.Contig4;CL3333.Contig3;CL3763.Contig1;CL3763.Contig3;CL3783.Contig11;CL3783.Contig15;CL3783.Contig2;CL3783.Contig8;CL3865.Contig4;CL3865.Contig5;CL3924.Contig2;CL3924.Contig4;CL429.Contig2;CL4336.Contig2;CL4336.Contig3;CL4336.Contig5;CL4336…	0.748046	6	Delphinidin cpd:C05908; Naringenin cpd:C00509; Eriodictyol cpd:C05631; Naringenin chalcone cpd:C06561; Epicatechin cpd:C09727; Luteolin cpd:C01514
ko00051	Fructose and mannose metabolism	1.97755	132	CL113.Contig14;CL113.Contig21;CL113.Contig22;CL113.Contig26;CL113.Contig41;CL113.Contig47;CL113.Contig4;CL113.Contig5;CL113.Contig6;CL1537.Contig10;CL1537.Contig11;CL1537.Contig12;CL1537.Contig1;CL1537.Contig4;CL1807.Contig2;CL1973.Contig1;CL1973.Contig9;CL2179.Contig1;CL2179.Contig2;CL2179.Contig3;CL2179.Contig4;CL2179.Contig5;CL2179.Contig6;CL2179.Contig7;CL2754.Contig1;CL2754.Contig2;CL3033.Co…	0.108953	1	Alpha-D-Glucose cpd:C00267
ko00052	Galactose metabolism	2.04707	151	CL1105.Contig2;CL113.Contig14;CL113.Contig21;CL113.Contig22;CL113.Contig26;CL113.Contig41;CL113.Contig47;CL113.Contig4;CL113.Contig5;CL113.Contig6;CL141.Contig12;CL141.Contig15;CL141.Contig16;CL141.Contig4;CL1603.Contig14;CL1603.Contig18;CL1603.Contig3;CL1603.Contig4;CL1839.Contig1;CL1839.Contig3;CL1839.Contig6;CL2225.Contig10;CL2225.Contig3;CL2225.Contig5;CL2225.Contig6;CL2225.Contig8;CL2372.Con…	0.038916	1	Alpha-D-Glucose cpd:C00267
ko00966	Glucosinolate biosynthesis	0.393863	1	Unigene12469	0.269533	5	L-Methionine cpd:C00073; L-Valine cpd:C00183; L-Leucine cpd:C00123; L-Isoleucine cpd:C00407; Sinalbin cpd:C08426
ko00480	Glutathione metabolism	0.882019	69	CL1343.Contig2;CL1343.Contig4;CL1743.Contig5;CL1743.Contig7;CL1770.Contig6;CL1773.Contig4;CL1779.Contig2;CL1976.Contig1;CL1976.Contig2;CL1976.Contig8;CL2125.Contig2;CL2125.Contig3;CL2263.Contig19;CL2263.Contig7;CL2263.Contig8;CL3215.Contig6;CL3566.Contig1;CL3566.Contig2;CL3850.Contig10;CL3876.Contig10;CL3876.Contig12;CL3876.Contig13;CL3876.Contig2;CL3876.Contig3;CL3876.Contig6;CL3954.Contig1;CL39…	0.706527	4	Glutathione cpd:C00051; Ascorbic acid cpd:C00072; Cysteinylglycine cpd:C01419; L-Glutamic acid cpd:C00025
ko00564	Glycerophospholipid metabolism	0.00946962	126	CL1090.Contig20;CL1164.Contig1;CL1164.Contig8;CL13.Contig1;CL1720.Contig2;CL1720.Contig3;CL1784.Contig5;CL188.Contig3;CL1892.Contig3;CL1892.Contig4;CL1942.Contig1;CL1968.Contig6;CL1968.Contig7;CL1968.Contig8;CL2245.Contig2;CL2268.Contig11;CL2268.Contig18;CL2268.Contig19;CL2268.Contig22;CL2268.Contig25;CL2268.Contig26;CL2268.Contig7;CL2268.Contig8;CL2268.Contig9;CL2311.Contig1;CL2558.Contig12;CL25…	0.0430156	1	Phosphorylcholine cpd:C00588
ko00010	Glycolysis / Gluconeogenesis	4.9792	264	CL113.Contig14;CL113.Contig21;CL113.Contig22;CL113.Contig26;CL113.Contig41;CL113.Contig47;CL113.Contig4;CL113.Contig5;CL113.Contig6;CL115.Contig1;CL115.Contig2;CL115.Contig3;CL1215.Contig15;CL1334.Contig1;CL1344.Contig11;CL1344.Contig3;CL1344.Contig6;CL1388.Contig5;CL1405.Contig1;CL1405.Contig2;CL1405.Contig3;CL1844.Contig2;CL1844.Contig3;CL1844.Contig6;CL1844.Contig8;CL1844.Contig9;CL1936.Contig…	0.174087	2	Beta-D-Glucose cpd:C00221; Alpha-D-Glucose cpd:C00267
ko00630	Glyoxylate and dicarboxylate metabolism	2.41092	111	CL1388.Contig5;CL1670.Contig1;CL1670.Contig2;CL1742.Contig1;CL1742.Contig2;CL1994.Contig1;CL2056.Contig1;CL2056.Contig5;CL2132.Contig3;CL2296.Contig2;CL2296.Contig4;CL2296.Contig5;CL2814.Contig4;CL2862.Contig11;CL2862.Contig16;CL2862.Contig1;CL2862.Contig4;CL2862.Contig5;CL2862.Contig6;CL2862.Contig7;CL2862.Contig8;CL2862.Contig9;CL3222.Contig3;CL3222.Contig4;CL3222.Contig5;CL3222.Contig7;CL3431.…	0.0978992	1	cis-Aconitic acid cpd:C00417
ko00340	Histidine metabolism	0.228355	18	CL1001.Contig1;CL1019.Contig1;CL1019.Contig3;CL1730.Contig1;CL3239.Contig3;CL3239.Contig5;CL5576.Contig1;CL6633.Contig2;CL6633.Contig3;CL6633.Contig5;CL6687.Contig1;CL7828.Contig2;CL8009.Contig4;CL8420.Contig1;Unigene2995;Unigene3632;Unigene6899;Unigene7135	0.108953	1	L-Histidine cpd:C00135
ko00300	Lysine biosynthesis	2.10505	25	CL1132.Contig15;CL2268.Contig14;CL2268.Contig3;CL2268.Contig4;CL2431.Contig11;CL4186.Contig6;CL4295.Contig6;CL5565.Contig10;CL5565.Contig11;CL5565.Contig12;CL5565.Contig4;CL5565.Contig8;CL5565.Contig9;CL6802.Contig2;CL7105.Contig10;CL7105.Contig1;CL7105.Contig4;CL7105.Contig7;CL7105.Contig8;CL8965.Contig2;CL8965.Contig3;Unigene12444;Unigene17058;Unigene24269;Unigene8215	0.215475	1	L-Lysine cpd:C00047
ko00310	Lysine degradation	0.216933	37	CL1246.Contig12;CL1477.Contig29;CL1558.Contig3;CL1558.Contig5;CL1558.Contig6;CL3563.Contig12;CL3563.Contig1;CL3563.Contig2;CL3563.Contig7;CL3989.Contig1;CL3989.Contig6;CL3989.Contig9;CL4072.Contig2;CL4072.Contig4;CL4072.Contig6;CL4693.Contig1;CL4693.Contig3;CL5576.Contig1;CL5648.Contig4;CL6066.Contig1;CL6066.Contig2;CL66.Contig10;CL6633.Contig2;CL6633.Contig3;CL6633.Contig5;CL6687.Contig1;CL7828.…	0.0978992	1	L-Lysine cpd:C00047
ko00760	Nicotinate and nicotinamide metabolism	0.00531075	41	CL1714.Contig1;CL1714.Contig3;CL1714.Contig4;CL1714.Contig5;CL1714.Contig6;CL1727.Contig11;CL1727.Contig12;CL1727.Contig17;CL1727.Contig3;CL1727.Contig5;CL1727.Contig8;CL2054.Contig3;CL2551.Contig3;CL2664.Contig6;CL2664.Contig8;CL3855.Contig2;CL412.Contig12;CL412.Contig17;CL412.Contig18;CL412.Contig2;CL412.Contig3;CL427.Contig14;CL4907.Contig2;CL4907.Contig4;CL5094.Contig5;CL5094.Contig6;CL5548.C…	0.169976	1	NAD cpd:C00003
ko00910	Nitrogen metabolism	0.370159	48	CL1741.Contig10;CL1741.Contig15;CL1741.Contig16;CL1741.Contig18;CL1837.Contig1;CL2281.Contig1;CL2566.Contig19;CL2566.Contig20;CL2944.Contig11;CL2944.Contig18;CL2944.Contig2;CL2944.Contig5;CL2944.Contig7;CL2944.Contig9;CL3431.Contig2;CL3431.Contig3;CL3431.Contig4;CL3752.Contig12;CL655.Contig5;CL6728.Contig2;CL7625.Contig3;CL8743.Contig1;CL8743.Contig2;CL9203.Contig1;CL9203.Contig2;CL9325.Contig1;C…	0.405541	2	L-Glutamic acid cpd:C00025; L-Glutamine cpd:C00064
ko00770	Pantothenate and CoA biosynthesis	0.0228182	38	CL2544.Contig4;CL2544.Contig6;CL2775.Contig2;CL2775.Contig7;CL3934.Contig12;CL3934.Contig13;CL3934.Contig19;CL3934.Contig4;CL3934.Contig7;CL4221.Contig1;CL4221.Contig3;CL427.Contig14;CL4382.Contig2;CL4382.Contig3;CL4382.Contig4;CL4382.Contig5;CL5069.Contig3;CL5606.Contig5;CL651.Contig4;CL671.Contig24;CL7975.Contig5;CL7975.Contig7;CL9313.Contig1;CL9677.Contig1;CL9677.Contig2;Unigene10943;Unigene16…	0.135554	1	L-Valine cpd:C00183
ko00940	Phenylpropanoid biosynthesis	20.3616	300	CL1084.Contig2;CL1177.Contig2;CL1478.Contig6;CL1494.Contig3;CL1494.Contig4;CL1494.Contig5;CL1494.Contig6;CL1494.Contig7;CL1494.Contig9;CL1600.Contig17;CL1600.Contig19;CL1600.Contig20;CL1600.Contig22;CL1600.Contig25;CL1600.Contig29;CL1600.Contig2;CL1600.Contig32;CL1600.Contig34;CL1600.Contig36;CL1600.Contig37;CL1600.Contig41;CL1600.Contig6;CL1663.Contig4;CL2084.Contig1;CL2084.Contig2;CL2088.Contig…	0.10615	3	Sinapoyl aldehyde cpd:C05610; Ferulate cpd:C01494; Coniferin cpd:C00761
ko00860	Porphyrin and chlorophyll metabolism	0.911475	62	CL140.Contig2;CL140.Contig3;CL1658.Contig12;CL1832.Contig10;CL1832.Contig2;CL1832.Contig7;CL1832.Contig8;CL1832.Contig9;CL2014.Contig3;CL2014.Contig4;CL2014.Contig7;CL2105.Contig2;CL2105.Contig4;CL2842.Contig1;CL287.Contig12;CL287.Contig4;CL3457.Contig3;CL350.Contig3;CL3745.Contig2;CL3745.Contig3;CL3745.Contig4;CL3751.Contig1;CL4275.Contig1;CL4428.Contig3;CL4495.Contig10;CL4495.Contig4;CL4495.Con…	0.125936	2	Biliverdin cpd:C00500; L-Glutamic acid cpd:C00025
ko00640	Propanoate metabolism	0.00162848	32	CL1856.Contig2;CL1856.Contig3;CL1994.Contig1;CL2814.Contig4;CL2877.Contig4;CL2877.Contig5;CL2877.Contig6;CL2937.Contig4;CL3209.Contig3;CL3563.Contig12;CL3563.Contig1;CL3563.Contig2;CL3563.Contig7;CL3669.Contig2;CL3669.Contig3;CL3669.Contig5;CL3669.Contig8;CL4179.Contig1;CL4311.Contig5;CL4507.Contig1;CL7813.Contig1;Unigene12237;Unigene14000;Unigene15334;Unigene15338;Unigene17042;Unigene18164;Unige…	0.121427	1	2-Hydroxybutyric acid cpd:C05984
ko00230	Purine metabolism	0.325603	120	CL1026.Contig5;CL1288.Contig1;CL1288.Contig4;CL2270.Contig5;CL2360.Contig3;CL2570.Contig2;CL2570.Contig4;CL2805.Contig1;CL2815.Contig2;CL2815.Contig7;CL3097.Contig10;CL3097.Contig11;CL3097.Contig12;CL3097.Contig14;CL3097.Contig15;CL3097.Contig1;CL3097.Contig2;CL3097.Contig3;CL3097.Contig7;CL3189.Contig13;CL3189.Contig1;CL3189.Contig3;CL3256.Contig11;CL3256.Contig13;CL3256.Contig1;CL3256.Contig2;C…	0.0904386	4	L-Glutamine cpd:C00064; Adenosine monophosphate cpd:C00020; Guanine cpd:C00242; Adenine cpd:C00147
ko00240	Pyrimidine metabolism	1.38974e-06	52	CL1288.Contig1;CL1288.Contig4;CL1471.Contig4;CL1727.Contig11;CL1727.Contig12;CL1727.Contig17;CL1727.Contig3;CL1727.Contig5;CL1727.Contig8;CL309.Contig11;CL309.Contig18;CL309.Contig7;CL309.Contig8;CL309.Contig9;CL3303.Contig4;CL3589.Contig1;CL3699.Contig11;CL3699.Contig1;CL3699.Contig3;CL3699.Contig4;CL3699.Contig5;CL3699.Contig6;CL3699.Contig9;CL3855.Contig2;CL427.Contig14;CL6294.Contig1;CL6294.C…	0.0119273	1	L-Glutamine cpd:C00064
ko00500	Starch and sucrose metabolism	0.350275	273	CL1006.Contig3;CL1006.Contig4;CL102.Contig2;CL102.Contig5;CL103.Contig4;CL103.Contig6;CL1068.Contig3;CL1134.Contig3;CL1258.Contig2;CL1258.Contig3;CL1258.Contig4;CL1258.Contig5;CL1258.Contig6;CL1258.Contig7;CL1258.Contig8;CL1258.Contig9;CL1286.Contig3;CL1286.Contig4;CL1334.Contig1;CL1374.Contig1;CL1374.Contig3;CL1436.Contig2;CL1561.Contig2;CL1579.Contig23;CL1579.Contig26;CL1579.Contig42;CL1579.Con…	0.116202	2	Alpha-D-Glucose cpd:C00267; Beta-D-Glucose cpd:C00221
ko00100	Steroid biosynthesis	2.8882	42	CL120.Contig1;CL120.Contig3;CL120.Contig4;CL120.Contig6;CL128.Contig3;CL128.Contig4;CL1541.Contig1;CL1925.Contig1;CL2232.Contig9;CL2722.Contig1;CL2722.Contig5;CL2722.Contig6;CL2722.Contig7;CL2722.Contig8;CL2849.Contig1;CL3092.Contig1;CL3092.Contig2;CL3092.Contig6;CL3289.Contig1;CL3289.Contig3;CL3289.Contig4;CL3289.Contig5;CL3289.Contig6;CL4959.Contig2;CL4959.Contig3;CL4959.Contig8;CL5502.Contig4;…	0.0145062	1	Campesterol cpd:C01789
ko00350	Tyrosine metabolism	0.189321	52	CL1916.Contig11;CL1916.Contig1;CL2075.Contig2;CL2075.Contig3;CL2964.Contig4;CL3148.Contig8;CL3251.Contig1;CL3251.Contig2;CL3251.Contig3;CL3863.Contig1;CL3863.Contig2;CL3863.Contig3;CL3863.Contig4;CL3863.Contig5;CL4753.Contig1;CL4753.Contig3;CL4753.Contig4;CL4753.Contig5;CL5294.Contig2;CL6068.Contig2;CL6068.Contig3;CL7845.Contig3;CL8009.Contig4;CL8048.Contig2;CL9702.Contig1;CL9702.Contig3;Unigene1…	0.0880757	1	4-Hydroxyphenylacetaldehyde cpd:C03765
ko00290	Valine, leucine and isoleucine biosynthesis	1.32474	32	CL1287.Contig3;CL1835.Contig2;CL2544.Contig4;CL2544.Contig6;CL2775.Contig2;CL2775.Contig7;CL3934.Contig12;CL3934.Contig13;CL3934.Contig19;CL3934.Contig4;CL3934.Contig7;CL4221.Contig1;CL4221.Contig3;CL4382.Contig2;CL4382.Contig3;CL4382.Contig4;CL4382.Contig5;CL5396.Contig2;CL6584.Contig1;Unigene12469;Unigene16071;Unigene16959;Unigene22727;Unigene22728;Unigene3825;Unigene462;Unigene463;Unigene4977;…	1.12624	5	L-Leucine cpd:C00123; L-Valine cpd:C00183; (S)-2-Aceto-2-hydroxybutanoic acid cpd:C06006; (S)-2-Acetolactate cpd:C06010; L-Isoleucine cpd:C00407
ko00280	Valine, leucine and isoleucine degradation	1.47339	71	CL1199.Contig4;CL1199.Contig9;CL1959.Contig17;CL2576.Contig4;CL2814.Contig4;CL2937.Contig4;CL3209.Contig3;CL3563.Contig12;CL3563.Contig1;CL3563.Contig2;CL3563.Contig7;CL3669.Contig2;CL3669.Contig3;CL3669.Contig5;CL3669.Contig8;CL3846.Contig4;CL4311.Contig5;CL4619.Contig10;CL5576.Contig1;CL5683.Contig4;CL5683.Contig5;CL5683.Contig8;CL6633.Contig2;CL6633.Contig3;CL6633.Contig5;CL6687.Contig1;CL6874…	0.222972	3	L-Valine cpd:C00183; L-Isoleucine cpd:C00407; L-Leucine cpd:C00123
ko00908	Zeatin biosynthesis	1.7736	14	CL3283.Contig1;CL5264.Contig1;CL5264.Contig2;CL5264.Contig3;CL6178.Contig2;CL8023.Contig3;CL9182.Contig1;CL9182.Contig2;Unigene13726;Unigene14114;Unigene14772;Unigene15803;Unigene16157;Unigene7293	0.286291	2	Adenosine monophosphate cpd:C00020; Adenine cpd:C00147
