# Supplementary material for: Integrative Analysis of the Transcriptome and Metabolome Reveals Genes Involved in Phenylpropanoid and Flavonoid Biosynthesis in the Trapa bispinosa Roxb
Source: Front Plant Sci. 2022 Jul 7;13:913265. doi: 10.3389/fpls.2022.913265 (PMC9302371; doi:10.3389/fpls.2022.913265)
Supplement: Supplementary file 1 [file Data_Sheet_1.zip › Supplementary Materials/Supplementary Table 14.xlsx]

## Sheet: Table S14
Supplementary Table 14: The Pearson Correlation Coefficient (PCC) between 1050 DEGs and 62 DAMs
GENE_ID	KEGG_ID	FORMULA	COMPOUND NAME	PCC	P-VALUE
CL1255.Contig3	C00049	C4H7NO4	L-Aspartic acid	-0.716667	0.109044
CL1352.Contig11	C00049	C4H7NO4	L-Aspartic acid	0.964075	0.00191273
CL1600.Contig18	C00049	C4H7NO4	L-Aspartic acid	0.777838	0.0685514
CL1600.Contig20	C00049	C4H7NO4	L-Aspartic acid	0.764089	0.0769163
CL1600.Contig24	C00049	C4H7NO4	L-Aspartic acid	0.91273	0.0110916
CL1600.Contig28	C00049	C4H7NO4	L-Aspartic acid	0.728805	0.100348
CL1600.Contig30	C00049	C4H7NO4	L-Aspartic acid	0.791552	0.0606471
CL1600.Contig31	C00049	C4H7NO4	L-Aspartic acid	0.907769	0.0123676
CL1600.Contig33	C00049	C4H7NO4	L-Aspartic acid	0.704074	0.118401
CL1600.Contig35	C00049	C4H7NO4	L-Aspartic acid	0.825184	0.0431698
CL1600.Contig4	C00049	C4H7NO4	L-Aspartic acid	0.833602	0.0392287
CL1600.Contig5	C00049	C4H7NO4	L-Aspartic acid	0.743699	0.0901169
CL1600.Contig6	C00049	C4H7NO4	L-Aspartic acid	0.899484	0.0146473
CL1600.Contig7	C00049	C4H7NO4	L-Aspartic acid	0.887121	0.0183934
CL1881.Contig2	C00049	C4H7NO4	L-Aspartic acid	0.937534	0.00573105
CL1916.Contig2	C00049	C4H7NO4	L-Aspartic acid	0.722939	0.10451
CL2084.Contig2	C00049	C4H7NO4	L-Aspartic acid	0.730499	0.0991593
CL215.Contig1	C00049	C4H7NO4	L-Aspartic acid	0.818273	0.0465362
CL215.Contig7	C00049	C4H7NO4	L-Aspartic acid	0.774047	0.0708143
CL2252.Contig4	C00049	C4H7NO4	L-Aspartic acid	0.945852	0.00431857
CL2431.Contig6	C00049	C4H7NO4	L-Aspartic acid	-0.781416	0.0664468
CL269.Contig8	C00049	C4H7NO4	L-Aspartic acid	0.781142	0.0666066
CL3111.Contig1	C00049	C4H7NO4	L-Aspartic acid	0.740477	0.0922884
CL3232.Contig1	C00049	C4H7NO4	L-Aspartic acid	0.812733	0.0493196
CL3333.Contig2	C00049	C4H7NO4	L-Aspartic acid	0.733394	0.0971429
CL3580.Contig1	C00049	C4H7NO4	L-Aspartic acid	0.766022	0.0757139
CL370.Contig2	C00049	C4H7NO4	L-Aspartic acid	0.905147	0.013069
CL370.Contig4	C00049	C4H7NO4	L-Aspartic acid	-0.758397	0.0805066
CL3865.Contig5	C00049	C4H7NO4	L-Aspartic acid	0.714406	0.110698
CL3924.Contig4	C00049	C4H7NO4	L-Aspartic acid	0.882305	0.019963
CL4012.Contig1	C00049	C4H7NO4	L-Aspartic acid	0.734707	0.0962351
CL4033.Contig3	C00049	C4H7NO4	L-Aspartic acid	0.924096	0.00842342
CL4186.Contig1	C00049	C4H7NO4	L-Aspartic acid	-0.720889	0.105983
CL4186.Contig2	C00049	C4H7NO4	L-Aspartic acid	-0.782676	0.0657127
CL4350.Contig2	C00049	C4H7NO4	L-Aspartic acid	0.741696	0.0914646
CL4561.Contig4	C00049	C4H7NO4	L-Aspartic acid	0.844981	0.0341837
CL4667.Contig2	C00049	C4H7NO4	L-Aspartic acid	0.755288	0.0824989
CL4753.Contig2	C00049	C4H7NO4	L-Aspartic acid	0.934149	0.00636183
CL5063.Contig1	C00049	C4H7NO4	L-Aspartic acid	0.807024	0.0522664
CL5344.Contig2	C00049	C4H7NO4	L-Aspartic acid	0.714657	0.110514
CL5565.Contig9	C00049	C4H7NO4	L-Aspartic acid	0.744058	0.0898766
CL5815.Contig1	C00049	C4H7NO4	L-Aspartic acid	0.94212	0.00492827
CL5815.Contig3	C00049	C4H7NO4	L-Aspartic acid	0.739017	0.0932802
CL5861.Contig1	C00049	C4H7NO4	L-Aspartic acid	-0.757571	0.0810336
CL6208.Contig2	C00049	C4H7NO4	L-Aspartic acid	0.748957	0.0866231
CL6350.Contig2	C00049	C4H7NO4	L-Aspartic acid	0.705602	0.117247
CL6566.Contig2	C00049	C4H7NO4	L-Aspartic acid	0.816834	0.0472521
CL6728.Contig2	C00049	C4H7NO4	L-Aspartic acid	0.727004	0.101617
CL6852.Contig2	C00049	C4H7NO4	L-Aspartic acid	0.793396	0.0596185
CL7052.Contig2	C00049	C4H7NO4	L-Aspartic acid	0.765012	0.0763413
CL7105.Contig11	C00049	C4H7NO4	L-Aspartic acid	0.891693	0.0169604
CL7305.Contig9	C00049	C4H7NO4	L-Aspartic acid	0.73911	0.0932165
CL744.Contig15	C00049	C4H7NO4	L-Aspartic acid	-0.744721	0.0894333
CL7800.Contig4	C00049	C4H7NO4	L-Aspartic acid	-0.734822	0.0961556
CL8078.Contig1	C00049	C4H7NO4	L-Aspartic acid	0.791911	0.0604461
CL8351.Contig1	C00049	C4H7NO4	L-Aspartic acid	0.719936	0.10667
CL8351.Contig2	C00049	C4H7NO4	L-Aspartic acid	0.881244	0.0203171
CL842.Contig22	C00049	C4H7NO4	L-Aspartic acid	0.793952	0.0593095
CL843.Contig10	C00049	C4H7NO4	L-Aspartic acid	0.708367	0.115173
CL8461.Contig3	C00049	C4H7NO4	L-Aspartic acid	0.854044	0.0304001
CL8511.Contig1	C00049	C4H7NO4	L-Aspartic acid	-0.756951	0.0814305
CL8511.Contig3	C00049	C4H7NO4	L-Aspartic acid	0.85583	0.0296791
CL8889.Contig1	C00049	C4H7NO4	L-Aspartic acid	0.895295	0.0158707
CL9688.Contig1	C00049	C4H7NO4	L-Aspartic acid	0.826271	0.0426508
CL9793.Contig1	C00049	C4H7NO4	L-Aspartic acid	0.755123	0.0826049
Unigene10379	C00049	C4H7NO4	L-Aspartic acid	0.831679	0.0401134
Unigene10635	C00049	C4H7NO4	L-Aspartic acid	0.738861	0.0933863
Unigene1164	C00049	C4H7NO4	L-Aspartic acid	0.703845	0.118574
Unigene11702	C00049	C4H7NO4	L-Aspartic acid	0.753883	0.0834061
Unigene11720	C00049	C4H7NO4	L-Aspartic acid	0.796184	0.0580783
Unigene12086	C00049	C4H7NO4	L-Aspartic acid	0.730318	0.0992858
Unigene12540	C00049	C4H7NO4	L-Aspartic acid	0.842266	0.0353577
Unigene1282	C00049	C4H7NO4	L-Aspartic acid	0.850747	0.0317522
Unigene12911	C00049	C4H7NO4	L-Aspartic acid	0.750198	0.0858079
Unigene14155	C00049	C4H7NO4	L-Aspartic acid	0.810499	0.0504633
Unigene14255	C00049	C4H7NO4	L-Aspartic acid	0.866997	0.0253581
Unigene14869	C00049	C4H7NO4	L-Aspartic acid	0.803895	0.053915
Unigene1487	C00049	C4H7NO4	L-Aspartic acid	0.818812	0.0462694
Unigene1491	C00049	C4H7NO4	L-Aspartic acid	0.746947	0.0879518
Unigene17426	C00049	C4H7NO4	L-Aspartic acid	0.776928	0.0690918
Unigene18295	C00049	C4H7NO4	L-Aspartic acid	0.816109	0.0476146
Unigene18351	C00049	C4H7NO4	L-Aspartic acid	0.808207	0.0516493
Unigene18605	C00049	C4H7NO4	L-Aspartic acid	0.759509	0.0797993
Unigene25275	C00049	C4H7NO4	L-Aspartic acid	0.919651	0.00942457
Unigene25929	C00049	C4H7NO4	L-Aspartic acid	0.801646	0.0551143
Unigene2820	C00049	C4H7NO4	L-Aspartic acid	0.817282	0.0470285
Unigene3644	C00049	C4H7NO4	L-Aspartic acid	-0.707857	0.115554
Unigene3649	C00049	C4H7NO4	L-Aspartic acid	0.717161	0.108683
Unigene4944	C00049	C4H7NO4	L-Aspartic acid	-0.714131	0.110901
Unigene5281	C00049	C4H7NO4	L-Aspartic acid	0.868496	0.0248027
Unigene5620	C00049	C4H7NO4	L-Aspartic acid	0.844994	0.034178
Unigene5957	C00049	C4H7NO4	L-Aspartic acid	0.901896	0.0139645
Unigene6369	C00049	C4H7NO4	L-Aspartic acid	0.798388	0.0568739
Unigene6687	C00049	C4H7NO4	L-Aspartic acid	0.850211	0.0319747
Unigene6770	C00049	C4H7NO4	L-Aspartic acid	0.759913	0.0795432
Unigene6789	C00049	C4H7NO4	L-Aspartic acid	0.708098	0.115374
Unigene7270	C00049	C4H7NO4	L-Aspartic acid	0.761822	0.0783375
Unigene7283	C00049	C4H7NO4	L-Aspartic acid	0.908342	0.0122168
Unigene8339	C00049	C4H7NO4	L-Aspartic acid	0.77729	0.0688764
CL100.Contig17	C00025	C5H9NO4	L-Glutamic acid	0.895225	0.0158915
CL100.Contig18	C00025	C5H9NO4	L-Glutamic acid	0.841043	0.0358929
CL100.Contig22	C00025	C5H9NO4	L-Glutamic acid	-0.723642	0.104007
CL1015.Contig2	C00025	C5H9NO4	L-Glutamic acid	-0.765985	0.075737
CL1084.Contig2	C00025	C5H9NO4	L-Glutamic acid	0.892578	0.0166895
CL1132.Contig15	C00025	C5H9NO4	L-Glutamic acid	0.836645	0.0378478
CL1177.Contig2	C00025	C5H9NO4	L-Glutamic acid	0.834774	0.038694
CL119.Contig8	C00025	C5H9NO4	L-Glutamic acid	0.864241	0.0263946
CL1255.Contig16	C00025	C5H9NO4	L-Glutamic acid	-0.796399	0.0579599
CL1255.Contig7	C00025	C5H9NO4	L-Glutamic acid	-0.79784	0.0571718
CL1352.Contig4	C00025	C5H9NO4	L-Glutamic acid	0.768438	0.0742231
CL1478.Contig6	C00025	C5H9NO4	L-Glutamic acid	-0.750085	0.0858816
CL1494.Contig10	C00025	C5H9NO4	L-Glutamic acid	-0.745389	0.0889871
CL1494.Contig3	C00025	C5H9NO4	L-Glutamic acid	-0.896625	0.0154773
CL1494.Contig4	C00025	C5H9NO4	L-Glutamic acid	-0.946105	0.00427873
CL1494.Contig5	C00025	C5H9NO4	L-Glutamic acid	-0.937533	0.00573135
CL1494.Contig6	C00025	C5H9NO4	L-Glutamic acid	-0.937595	0.00572013
CL1494.Contig7	C00025	C5H9NO4	L-Glutamic acid	-0.915289	0.01046
CL1494.Contig9	C00025	C5H9NO4	L-Glutamic acid	-0.920062	0.00932961
CL1514.Contig1	C00025	C5H9NO4	L-Glutamic acid	-0.831069	0.0403963
CL1514.Contig6	C00025	C5H9NO4	L-Glutamic acid	0.711757	0.112652
CL1600.Contig17	C00025	C5H9NO4	L-Glutamic acid	-0.977418	0.000759158
CL1600.Contig19	C00025	C5H9NO4	L-Glutamic acid	0.827415	0.0421083
CL1600.Contig21	C00025	C5H9NO4	L-Glutamic acid	0.846813	0.0334021
CL1600.Contig2	C00025	C5H9NO4	L-Glutamic acid	-0.953179	0.00323697
CL1600.Contig32	C00025	C5H9NO4	L-Glutamic acid	0.807153	0.0521991
CL1600.Contig34	C00025	C5H9NO4	L-Glutamic acid	0.895468	0.0158194
CL1600.Contig36	C00025	C5H9NO4	L-Glutamic acid	-0.938967	0.00547389
CL1600.Contig37	C00025	C5H9NO4	L-Glutamic acid	-0.958073	0.00260002
CL1600.Contig38	C00025	C5H9NO4	L-Glutamic acid	0.854753	0.0301131
CL181.Contig10	C00025	C5H9NO4	L-Glutamic acid	0.917027	0.0100412
CL181.Contig16	C00025	C5H9NO4	L-Glutamic acid	0.756364	0.0818071
CL1916.Contig10	C00025	C5H9NO4	L-Glutamic acid	0.739062	0.0932497
CL1916.Contig11	C00025	C5H9NO4	L-Glutamic acid	-0.823679	0.0438929
CL1916.Contig1	C00025	C5H9NO4	L-Glutamic acid	-0.818499	0.0464242
CL1916.Contig8	C00025	C5H9NO4	L-Glutamic acid	0.808254	0.0516251
CL2084.Contig2	C00025	C5H9NO4	L-Glutamic acid	-0.722643	0.104722
CL2088.Contig1	C00025	C5H9NO4	L-Glutamic acid	0.905369	0.0130088
CL2088.Contig2	C00025	C5H9NO4	L-Glutamic acid	0.754494	0.0830114
CL2123.Contig9	C00025	C5H9NO4	L-Glutamic acid	0.790658	0.0611492
CL215.Contig1	C00025	C5H9NO4	L-Glutamic acid	-0.812299	0.0495409
CL215.Contig2	C00025	C5H9NO4	L-Glutamic acid	-0.828822	0.0414448
CL215.Contig6	C00025	C5H9NO4	L-Glutamic acid	-0.78363	0.0651594
CL2180.Contig1	C00025	C5H9NO4	L-Glutamic acid	0.745292	0.0890519
CL2252.Contig1	C00025	C5H9NO4	L-Glutamic acid	0.932209	0.00673759
CL2252.Contig3	C00025	C5H9NO4	L-Glutamic acid	0.862379	0.0271061
CL2252.Contig5	C00025	C5H9NO4	L-Glutamic acid	-0.873074	0.0231427
CL2268.Contig14	C00025	C5H9NO4	L-Glutamic acid	0.902671	0.0137484
CL2268.Contig3	C00025	C5H9NO4	L-Glutamic acid	0.920843	0.00915067
CL2268.Contig4	C00025	C5H9NO4	L-Glutamic acid	0.936205	0.0059748
CL2274.Contig5	C00025	C5H9NO4	L-Glutamic acid	0.924295	0.00837986
CL2274.Contig7	C00025	C5H9NO4	L-Glutamic acid	0.873415	0.0230214
CL2274.Contig8	C00025	C5H9NO4	L-Glutamic acid	0.855939	0.0296353
CL2423.Contig2	C00025	C5H9NO4	L-Glutamic acid	-0.871167	0.0238278
CL2423.Contig4	C00025	C5H9NO4	L-Glutamic acid	-0.916827	0.0100889
CL2593.Contig3	C00025	C5H9NO4	L-Glutamic acid	-0.776608	0.0692821
CL2609.Contig13	C00025	C5H9NO4	L-Glutamic acid	0.757127	0.0813175
CL2609.Contig16	C00025	C5H9NO4	L-Glutamic acid	0.746663	0.0881401
CL2609.Contig17	C00025	C5H9NO4	L-Glutamic acid	0.917734	0.00987324
CL2609.Contig2	C00025	C5H9NO4	L-Glutamic acid	0.779605	0.0675081
CL2609.Contig6	C00025	C5H9NO4	L-Glutamic acid	0.839282	0.0366697
CL283.Contig1	C00025	C5H9NO4	L-Glutamic acid	0.85397	0.0304303
CL283.Contig3	C00025	C5H9NO4	L-Glutamic acid	0.946826	0.00416597
CL2964.Contig4	C00025	C5H9NO4	L-Glutamic acid	-0.831663	0.0401208
CL3023.Contig5	C00025	C5H9NO4	L-Glutamic acid	0.763046	0.0775685
CL3045.Contig3	C00025	C5H9NO4	L-Glutamic acid	0.758236	0.0806093
CL3045.Contig4	C00025	C5H9NO4	L-Glutamic acid	0.961537	0.00219062
CL3045.Contig5	C00025	C5H9NO4	L-Glutamic acid	0.76968	0.0734622
CL3111.Contig3	C00025	C5H9NO4	L-Glutamic acid	-0.910981	0.011534
CL3111.Contig5	C00025	C5H9NO4	L-Glutamic acid	-0.858253	0.0287144
CL3185.Contig1	C00025	C5H9NO4	L-Glutamic acid	0.917026	0.0100414
CL3185.Contig2	C00025	C5H9NO4	L-Glutamic acid	-0.704736	0.1179
CL3232.Contig6	C00025	C5H9NO4	L-Glutamic acid	-0.781744	0.0662553
CL3281.Contig1	C00025	C5H9NO4	L-Glutamic acid	0.909766	0.011846
CL3281.Contig2	C00025	C5H9NO4	L-Glutamic acid	0.835884	0.0381907
CL3281.Contig3	C00025	C5H9NO4	L-Glutamic acid	0.97455	0.000963297
CL3281.Contig4	C00025	C5H9NO4	L-Glutamic acid	-0.831485	0.0402033
CL3281.Contig5	C00025	C5H9NO4	L-Glutamic acid	0.956255	0.00282856
CL3281.Contig6	C00025	C5H9NO4	L-Glutamic acid	0.711616	0.112756
CL3370.Contig2	C00025	C5H9NO4	L-Glutamic acid	0.959746	0.00239791
CL3409.Contig10	C00025	C5H9NO4	L-Glutamic acid	0.852502	0.0310291
CL3409.Contig11	C00025	C5H9NO4	L-Glutamic acid	0.708936	0.114748
CL3409.Contig1	C00025	C5H9NO4	L-Glutamic acid	0.927247	0.00774702
CL3409.Contig2	C00025	C5H9NO4	L-Glutamic acid	0.884778	0.0191494
CL3409.Contig3	C00025	C5H9NO4	L-Glutamic acid	0.853687	0.030545
CL3409.Contig4	C00025	C5H9NO4	L-Glutamic acid	0.75425	0.0831686
CL3409.Contig5	C00025	C5H9NO4	L-Glutamic acid	0.839555	0.0365488
CL3409.Contig6	C00025	C5H9NO4	L-Glutamic acid	0.909701	0.0118628
CL3409.Contig7	C00025	C5H9NO4	L-Glutamic acid	0.881633	0.0201868
CL3409.Contig8	C00025	C5H9NO4	L-Glutamic acid	0.757437	0.0811196
CL3541.Contig4	C00025	C5H9NO4	L-Glutamic acid	0.953532	0.00318869
CL3550.Contig2	C00025	C5H9NO4	L-Glutamic acid	0.772073	0.0720057
CL370.Contig6	C00025	C5H9NO4	L-Glutamic acid	-0.745468	0.0889344
CL3783.Contig11	C00025	C5H9NO4	L-Glutamic acid	0.841903	0.035516
CL3783.Contig14	C00025	C5H9NO4	L-Glutamic acid	0.810556	0.0504342
CL3783.Contig15	C00025	C5H9NO4	L-Glutamic acid	0.955633	0.00290897
CL3783.Contig2	C00025	C5H9NO4	L-Glutamic acid	0.878411	0.0212772
CL3783.Contig5	C00025	C5H9NO4	L-Glutamic acid	0.849642	0.0322117
CL3783.Contig6	C00025	C5H9NO4	L-Glutamic acid	-0.740833	0.0920472
CL3783.Contig8	C00025	C5H9NO4	L-Glutamic acid	-0.857097	0.0291727
CL3841.Contig3	C00025	C5H9NO4	L-Glutamic acid	-0.92634	0.00793878
CL3841.Contig4	C00025	C5H9NO4	L-Glutamic acid	0.865249	0.0260133
CL3841.Contig5	C00025	C5H9NO4	L-Glutamic acid	-0.903814	0.0134326
CL3863.Contig1	C00025	C5H9NO4	L-Glutamic acid	0.866438	0.0255668
CL3863.Contig2	C00025	C5H9NO4	L-Glutamic acid	0.876684	0.0218728
CL3863.Contig3	C00025	C5H9NO4	L-Glutamic acid	0.841867	0.0355321
CL3863.Contig5	C00025	C5H9NO4	L-Glutamic acid	0.894686	0.0160524
CL3865.Contig1	C00025	C5H9NO4	L-Glutamic acid	0.73114	0.0987109
CL3865.Contig4	C00025	C5H9NO4	L-Glutamic acid	0.945698	0.00434306
CL3865.Contig5	C00025	C5H9NO4	L-Glutamic acid	-0.841191	0.0358279
CL3873.Contig4	C00025	C5H9NO4	L-Glutamic acid	-0.725242	0.102867
CL3924.Contig3	C00025	C5H9NO4	L-Glutamic acid	-0.856099	0.0295711
CL4012.Contig1	C00025	C5H9NO4	L-Glutamic acid	-0.73422	0.0965714
CL4033.Contig1	C00025	C5H9NO4	L-Glutamic acid	0.714017	0.110985
CL4033.Contig4	C00025	C5H9NO4	L-Glutamic acid	0.914447	0.010666
CL4033.Contig5	C00025	C5H9NO4	L-Glutamic acid	0.837779	0.0373391
CL408.Contig1	C00025	C5H9NO4	L-Glutamic acid	0.970766	0.00126944
CL408.Contig2	C00025	C5H9NO4	L-Glutamic acid	0.988231	0.000206942
CL408.Contig3	C00025	C5H9NO4	L-Glutamic acid	0.843097	0.0349966
CL408.Contig4	C00025	C5H9NO4	L-Glutamic acid	0.846212	0.0336577
CL4126.Contig2	C00025	C5H9NO4	L-Glutamic acid	0.702869	0.119314
CL4186.Contig2	C00025	C5H9NO4	L-Glutamic acid	0.728796	0.100354
CL4186.Contig3	C00025	C5H9NO4	L-Glutamic acid	0.792247	0.0602588
CL4186.Contig6	C00025	C5H9NO4	L-Glutamic acid	-0.912007	0.0112736
CL429.Contig2	C00025	C5H9NO4	L-Glutamic acid	0.780924	0.0667341
CL4295.Contig6	C00025	C5H9NO4	L-Glutamic acid	-0.938495	0.0055579
CL4336.Contig1	C00025	C5H9NO4	L-Glutamic acid	0.712842	0.11185
CL4336.Contig2	C00025	C5H9NO4	L-Glutamic acid	0.744469	0.0896015
CL4336.Contig3	C00025	C5H9NO4	L-Glutamic acid	0.875931	0.0221346
CL4336.Contig5	C00025	C5H9NO4	L-Glutamic acid	-0.85386	0.0304747
CL4336.Contig6	C00025	C5H9NO4	L-Glutamic acid	0.797782	0.0572034
CL4336.Contig7	C00025	C5H9NO4	L-Glutamic acid	0.818621	0.0463641
CL4336.Contig8	C00025	C5H9NO4	L-Glutamic acid	0.916096	0.0102644
CL4350.Contig3	C00025	C5H9NO4	L-Glutamic acid	-0.930116	0.00715506
CL4370.Contig1	C00025	C5H9NO4	L-Glutamic acid	-0.82997	0.0409073
CL4388.Contig1	C00025	C5H9NO4	L-Glutamic acid	0.737808	0.0941051
CL4614.Contig2	C00025	C5H9NO4	L-Glutamic acid	0.747306	0.0877137
CL4614.Contig5	C00025	C5H9NO4	L-Glutamic acid	0.878235	0.0213374
CL4614.Contig6	C00025	C5H9NO4	L-Glutamic acid	0.708227	0.115278
CL4667.Contig1	C00025	C5H9NO4	L-Glutamic acid	-0.777117	0.0689791
CL4667.Contig2	C00025	C5H9NO4	L-Glutamic acid	-0.859149	0.0283615
CL4667.Contig3	C00025	C5H9NO4	L-Glutamic acid	-0.881908	0.0200952
CL4667.Contig4	C00025	C5H9NO4	L-Glutamic acid	-0.80544	0.0530981
CL4753.Contig1	C00025	C5H9NO4	L-Glutamic acid	-0.832932	0.0395361
CL4753.Contig3	C00025	C5H9NO4	L-Glutamic acid	-0.802796	0.0544996
CL4753.Contig4	C00025	C5H9NO4	L-Glutamic acid	-0.875292	0.0223584
CL4753.Contig5	C00025	C5H9NO4	L-Glutamic acid	-0.903816	0.0134323
CL4940.Contig2	C00025	C5H9NO4	L-Glutamic acid	0.744912	0.0893054
CL4972.Contig3	C00025	C5H9NO4	L-Glutamic acid	-0.844069	0.0345762
CL5074.Contig1	C00025	C5H9NO4	L-Glutamic acid	-0.970318	0.00130845
CL5074.Contig2	C00025	C5H9NO4	L-Glutamic acid	-0.785448	0.0641109
CL5341.Contig1	C00025	C5H9NO4	L-Glutamic acid	-0.842589	0.0352172
CL5341.Contig2	C00025	C5H9NO4	L-Glutamic acid	-0.846884	0.0333721
CL5344.Contig4	C00025	C5H9NO4	L-Glutamic acid	0.780538	0.0669603
CL5344.Contig7	C00025	C5H9NO4	L-Glutamic acid	-0.842348	0.0353223
CL5349.Contig1	C00025	C5H9NO4	L-Glutamic acid	-0.923953	0.0084549
CL5349.Contig3	C00025	C5H9NO4	L-Glutamic acid	-0.774017	0.0708321
CL5349.Contig4	C00025	C5H9NO4	L-Glutamic acid	-0.80177	0.0550478
CL546.Contig10	C00025	C5H9NO4	L-Glutamic acid	0.73028	0.0993125
CL546.Contig11	C00025	C5H9NO4	L-Glutamic acid	0.907529	0.0124309
CL546.Contig13	C00025	C5H9NO4	L-Glutamic acid	-0.711577	0.112785
CL546.Contig14	C00025	C5H9NO4	L-Glutamic acid	0.809051	0.0512114
CL546.Contig3	C00025	C5H9NO4	L-Glutamic acid	0.966621	0.00165264
CL546.Contig4	C00025	C5H9NO4	L-Glutamic acid	0.869848	0.0243071
CL546.Contig5	C00025	C5H9NO4	L-Glutamic acid	0.835087	0.0385519
CL5565.Contig10	C00025	C5H9NO4	L-Glutamic acid	-0.880261	0.0206479
CL5565.Contig11	C00025	C5H9NO4	L-Glutamic acid	-0.929297	0.00732164
CL5565.Contig12	C00025	C5H9NO4	L-Glutamic acid	-0.933773	0.00643381
CL5565.Contig1	C00025	C5H9NO4	L-Glutamic acid	0.830004	0.0408917
CL5565.Contig4	C00025	C5H9NO4	L-Glutamic acid	-0.930564	0.00706458
CL5565.Contig5	C00025	C5H9NO4	L-Glutamic acid	-0.780539	0.0669595
CL5565.Contig6	C00025	C5H9NO4	L-Glutamic acid	-0.770587	0.0729082
CL5565.Contig7	C00025	C5H9NO4	L-Glutamic acid	0.771367	0.072434
CL5565.Contig8	C00025	C5H9NO4	L-Glutamic acid	-0.966434	0.00167114
CL5565.Contig9	C00025	C5H9NO4	L-Glutamic acid	-0.871678	0.0236432
CL5588.Contig5	C00025	C5H9NO4	L-Glutamic acid	0.719241	0.107173
CL562.Contig1	C00025	C5H9NO4	L-Glutamic acid	-0.956783	0.00276117
CL562.Contig2	C00025	C5H9NO4	L-Glutamic acid	-0.911144	0.0114923
CL5659.Contig3	C00025	C5H9NO4	L-Glutamic acid	0.754092	0.0832708
CL5760.Contig1	C00025	C5H9NO4	L-Glutamic acid	0.874441	0.0226577
CL5760.Contig3	C00025	C5H9NO4	L-Glutamic acid	0.944134	0.00459432
CL5861.Contig3	C00025	C5H9NO4	L-Glutamic acid	0.781722	0.0662682
CL5861.Contig4	C00025	C5H9NO4	L-Glutamic acid	0.854894	0.0300559
CL5861.Contig5	C00025	C5H9NO4	L-Glutamic acid	0.827438	0.0420972
CL5861.Contig6	C00025	C5H9NO4	L-Glutamic acid	0.845834	0.0338188
CL5861.Contig7	C00025	C5H9NO4	L-Glutamic acid	0.858742	0.0285214
CL5861.Contig8	C00025	C5H9NO4	L-Glutamic acid	0.940139	0.00526776
CL5861.Contig9	C00025	C5H9NO4	L-Glutamic acid	0.874586	0.0226068
CL5887.Contig10	C00025	C5H9NO4	L-Glutamic acid	-0.838462	0.0370341
CL5887.Contig1	C00025	C5H9NO4	L-Glutamic acid	0.867183	0.0252891
CL5887.Contig3	C00025	C5H9NO4	L-Glutamic acid	0.876898	0.0217983
CL5887.Contig8	C00025	C5H9NO4	L-Glutamic acid	0.754534	0.082985
CL5887.Contig9	C00025	C5H9NO4	L-Glutamic acid	-0.918622	0.00966415
CL5988.Contig1	C00025	C5H9NO4	L-Glutamic acid	0.728214	0.100763
CL5988.Contig2	C00025	C5H9NO4	L-Glutamic acid	0.737411	0.0943765
CL5998.Contig2	C00025	C5H9NO4	L-Glutamic acid	0.843476	0.0348324
CL6032.Contig5	C00025	C5H9NO4	L-Glutamic acid	0.713248	0.111551
CL6032.Contig6	C00025	C5H9NO4	L-Glutamic acid	0.796592	0.0578541
CL6032.Contig8	C00025	C5H9NO4	L-Glutamic acid	0.859307	0.0282993
CL604.Contig2	C00025	C5H9NO4	L-Glutamic acid	0.982263	0.00046913
CL6048.Contig4	C00025	C5H9NO4	L-Glutamic acid	-0.881356	0.0202796
CL6068.Contig1	C00025	C5H9NO4	L-Glutamic acid	0.850125	0.0320105
CL6068.Contig2	C00025	C5H9NO4	L-Glutamic acid	0.898109	0.0150438
CL6068.Contig3	C00025	C5H9NO4	L-Glutamic acid	0.965349	0.00178019
CL6115.Contig1	C00025	C5H9NO4	L-Glutamic acid	-0.779637	0.0674892
CL6115.Contig2	C00025	C5H9NO4	L-Glutamic acid	-0.838118	0.0371877
CL6162.Contig3	C00025	C5H9NO4	L-Glutamic acid	-0.88372	0.0194956
CL6350.Contig2	C00025	C5H9NO4	L-Glutamic acid	-0.880308	0.0206317
CL6408.Contig3	C00025	C5H9NO4	L-Glutamic acid	-0.757762	0.0809115
CL6419.Contig1	C00025	C5H9NO4	L-Glutamic acid	-0.871369	0.0237547
CL6432.Contig1	C00025	C5H9NO4	L-Glutamic acid	0.924019	0.00844028
CL6477.Contig1	C00025	C5H9NO4	L-Glutamic acid	0.717088	0.108737
CL6566.Contig2	C00025	C5H9NO4	L-Glutamic acid	-0.802408	0.0547065
CL67.Contig1	C00025	C5H9NO4	L-Glutamic acid	-0.742089	0.0911993
CL67.Contig3	C00025	C5H9NO4	L-Glutamic acid	0.790532	0.0612197
CL67.Contig4	C00025	C5H9NO4	L-Glutamic acid	0.8418	0.0355611
CL6802.Contig1	C00025	C5H9NO4	L-Glutamic acid	-0.772588	0.0716936
CL6802.Contig2	C00025	C5H9NO4	L-Glutamic acid	-0.819317	0.0460203
CL6852.Contig2	C00025	C5H9NO4	L-Glutamic acid	-0.788216	0.0625292
CL6852.Contig3	C00025	C5H9NO4	L-Glutamic acid	-0.929707	0.00723792
CL6876.Contig2	C00025	C5H9NO4	L-Glutamic acid	-0.783357	0.0653173
CL6948.Contig1	C00025	C5H9NO4	L-Glutamic acid	-0.76038	0.0792477
CL6948.Contig4	C00025	C5H9NO4	L-Glutamic acid	-0.95184	0.00342328
CL7060.Contig4	C00025	C5H9NO4	L-Glutamic acid	-0.902509	0.0137935
CL7060.Contig5	C00025	C5H9NO4	L-Glutamic acid	-0.914459	0.010663
CL7105.Contig10	C00025	C5H9NO4	L-Glutamic acid	-0.963285	0.00199724
CL7105.Contig1	C00025	C5H9NO4	L-Glutamic acid	-0.961287	0.00221901
CL7105.Contig3	C00025	C5H9NO4	L-Glutamic acid	-0.882358	0.0199454
CL7105.Contig4	C00025	C5H9NO4	L-Glutamic acid	-0.963625	0.00196065
CL7105.Contig7	C00025	C5H9NO4	L-Glutamic acid	-0.864154	0.0264277
CL7105.Contig8	C00025	C5H9NO4	L-Glutamic acid	-0.94946	0.00376688
CL7164.Contig2	C00025	C5H9NO4	L-Glutamic acid	0.787535	0.0629167
CL720.Contig2	C00025	C5H9NO4	L-Glutamic acid	-0.737259	0.0944801
CL7225.Contig1	C00025	C5H9NO4	L-Glutamic acid	-0.932033	0.00677231
CL7267.Contig1	C00025	C5H9NO4	L-Glutamic acid	-0.868631	0.0247533
CL7362.Contig2	C00025	C5H9NO4	L-Glutamic acid	-0.738592	0.0935693
CL7384.Contig1	C00025	C5H9NO4	L-Glutamic acid	0.7761	0.0695844
CL7384.Contig5	C00025	C5H9NO4	L-Glutamic acid	0.979771	0.000609707
CL7384.Contig6	C00025	C5H9NO4	L-Glutamic acid	0.959247	0.00245732
CL744.Contig16	C00025	C5H9NO4	L-Glutamic acid	0.751773	0.0847777
CL744.Contig24	C00025	C5H9NO4	L-Glutamic acid	-0.851079	0.0316151
CL744.Contig27	C00025	C5H9NO4	L-Glutamic acid	0.951048	0.00353583
CL744.Contig33	C00025	C5H9NO4	L-Glutamic acid	0.962972	0.00203127
CL744.Contig38	C00025	C5H9NO4	L-Glutamic acid	0.918397	0.00971692
CL7495.Contig2	C00025	C5H9NO4	L-Glutamic acid	-0.924618	0.00830951
CL7968.Contig1	C00025	C5H9NO4	L-Glutamic acid	-0.925547	0.00810855
CL7996.Contig1	C00025	C5H9NO4	L-Glutamic acid	-0.916332	0.0102076
CL8000.Contig2	C00025	C5H9NO4	L-Glutamic acid	-0.791835	0.0604886
CL8009.Contig4	C00025	C5H9NO4	L-Glutamic acid	0.903806	0.0134348
CL8048.Contig1	C00025	C5H9NO4	L-Glutamic acid	-0.83901	0.0367903
CL8048.Contig2	C00025	C5H9NO4	L-Glutamic acid	-0.957215	0.00270666
CL8062.Contig2	C00025	C5H9NO4	L-Glutamic acid	0.837416	0.0375015
CL8062.Contig3	C00025	C5H9NO4	L-Glutamic acid	0.712743	0.111923
CL8062.Contig4	C00025	C5H9NO4	L-Glutamic acid	0.919707	0.00941159
CL8062.Contig5	C00025	C5H9NO4	L-Glutamic acid	0.848572	0.0326597
CL8078.Contig1	C00025	C5H9NO4	L-Glutamic acid	-0.807667	0.0519304
CL8138.Contig1	C00025	C5H9NO4	L-Glutamic acid	0.837475	0.0374751
CL8138.Contig2	C00025	C5H9NO4	L-Glutamic acid	-0.766489	0.0754246
CL8138.Contig3	C00025	C5H9NO4	L-Glutamic acid	0.949818	0.00371409
CL8138.Contig6	C00025	C5H9NO4	L-Glutamic acid	0.91606	0.0102732
CL8347.Contig1	C00025	C5H9NO4	L-Glutamic acid	0.928178	0.00755239
CL8347.Contig2	C00025	C5H9NO4	L-Glutamic acid	0.894601	0.016078
CL8351.Contig1	C00025	C5H9NO4	L-Glutamic acid	-0.759941	0.0795254
CL840.Contig51	C00025	C5H9NO4	L-Glutamic acid	-0.892617	0.0166776
CL840.Contig63	C00025	C5H9NO4	L-Glutamic acid	-0.794326	0.0591025
CL842.Contig22	C00025	C5H9NO4	L-Glutamic acid	-0.834594	0.038776
CL843.Contig10	C00025	C5H9NO4	L-Glutamic acid	-0.823173	0.0441371
CL843.Contig4	C00025	C5H9NO4	L-Glutamic acid	0.701555	0.120313
CL843.Contig5	C00025	C5H9NO4	L-Glutamic acid	0.752132	0.0845438
CL843.Contig7	C00025	C5H9NO4	L-Glutamic acid	0.791653	0.0605909
CL843.Contig9	C00025	C5H9NO4	L-Glutamic acid	0.907377	0.0124711
CL847.Contig3	C00025	C5H9NO4	L-Glutamic acid	-0.760889	0.0789258
CL847.Contig4	C00025	C5H9NO4	L-Glutamic acid	-0.953611	0.00317794
CL8511.Contig3	C00025	C5H9NO4	L-Glutamic acid	-0.743357	0.0903462
CL8520.Contig1	C00025	C5H9NO4	L-Glutamic acid	-0.865888	0.0257731
CL8520.Contig2	C00025	C5H9NO4	L-Glutamic acid	0.826397	0.0425909
CL8524.Contig1	C00025	C5H9NO4	L-Glutamic acid	-0.946142	0.00427297
CL855.Contig1	C00025	C5H9NO4	L-Glutamic acid	-0.926499	0.00790512
CL8561.Contig3	C00025	C5H9NO4	L-Glutamic acid	0.750807	0.085409
CL8651.Contig1	C00025	C5H9NO4	L-Glutamic acid	0.847046	0.0333032
CL8652.Contig2	C00025	C5H9NO4	L-Glutamic acid	-0.798802	0.0566489
CL8911.Contig1	C00025	C5H9NO4	L-Glutamic acid	0.747399	0.0876518
CL8911.Contig2	C00025	C5H9NO4	L-Glutamic acid	0.83871	0.0369239
CL9126.Contig2	C00025	C5H9NO4	L-Glutamic acid	-0.810451	0.0504878
CL9282.Contig2	C00025	C5H9NO4	L-Glutamic acid	-0.752415	0.084359
CL9367.Contig3	C00025	C5H9NO4	L-Glutamic acid	-0.93945	0.00538842
CL9422.Contig2	C00025	C5H9NO4	L-Glutamic acid	0.933782	0.0064321
CL9502.Contig2	C00025	C5H9NO4	L-Glutamic acid	-0.919728	0.00940683
CL9581.Contig2	C00025	C5H9NO4	L-Glutamic acid	-0.826754	0.0424213
CL9640.Contig1	C00025	C5H9NO4	L-Glutamic acid	-0.881473	0.0202405
CL9641.Contig2	C00025	C5H9NO4	L-Glutamic acid	0.803459	0.0541466
CL9702.Contig1	C00025	C5H9NO4	L-Glutamic acid	-0.875523	0.0222773
CL9702.Contig3	C00025	C5H9NO4	L-Glutamic acid	-0.772152	0.0719577
CL9702.Contig4	C00025	C5H9NO4	L-Glutamic acid	-0.764988	0.0763557
CL9822.Contig5	C00025	C5H9NO4	L-Glutamic acid	0.839373	0.0366293
CL9852.Contig1	C00025	C5H9NO4	L-Glutamic acid	0.738456	0.0936626
CL9852.Contig3	C00025	C5H9NO4	L-Glutamic acid	0.861527	0.0274347
CL9852.Contig4	C00025	C5H9NO4	L-Glutamic acid	0.931232	0.00693093
CL9942.Contig3	C00025	C5H9NO4	L-Glutamic acid	-0.885505	0.0189132
CL9942.Contig4	C00025	C5H9NO4	L-Glutamic acid	-0.71199	0.112479
Unigene10212	C00025	C5H9NO4	L-Glutamic acid	0.704747	0.117893
Unigene10213	C00025	C5H9NO4	L-Glutamic acid	0.772793	0.0715701
Unigene10380	C00025	C5H9NO4	L-Glutamic acid	0.845563	0.0339347
Unigene10384	C00025	C5H9NO4	L-Glutamic acid	0.791623	0.0606073
Unigene10396	C00025	C5H9NO4	L-Glutamic acid	0.737051	0.0946231
Unigene10444	C00025	C5H9NO4	L-Glutamic acid	-0.829771	0.0410006
Unigene10462	C00025	C5H9NO4	L-Glutamic acid	0.714686	0.110493
Unigene10635	C00025	C5H9NO4	L-Glutamic acid	-0.79743	0.0573959
Unigene10649	C00025	C5H9NO4	L-Glutamic acid	0.909121	0.0120131
Unigene10704	C00025	C5H9NO4	L-Glutamic acid	-0.936631	0.00589624
Unigene1088	C00025	C5H9NO4	L-Glutamic acid	-0.810529	0.0504478
Unigene10910	C00025	C5H9NO4	L-Glutamic acid	-0.918634	0.0096613
Unigene11346	C00025	C5H9NO4	L-Glutamic acid	0.759629	0.0797231
Unigene11695	C00025	C5H9NO4	L-Glutamic acid	-0.973621	0.00103459
Unigene11704	C00025	C5H9NO4	L-Glutamic acid	0.93778	0.0056866
Unigene11709	C00025	C5H9NO4	L-Glutamic acid	-0.777211	0.0689234
Unigene11718	C00025	C5H9NO4	L-Glutamic acid	-0.707626	0.115727
Unigene11720	C00025	C5H9NO4	L-Glutamic acid	-0.722841	0.10458
Unigene11724	C00025	C5H9NO4	L-Glutamic acid	-0.804785	0.0534439
Unigene11996	C00025	C5H9NO4	L-Glutamic acid	0.871547	0.0236904
Unigene11999	C00025	C5H9NO4	L-Glutamic acid	0.751871	0.0847133
Unigene12086	C00025	C5H9NO4	L-Glutamic acid	-0.798366	0.0568857
Unigene12443	C00025	C5H9NO4	L-Glutamic acid	-0.946736	0.00418005
Unigene12469	C00025	C5H9NO4	L-Glutamic acid	0.934975	0.00620497
Unigene12485	C00025	C5H9NO4	L-Glutamic acid	0.959149	0.00246907
Unigene12540	C00025	C5H9NO4	L-Glutamic acid	-0.72141	0.105608
Unigene12816	C00025	C5H9NO4	L-Glutamic acid	0.934183	0.00635534
Unigene12881	C00025	C5H9NO4	L-Glutamic acid	0.839096	0.0367523
Unigene12896	C00025	C5H9NO4	L-Glutamic acid	-0.960765	0.00227891
Unigene12911	C00025	C5H9NO4	L-Glutamic acid	-0.80589	0.0528613
Unigene13035	C00025	C5H9NO4	L-Glutamic acid	-0.781873	0.0661799
Unigene13310	C00025	C5H9NO4	L-Glutamic acid	-0.895165	0.0159095
Unigene13484	C00025	C5H9NO4	L-Glutamic acid	0.764122	0.0768954
Unigene14034	C00025	C5H9NO4	L-Glutamic acid	-0.865449	0.025938
Unigene14035	C00025	C5H9NO4	L-Glutamic acid	-0.844039	0.0345891
Unigene14114	C00025	C5H9NO4	L-Glutamic acid	0.957532	0.002667
Unigene14155	C00025	C5H9NO4	L-Glutamic acid	-0.8186	0.0463746
Unigene14156	C00025	C5H9NO4	L-Glutamic acid	-0.858909	0.0284556
Unigene14223	C00025	C5H9NO4	L-Glutamic acid	0.768026	0.0744762
Unigene14255	C00025	C5H9NO4	L-Glutamic acid	-0.750322	0.0857266
Unigene14322	C00025	C5H9NO4	L-Glutamic acid	-0.707845	0.115563
Unigene14380	C00025	C5H9NO4	L-Glutamic acid	-0.744441	0.0896205
Unigene14414	C00025	C5H9NO4	L-Glutamic acid	0.897343	0.0152667
Unigene14542	C00025	C5H9NO4	L-Glutamic acid	-0.902639	0.0137572
Unigene14628	C00025	C5H9NO4	L-Glutamic acid	-0.720055	0.106585
Unigene14810	C00025	C5H9NO4	L-Glutamic acid	0.827943	0.0418585
Unigene14869	C00025	C5H9NO4	L-Glutamic acid	-0.820651	0.0453646
Unigene1491	C00025	C5H9NO4	L-Glutamic acid	-0.793819	0.0593832
Unigene15104	C00025	C5H9NO4	L-Glutamic acid	-0.772787	0.0715739
Unigene1525	C00025	C5H9NO4	L-Glutamic acid	0.900562	0.0143403
Unigene15742	C00025	C5H9NO4	L-Glutamic acid	0.902827	0.0137051
Unigene15842	C00025	C5H9NO4	L-Glutamic acid	-0.794365	0.0590808
Unigene16058	C00025	C5H9NO4	L-Glutamic acid	-0.945969	0.00430011
Unigene16136	C00025	C5H9NO4	L-Glutamic acid	0.954175	0.00310179
Unigene16274	C00025	C5H9NO4	L-Glutamic acid	-0.77245	0.0717772
Unigene16332	C00025	C5H9NO4	L-Glutamic acid	-0.814412	0.0484682
Unigene16609	C00025	C5H9NO4	L-Glutamic acid	-0.807364	0.0520888
Unigene16662	C00025	C5H9NO4	L-Glutamic acid	-0.839495	0.0365754
Unigene16677	C00025	C5H9NO4	L-Glutamic acid	0.833667	0.039199
Unigene16678	C00025	C5H9NO4	L-Glutamic acid	-0.754461	0.0830325
Unigene16725	C00025	C5H9NO4	L-Glutamic acid	0.838001	0.0372396
Unigene16780	C00025	C5H9NO4	L-Glutamic acid	-0.903585	0.0134957
Unigene16791	C00025	C5H9NO4	L-Glutamic acid	0.721891	0.105262
Unigene17426	C00025	C5H9NO4	L-Glutamic acid	-0.844772	0.0342734
Unigene17427	C00025	C5H9NO4	L-Glutamic acid	0.935768	0.0060561
Unigene17428	C00025	C5H9NO4	L-Glutamic acid	0.864024	0.0264772
Unigene1744	C00025	C5H9NO4	L-Glutamic acid	0.848158	0.0328335
Unigene17515	C00025	C5H9NO4	L-Glutamic acid	0.950881	0.00355983
Unigene175	C00025	C5H9NO4	L-Glutamic acid	0.865394	0.0259587
Unigene17807	C00025	C5H9NO4	L-Glutamic acid	-0.914997	0.0105312
Unigene17918	C00025	C5H9NO4	L-Glutamic acid	-0.776199	0.0695257
Unigene17928	C00025	C5H9NO4	L-Glutamic acid	0.753759	0.0834864
Unigene18141	C00025	C5H9NO4	L-Glutamic acid	-0.863658	0.0266165
Unigene18235	C00025	C5H9NO4	L-Glutamic acid	-0.930739	0.00702956
Unigene18351	C00025	C5H9NO4	L-Glutamic acid	-0.809396	0.0510323
Unigene18355	C00025	C5H9NO4	L-Glutamic acid	-0.818275	0.0465355
Unigene18408	C00025	C5H9NO4	L-Glutamic acid	0.900556	0.0143421
Unigene18523	C00025	C5H9NO4	L-Glutamic acid	0.906673	0.0126585
Unigene18605	C00025	C5H9NO4	L-Glutamic acid	-0.846778	0.0334171
Unigene19621	C00025	C5H9NO4	L-Glutamic acid	-0.885452	0.0189302
Unigene19791	C00025	C5H9NO4	L-Glutamic acid	-0.746651	0.0881481
Unigene19832	C00025	C5H9NO4	L-Glutamic acid	-0.7826	0.0657569
Unigene1991	C00025	C5H9NO4	L-Glutamic acid	-0.896983	0.015372
Unigene20076	C00025	C5H9NO4	L-Glutamic acid	-0.796708	0.0577906
Unigene20692	C00025	C5H9NO4	L-Glutamic acid	0.883786	0.0194737
Unigene21682	C00025	C5H9NO4	L-Glutamic acid	0.853069	0.0307972
Unigene22317	C00025	C5H9NO4	L-Glutamic acid	0.768532	0.0741652
Unigene24553	C00025	C5H9NO4	L-Glutamic acid	0.830989	0.0404334
Unigene25139	C00025	C5H9NO4	L-Glutamic acid	-0.755193	0.0825599
Unigene2820	C00025	C5H9NO4	L-Glutamic acid	-0.738035	0.0939494
Unigene2951	C00025	C5H9NO4	L-Glutamic acid	-0.70345	0.118874
Unigene3069	C00025	C5H9NO4	L-Glutamic acid	0.810267	0.050583
Unigene3097	C00025	C5H9NO4	L-Glutamic acid	-0.936909	0.00584514
Unigene3143	C00025	C5H9NO4	L-Glutamic acid	-0.766104	0.0756633
Unigene3649	C00025	C5H9NO4	L-Glutamic acid	-0.751021	0.0852689
Unigene3787	C00025	C5H9NO4	L-Glutamic acid	-0.858623	0.0285682
Unigene3905	C00025	C5H9NO4	L-Glutamic acid	-0.758512	0.0804335
Unigene3917	C00025	C5H9NO4	L-Glutamic acid	-0.710169	0.11383
Unigene4523	C00025	C5H9NO4	L-Glutamic acid	-0.917569	0.00991226
Unigene4705	C00025	C5H9NO4	L-Glutamic acid	-0.812177	0.0496034
Unigene4944	C00025	C5H9NO4	L-Glutamic acid	0.74038	0.0923541
Unigene5015	C00025	C5H9NO4	L-Glutamic acid	-0.889657	0.0175915
Unigene5099	C00025	C5H9NO4	L-Glutamic acid	-0.889993	0.0174868
Unigene5281	C00025	C5H9NO4	L-Glutamic acid	-0.71305	0.111697
Unigene5620	C00025	C5H9NO4	L-Glutamic acid	-0.767172	0.0750026
Unigene5650	C00025	C5H9NO4	L-Glutamic acid	0.9724	0.00113211
Unigene5782	C00025	C5H9NO4	L-Glutamic acid	0.868089	0.0249531
Unigene5884	C00025	C5H9NO4	L-Glutamic acid	0.716318	0.109299
Unigene5939	C00025	C5H9NO4	L-Glutamic acid	-0.740684	0.0921482
Unigene6789	C00025	C5H9NO4	L-Glutamic acid	-0.85585	0.0296713
Unigene6799	C00025	C5H9NO4	L-Glutamic acid	0.811294	0.0500553
Unigene6826	C00025	C5H9NO4	L-Glutamic acid	-0.94448	0.00453813
Unigene6828	C00025	C5H9NO4	L-Glutamic acid	0.753509	0.0836487
Unigene6856	C00025	C5H9NO4	L-Glutamic acid	0.780667	0.0668849
Unigene7064	C00025	C5H9NO4	L-Glutamic acid	0.969497	0.00138146
Unigene7177	C00025	C5H9NO4	L-Glutamic acid	-0.971238	0.00122897
Unigene7329	C00025	C5H9NO4	L-Glutamic acid	-0.866661	0.0254835
Unigene7341	C00025	C5H9NO4	L-Glutamic acid	-0.944055	0.00460716
Unigene7349	C00025	C5H9NO4	L-Glutamic acid	0.903508	0.0135167
Unigene7481	C00025	C5H9NO4	L-Glutamic acid	-0.774873	0.0703185
Unigene793	C00025	C5H9NO4	L-Glutamic acid	-0.858741	0.0285218
Unigene818	C00025	C5H9NO4	L-Glutamic acid	-0.805188	0.0532307
Unigene8215	C00025	C5H9NO4	L-Glutamic acid	-0.832499	0.0397352
Unigene8229	C00025	C5H9NO4	L-Glutamic acid	0.76835	0.0742771
Unigene8230	C00025	C5H9NO4	L-Glutamic acid	0.807134	0.052209
Unigene8339	C00025	C5H9NO4	L-Glutamic acid	-0.71605	0.109494
Unigene8550	C00025	C5H9NO4	L-Glutamic acid	-0.907505	0.0124372
Unigene8659	C00025	C5H9NO4	L-Glutamic acid	0.726875	0.101709
Unigene8870	C00025	C5H9NO4	L-Glutamic acid	0.733588	0.097009
Unigene9117	C00025	C5H9NO4	L-Glutamic acid	-0.926074	0.00799556
Unigene9455	C00025	C5H9NO4	L-Glutamic acid	-0.828219	0.0417285
Unigene9774	C00025	C5H9NO4	L-Glutamic acid	0.761896	0.078291
CL100.Contig21	C00152	C4H8N2O3	L-Asparagine	0.807586	0.0519728
CL1494.Contig8	C00152	C4H8N2O3	L-Asparagine	-0.705706	0.117169
CL1600.Contig8	C00152	C4H8N2O3	L-Asparagine	0.724405	0.103463
CL1916.Contig7	C00152	C4H8N2O3	L-Asparagine	0.765151	0.0762544
CL1916.Contig8	C00152	C4H8N2O3	L-Asparagine	0.706178	0.116814
CL2431.Contig8	C00152	C4H8N2O3	L-Asparagine	-0.814362	0.0484933
CL2609.Contig5	C00152	C4H8N2O3	L-Asparagine	-0.779383	0.0676387
CL3232.Contig1	C00152	C4H8N2O3	L-Asparagine	0.794669	0.0589127
CL368.Contig2	C00152	C4H8N2O3	L-Asparagine	0.703292	0.118993
CL3783.Contig7	C00152	C4H8N2O3	L-Asparagine	-0.707754	0.115631
CL4370.Contig4	C00152	C4H8N2O3	L-Asparagine	-0.920066	0.00932887
CL4753.Contig2	C00152	C4H8N2O3	L-Asparagine	0.716062	0.109486
CL5344.Contig1	C00152	C4H8N2O3	L-Asparagine	-0.739863	0.0927052
CL546.Contig9	C00152	C4H8N2O3	L-Asparagine	0.788154	0.0625642
CL604.Contig4	C00152	C4H8N2O3	L-Asparagine	0.869823	0.024316
CL6162.Contig2	C00152	C4H8N2O3	L-Asparagine	0.855555	0.0297895
CL744.Contig19	C00152	C4H8N2O3	L-Asparagine	-0.926478	0.00790958
CL7800.Contig4	C00152	C4H8N2O3	L-Asparagine	-0.88755	0.0182567
CL8652.Contig2	C00152	C4H8N2O3	L-Asparagine	-0.791547	0.0606502
CL9418.Contig4	C00152	C4H8N2O3	L-Asparagine	0.787469	0.0629541
CL9942.Contig4	C00152	C4H8N2O3	L-Asparagine	-0.720546	0.10623
Unigene1099	C00152	C4H8N2O3	L-Asparagine	0.70106	0.12069
Unigene12834	C00152	C4H8N2O3	L-Asparagine	-0.883479	0.0195746
Unigene13488	C00152	C4H8N2O3	L-Asparagine	0.809598	0.0509283
Unigene16509	C00152	C4H8N2O3	L-Asparagine	0.747634	0.0874963
Unigene17516	C00152	C4H8N2O3	L-Asparagine	-0.763094	0.0775387
Unigene19832	C00152	C4H8N2O3	L-Asparagine	-0.728116	0.100833
Unigene4794	C00152	C4H8N2O3	L-Asparagine	-0.72472	0.103238
Unigene5939	C00152	C4H8N2O3	L-Asparagine	-0.829291	0.0412249
Unigene6350	C00152	C4H8N2O3	L-Asparagine	0.738096	0.093908
Unigene8960	C00152	C4H8N2O3	L-Asparagine	0.78709	0.0631704
CL100.Contig14	C00167	C15H22N2O18P2	Uridine diphosphate glucuronic acid	0.955858	0.00287979
CL100.Contig18	C00167	C15H22N2O18P2	Uridine diphosphate glucuronic acid	0.859398	0.0282636
CL100.Contig8	C00167	C15H22N2O18P2	Uridine diphosphate glucuronic acid	0.826817	0.0423916
CL1084.Contig1	C00167	C15H22N2O18P2	Uridine diphosphate glucuronic acid	0.919391	0.0094849
CL1084.Contig2	C00167	C15H22N2O18P2	Uridine diphosphate glucuronic acid	0.982304	0.000466958
CL1132.Contig5	C00167	C15H22N2O18P2	Uridine diphosphate glucuronic acid	0.777611	0.0686862
CL119.Contig8	C00167	C15H22N2O18P2	Uridine diphosphate glucuronic acid	0.963223	0.0020039
CL1255.Contig13	C00167	C15H22N2O18P2	Uridine diphosphate glucuronic acid	0.955538	0.00292139
CL1255.Contig16	C00167	C15H22N2O18P2	Uridine diphosphate glucuronic acid	-0.816288	0.0475251
CL1352.Contig7	C00167	C15H22N2O18P2	Uridine diphosphate glucuronic acid	0.843162	0.0349684
CL1352.Contig9	C00167	C15H22N2O18P2	Uridine diphosphate glucuronic acid	0.706868	0.116295
CL1514.Contig2	C00167	C15H22N2O18P2	Uridine diphosphate glucuronic acid	0.878593	0.0212146
CL1514.Contig5	C00167	C15H22N2O18P2	Uridine diphosphate glucuronic acid	0.937995	0.00564769
CL1514.Contig6	C00167	C15H22N2O18P2	Uridine diphosphate glucuronic acid	0.960865	0.00226732
CL1514.Contig7	C00167	C15H22N2O18P2	Uridine diphosphate glucuronic acid	0.904035	0.0133721
CL1600.Contig16	C00167	C15H22N2O18P2	Uridine diphosphate glucuronic acid	0.703401	0.118911
CL1600.Contig17	C00167	C15H22N2O18P2	Uridine diphosphate glucuronic acid	-0.73121	0.098662
CL181.Contig16	C00167	C15H22N2O18P2	Uridine diphosphate glucuronic acid	0.923971	0.00845081
CL1916.Contig10	C00167	C15H22N2O18P2	Uridine diphosphate glucuronic acid	0.879227	0.0209985
CL1916.Contig8	C00167	C15H22N2O18P2	Uridine diphosphate glucuronic acid	0.72789	0.100992
CL2088.Contig1	C00167	C15H22N2O18P2	Uridine diphosphate glucuronic acid	0.935135	0.00617467
CL2123.Contig9	C00167	C15H22N2O18P2	Uridine diphosphate glucuronic acid	0.84565	0.0338972
CL2252.Contig2	C00167	C15H22N2O18P2	Uridine diphosphate glucuronic acid	0.955538	0.00292139
CL2252.Contig3	C00167	C15H22N2O18P2	Uridine diphosphate glucuronic acid	0.792593	0.0600655
CL2252.Contig5	C00167	C15H22N2O18P2	Uridine diphosphate glucuronic acid	-0.788126	0.0625806
CL2268.Contig14	C00167	C15H22N2O18P2	Uridine diphosphate glucuronic acid	0.770794	0.0727826
CL2268.Contig3	C00167	C15H22N2O18P2	Uridine diphosphate glucuronic acid	0.745834	0.0886911
CL2268.Contig4	C00167	C15H22N2O18P2	Uridine diphosphate glucuronic acid	0.925859	0.00804149
CL2274.Contig5	C00167	C15H22N2O18P2	Uridine diphosphate glucuronic acid	0.807161	0.052195
CL2274.Contig8	C00167	C15H22N2O18P2	Uridine diphosphate glucuronic acid	0.934603	0.00627529
CL2431.Contig5	C00167	C15H22N2O18P2	Uridine diphosphate glucuronic acid	0.967104	0.00160547
CL2431.Contig7	C00167	C15H22N2O18P2	Uridine diphosphate glucuronic acid	0.88031	0.0206314
CL2609.Contig10	C00167	C15H22N2O18P2	Uridine diphosphate glucuronic acid	0.943991	0.00461771
CL2609.Contig12	C00167	C15H22N2O18P2	Uridine diphosphate glucuronic acid	0.856527	0.0294001
CL2609.Contig14	C00167	C15H22N2O18P2	Uridine diphosphate glucuronic acid	0.828378	0.0416535
CL2609.Contig17	C00167	C15H22N2O18P2	Uridine diphosphate glucuronic acid	0.775034	0.0702216
CL2609.Contig4	C00167	C15H22N2O18P2	Uridine diphosphate glucuronic acid	0.842063	0.0354462
CL2609.Contig6	C00167	C15H22N2O18P2	Uridine diphosphate glucuronic acid	0.917972	0.00981704
CL283.Contig1	C00167	C15H22N2O18P2	Uridine diphosphate glucuronic acid	0.975355	0.00090357
CL283.Contig3	C00167	C15H22N2O18P2	Uridine diphosphate glucuronic acid	0.783952	0.0649728
CL2964.Contig3	C00167	C15H22N2O18P2	Uridine diphosphate glucuronic acid	0.7259	0.1024
CL3023.Contig5	C00167	C15H22N2O18P2	Uridine diphosphate glucuronic acid	0.922732	0.00872496
CL3023.Contig6	C00167	C15H22N2O18P2	Uridine diphosphate glucuronic acid	0.869725	0.0243519
CL3045.Contig3	C00167	C15H22N2O18P2	Uridine diphosphate glucuronic acid	0.972007	0.00116445
CL3045.Contig4	C00167	C15H22N2O18P2	Uridine diphosphate glucuronic acid	0.881984	0.0200698
CL3111.Contig3	C00167	C15H22N2O18P2	Uridine diphosphate glucuronic acid	-0.737615	0.0942365
CL3185.Contig1	C00167	C15H22N2O18P2	Uridine diphosphate glucuronic acid	0.714142	0.110893
CL3281.Contig1	C00167	C15H22N2O18P2	Uridine diphosphate glucuronic acid	0.951785	0.00343105
CL3281.Contig2	C00167	C15H22N2O18P2	Uridine diphosphate glucuronic acid	0.928438	0.00749838
CL3281.Contig3	C00167	C15H22N2O18P2	Uridine diphosphate glucuronic acid	0.870136	0.0242021
CL3281.Contig5	C00167	C15H22N2O18P2	Uridine diphosphate glucuronic acid	0.883035	0.019721
CL3281.Contig6	C00167	C15H22N2O18P2	Uridine diphosphate glucuronic acid	0.936162	0.00598295
CL3348.Contig2	C00167	C15H22N2O18P2	Uridine diphosphate glucuronic acid	-0.724142	0.103651
CL3409.Contig10	C00167	C15H22N2O18P2	Uridine diphosphate glucuronic acid	0.937666	0.00570717
CL3409.Contig11	C00167	C15H22N2O18P2	Uridine diphosphate glucuronic acid	0.982758	0.000443371
CL3409.Contig1	C00167	C15H22N2O18P2	Uridine diphosphate glucuronic acid	0.93441	0.00631192
CL3409.Contig3	C00167	C15H22N2O18P2	Uridine diphosphate glucuronic acid	0.956167	0.00283988
CL3409.Contig5	C00167	C15H22N2O18P2	Uridine diphosphate glucuronic acid	0.915174	0.010488
CL3409.Contig6	C00167	C15H22N2O18P2	Uridine diphosphate glucuronic acid	0.958017	0.00260687
CL3409.Contig7	C00167	C15H22N2O18P2	Uridine diphosphate glucuronic acid	0.983789	0.000392046
CL3409.Contig8	C00167	C15H22N2O18P2	Uridine diphosphate glucuronic acid	0.897372	0.0152583
CL3541.Contig4	C00167	C15H22N2O18P2	Uridine diphosphate glucuronic acid	0.701323	0.120489
CL3550.Contig2	C00167	C15H22N2O18P2	Uridine diphosphate glucuronic acid	0.757576	0.0810303
CL3783.Contig2	C00167	C15H22N2O18P2	Uridine diphosphate glucuronic acid	0.727087	0.101559
CL3783.Contig6	C00167	C15H22N2O18P2	Uridine diphosphate glucuronic acid	-0.715873	0.109624
CL3817.Contig1	C00167	C15H22N2O18P2	Uridine diphosphate glucuronic acid	0.861452	0.0274634
CL3863.Contig2	C00167	C15H22N2O18P2	Uridine diphosphate glucuronic acid	0.714304	0.110774
CL3863.Contig3	C00167	C15H22N2O18P2	Uridine diphosphate glucuronic acid	0.837007	0.0376851
CL3865.Contig4	C00167	C15H22N2O18P2	Uridine diphosphate glucuronic acid	0.788509	0.0623627
CL408.Contig1	C00167	C15H22N2O18P2	Uridine diphosphate glucuronic acid	0.823964	0.0437557
CL408.Contig2	C00167	C15H22N2O18P2	Uridine diphosphate glucuronic acid	0.849944	0.032086
CL408.Contig3	C00167	C15H22N2O18P2	Uridine diphosphate glucuronic acid	0.981207	0.000526456
CL4336.Contig1	C00167	C15H22N2O18P2	Uridine diphosphate glucuronic acid	0.89029	0.0173941
CL4336.Contig2	C00167	C15H22N2O18P2	Uridine diphosphate glucuronic acid	0.994141	5.13853e-05
CL4336.Contig3	C00167	C15H22N2O18P2	Uridine diphosphate glucuronic acid	0.9583	0.00257211
CL4336.Contig6	C00167	C15H22N2O18P2	Uridine diphosphate glucuronic acid	0.980683	0.000556117
CL4336.Contig7	C00167	C15H22N2O18P2	Uridine diphosphate glucuronic acid	0.950464	0.00361992
CL4350.Contig3	C00167	C15H22N2O18P2	Uridine diphosphate glucuronic acid	-0.789887	0.0615831
CL4388.Contig1	C00167	C15H22N2O18P2	Uridine diphosphate glucuronic acid	0.96772	0.00154617
CL4614.Contig5	C00167	C15H22N2O18P2	Uridine diphosphate glucuronic acid	0.827757	0.0419464
CL5074.Contig1	C00167	C15H22N2O18P2	Uridine diphosphate glucuronic acid	-0.730391	0.0992345
CL5074.Contig2	C00167	C15H22N2O18P2	Uridine diphosphate glucuronic acid	-0.870075	0.024224
CL5344.Contig4	C00167	C15H22N2O18P2	Uridine diphosphate glucuronic acid	0.899184	0.0147333
CL546.Contig10	C00167	C15H22N2O18P2	Uridine diphosphate glucuronic acid	0.759281	0.0799441
CL546.Contig2	C00167	C15H22N2O18P2	Uridine diphosphate glucuronic acid	0.889998	0.0174851
CL546.Contig3	C00167	C15H22N2O18P2	Uridine diphosphate glucuronic acid	0.903711	0.013461
CL546.Contig4	C00167	C15H22N2O18P2	Uridine diphosphate glucuronic acid	0.813071	0.0491478
CL546.Contig8	C00167	C15H22N2O18P2	Uridine diphosphate glucuronic acid	0.948384	0.00392753
CL5565.Contig7	C00167	C15H22N2O18P2	Uridine diphosphate glucuronic acid	0.860561	0.0278093
CL5659.Contig3	C00167	C15H22N2O18P2	Uridine diphosphate glucuronic acid	0.926036	0.00800375
CL5712.Contig2	C00167	C15H22N2O18P2	Uridine diphosphate glucuronic acid	0.899154	0.0147422
CL5760.Contig3	C00167	C15H22N2O18P2	Uridine diphosphate glucuronic acid	0.859363	0.0282774
CL5861.Contig3	C00167	C15H22N2O18P2	Uridine diphosphate glucuronic acid	0.993672	5.99311e-05
CL5861.Contig4	C00167	C15H22N2O18P2	Uridine diphosphate glucuronic acid	0.7568	0.0815272
CL5861.Contig5	C00167	C15H22N2O18P2	Uridine diphosphate glucuronic acid	0.884279	0.0193123
CL5861.Contig6	C00167	C15H22N2O18P2	Uridine diphosphate glucuronic acid	0.964164	0.00190332
CL5861.Contig7	C00167	C15H22N2O18P2	Uridine diphosphate glucuronic acid	0.979227	0.000642798
CL5861.Contig8	C00167	C15H22N2O18P2	Uridine diphosphate glucuronic acid	0.908346	0.0122158
CL5861.Contig9	C00167	C15H22N2O18P2	Uridine diphosphate glucuronic acid	0.950916	0.00355472
CL5887.Contig3	C00167	C15H22N2O18P2	Uridine diphosphate glucuronic acid	0.700613	0.121032
CL6032.Contig1	C00167	C15H22N2O18P2	Uridine diphosphate glucuronic acid	0.955538	0.00292139
CL6032.Contig3	C00167	C15H22N2O18P2	Uridine diphosphate glucuronic acid	0.958236	0.00257996
CL6032.Contig6	C00167	C15H22N2O18P2	Uridine diphosphate glucuronic acid	0.982428	0.00046044
CL6032.Contig7	C00167	C15H22N2O18P2	Uridine diphosphate glucuronic acid	0.921641	0.00896966
CL604.Contig2	C00167	C15H22N2O18P2	Uridine diphosphate glucuronic acid	0.7544	0.0830721
CL6068.Contig1	C00167	C15H22N2O18P2	Uridine diphosphate glucuronic acid	0.924425	0.00835157
CL6068.Contig2	C00167	C15H22N2O18P2	Uridine diphosphate glucuronic acid	0.849923	0.0320947
CL6068.Contig3	C00167	C15H22N2O18P2	Uridine diphosphate glucuronic acid	0.849277	0.0323643
CL6419.Contig1	C00167	C15H22N2O18P2	Uridine diphosphate glucuronic acid	-0.803253	0.0542561
CL67.Contig4	C00167	C15H22N2O18P2	Uridine diphosphate glucuronic acid	0.932048	0.00676935
CL6948.Contig3	C00167	C15H22N2O18P2	Uridine diphosphate glucuronic acid	0.842975	0.0350496
CL6948.Contig5	C00167	C15H22N2O18P2	Uridine diphosphate glucuronic acid	0.704636	0.117976
CL7060.Contig5	C00167	C15H22N2O18P2	Uridine diphosphate glucuronic acid	-0.723061	0.104423
CL7164.Contig1	C00167	C15H22N2O18P2	Uridine diphosphate glucuronic acid	0.75249	0.0843102
CL7305.Contig11	C00167	C15H22N2O18P2	Uridine diphosphate glucuronic acid	0.900701	0.014301
CL7384.Contig5	C00167	C15H22N2O18P2	Uridine diphosphate glucuronic acid	0.85586	0.0296671
CL7384.Contig6	C00167	C15H22N2O18P2	Uridine diphosphate glucuronic acid	0.901599	0.0140477
CL744.Contig27	C00167	C15H22N2O18P2	Uridine diphosphate glucuronic acid	0.910329	0.0117008
CL8009.Contig1	C00167	C15H22N2O18P2	Uridine diphosphate glucuronic acid	0.770459	0.0729867
CL8009.Contig3	C00167	C15H22N2O18P2	Uridine diphosphate glucuronic acid	0.807766	0.0518788
CL8062.Contig2	C00167	C15H22N2O18P2	Uridine diphosphate glucuronic acid	0.867589	0.0251384
CL8062.Contig4	C00167	C15H22N2O18P2	Uridine diphosphate glucuronic acid	0.913137	0.01099
CL8138.Contig3	C00167	C15H22N2O18P2	Uridine diphosphate glucuronic acid	0.842991	0.0350426
CL8138.Contig6	C00167	C15H22N2O18P2	Uridine diphosphate glucuronic acid	0.861024	0.0276293
CL8225.Contig2	C00167	C15H22N2O18P2	Uridine diphosphate glucuronic acid	-0.715192	0.110122
CL8347.Contig1	C00167	C15H22N2O18P2	Uridine diphosphate glucuronic acid	0.945401	0.00439023
CL8347.Contig2	C00167	C15H22N2O18P2	Uridine diphosphate glucuronic acid	0.946316	0.00424567
CL843.Contig2	C00167	C15H22N2O18P2	Uridine diphosphate glucuronic acid	0.786925	0.0632647
CL843.Contig3	C00167	C15H22N2O18P2	Uridine diphosphate glucuronic acid	0.910667	0.011614
CL843.Contig4	C00167	C15H22N2O18P2	Uridine diphosphate glucuronic acid	0.733238	0.0972511
CL843.Contig5	C00167	C15H22N2O18P2	Uridine diphosphate glucuronic acid	0.897874	0.0151119
CL843.Contig7	C00167	C15H22N2O18P2	Uridine diphosphate glucuronic acid	0.976216	0.000841772
CL843.Contig9	C00167	C15H22N2O18P2	Uridine diphosphate glucuronic acid	0.956266	0.00282721
CL847.Contig3	C00167	C15H22N2O18P2	Uridine diphosphate glucuronic acid	-0.809716	0.0508672
CL8520.Contig2	C00167	C15H22N2O18P2	Uridine diphosphate glucuronic acid	0.876108	0.022073
CL9311.Contig11	C00167	C15H22N2O18P2	Uridine diphosphate glucuronic acid	0.923976	0.00844972
CL9422.Contig2	C00167	C15H22N2O18P2	Uridine diphosphate glucuronic acid	0.734691	0.0962457
CL9702.Contig2	C00167	C15H22N2O18P2	Uridine diphosphate glucuronic acid	0.80916	0.0511546
CL9852.Contig1	C00167	C15H22N2O18P2	Uridine diphosphate glucuronic acid	0.821353	0.0450216
CL9852.Contig4	C00167	C15H22N2O18P2	Uridine diphosphate glucuronic acid	0.841344	0.0357607
Unigene10396	C00167	C15H22N2O18P2	Uridine diphosphate glucuronic acid	0.933737	0.00644065
Unigene10852	C00167	C15H22N2O18P2	Uridine diphosphate glucuronic acid	0.966635	0.00165131
Unigene11022	C00167	C15H22N2O18P2	Uridine diphosphate glucuronic acid	0.800785	0.0555767
Unigene11203	C00167	C15H22N2O18P2	Uridine diphosphate glucuronic acid	-0.84401	0.0346015
Unigene11996	C00167	C15H22N2O18P2	Uridine diphosphate glucuronic acid	0.958288	0.00257358
Unigene12089	C00167	C15H22N2O18P2	Uridine diphosphate glucuronic acid	0.955538	0.00292139
Unigene12090	C00167	C15H22N2O18P2	Uridine diphosphate glucuronic acid	0.955538	0.00292139
Unigene12469	C00167	C15H22N2O18P2	Uridine diphosphate glucuronic acid	0.818893	0.0462293
Unigene12485	C00167	C15H22N2O18P2	Uridine diphosphate glucuronic acid	0.928221	0.00754338
Unigene12881	C00167	C15H22N2O18P2	Uridine diphosphate glucuronic acid	0.868553	0.0247818
Unigene14114	C00167	C15H22N2O18P2	Uridine diphosphate glucuronic acid	0.896833	0.0154162
Unigene16058	C00167	C15H22N2O18P2	Uridine diphosphate glucuronic acid	-0.843721	0.0347265
Unigene16136	C00167	C15H22N2O18P2	Uridine diphosphate glucuronic acid	0.816695	0.0473217
Unigene16274	C00167	C15H22N2O18P2	Uridine diphosphate glucuronic acid	-0.70335	0.118949
Unigene17427	C00167	C15H22N2O18P2	Uridine diphosphate glucuronic acid	0.758582	0.080389
Unigene17428	C00167	C15H22N2O18P2	Uridine diphosphate glucuronic acid	0.886507	0.0185901
Unigene174	C00167	C15H22N2O18P2	Uridine diphosphate glucuronic acid	0.80634	0.0526245
Unigene17515	C00167	C15H22N2O18P2	Uridine diphosphate glucuronic acid	0.740506	0.0922691
Unigene175	C00167	C15H22N2O18P2	Uridine diphosphate glucuronic acid	0.94207	0.00493669
Unigene17807	C00167	C15H22N2O18P2	Uridine diphosphate glucuronic acid	-0.72127	0.105708
Unigene182	C00167	C15H22N2O18P2	Uridine diphosphate glucuronic acid	0.98362	0.000400265
Unigene18523	C00167	C15H22N2O18P2	Uridine diphosphate glucuronic acid	0.925685	0.00807884
Unigene20692	C00167	C15H22N2O18P2	Uridine diphosphate glucuronic acid	0.878957	0.0210903
Unigene21682	C00167	C15H22N2O18P2	Uridine diphosphate glucuronic acid	0.968602	0.00146332
Unigene22042	C00167	C15H22N2O18P2	Uridine diphosphate glucuronic acid	0.965482	0.00176663
Unigene22300	C00167	C15H22N2O18P2	Uridine diphosphate glucuronic acid	0.955538	0.00292139
Unigene22317	C00167	C15H22N2O18P2	Uridine diphosphate glucuronic acid	0.993576	6.17625e-05
Unigene24553	C00167	C15H22N2O18P2	Uridine diphosphate glucuronic acid	0.852534	0.031016
Unigene3069	C00167	C15H22N2O18P2	Uridine diphosphate glucuronic acid	0.701619	0.120264
Unigene4754	C00167	C15H22N2O18P2	Uridine diphosphate glucuronic acid	0.960697	0.00228668
Unigene4944	C00167	C15H22N2O18P2	Uridine diphosphate glucuronic acid	0.815753	0.0477929
Unigene5015	C00167	C15H22N2O18P2	Uridine diphosphate glucuronic acid	-0.77321	0.0713179
Unigene5338	C00167	C15H22N2O18P2	Uridine diphosphate glucuronic acid	0.955538	0.00292139
Unigene5650	C00167	C15H22N2O18P2	Uridine diphosphate glucuronic acid	0.85659	0.0293751
Unigene5884	C00167	C15H22N2O18P2	Uridine diphosphate glucuronic acid	0.947785	0.00401844
Unigene7064	C00167	C15H22N2O18P2	Uridine diphosphate glucuronic acid	0.831307	0.0402859
Unigene7481	C00167	C15H22N2O18P2	Uridine diphosphate glucuronic acid	-0.787518	0.0629263
Unigene7718	C00167	C15H22N2O18P2	Uridine diphosphate glucuronic acid	0.955538	0.00292139
Unigene8229	C00167	C15H22N2O18P2	Uridine diphosphate glucuronic acid	0.93025	0.00712802
CL100.Contig17	C00103	C6H13O9P	Glucose 1-phosphate	-0.765222	0.0762107
CL1084.Contig3	C00103	C6H13O9P	Glucose 1-phosphate	0.78533	0.0641786
CL1132.Contig15	C00103	C6H13O9P	Glucose 1-phosphate	-0.908287	0.0122312
CL119.Contig1	C00103	C6H13O9P	Glucose 1-phosphate	-0.777612	0.0686853
CL1255.Contig10	C00103	C6H13O9P	Glucose 1-phosphate	0.89553	0.015801
CL1255.Contig12	C00103	C6H13O9P	Glucose 1-phosphate	-0.900147	0.0144582
CL1255.Contig21	C00103	C6H13O9P	Glucose 1-phosphate	-0.780886	0.0667566
CL1255.Contig2	C00103	C6H13O9P	Glucose 1-phosphate	-0.803306	0.0542279
CL1255.Contig4	C00103	C6H13O9P	Glucose 1-phosphate	0.755865	0.0821276
CL1255.Contig5	C00103	C6H13O9P	Glucose 1-phosphate	-0.729005	0.100207
CL1255.Contig8	C00103	C6H13O9P	Glucose 1-phosphate	-0.74151	0.0915901
CL1255.Contig9	C00103	C6H13O9P	Glucose 1-phosphate	-0.807593	0.051969
CL1352.Contig10	C00103	C6H13O9P	Glucose 1-phosphate	-0.740715	0.0921277
CL1352.Contig6	C00103	C6H13O9P	Glucose 1-phosphate	0.706328	0.116701
CL1478.Contig2	C00103	C6H13O9P	Glucose 1-phosphate	0.941748	0.00499109
CL1478.Contig6	C00103	C6H13O9P	Glucose 1-phosphate	0.939342	0.00540747
CL1494.Contig3	C00103	C6H13O9P	Glucose 1-phosphate	0.833695	0.0391863
CL1494.Contig4	C00103	C6H13O9P	Glucose 1-phosphate	0.730506	0.0991544
CL1494.Contig5	C00103	C6H13O9P	Glucose 1-phosphate	0.730819	0.0989351
CL1494.Contig9	C00103	C6H13O9P	Glucose 1-phosphate	0.8055	0.0530661
CL1514.Contig1	C00103	C6H13O9P	Glucose 1-phosphate	0.819404	0.0459775
CL1600.Contig37	C00103	C6H13O9P	Glucose 1-phosphate	0.742605	0.0908519
CL181.Contig10	C00103	C6H13O9P	Glucose 1-phosphate	-0.85156	0.0314161
CL181.Contig15	C00103	C6H13O9P	Glucose 1-phosphate	-0.762923	0.0776459
CL181.Contig17	C00103	C6H13O9P	Glucose 1-phosphate	-0.789534	0.0617825
CL1916.Contig11	C00103	C6H13O9P	Glucose 1-phosphate	0.896232	0.0155932
CL1916.Contig1	C00103	C6H13O9P	Glucose 1-phosphate	0.896908	0.0153941
CL1916.Contig3	C00103	C6H13O9P	Glucose 1-phosphate	-0.911842	0.0113152
CL1916.Contig5	C00103	C6H13O9P	Glucose 1-phosphate	0.708824	0.114832
CL1916.Contig6	C00103	C6H13O9P	Glucose 1-phosphate	-0.797351	0.0574387
CL1916.Contig9	C00103	C6H13O9P	Glucose 1-phosphate	-0.860718	0.0277481
CL2084.Contig1	C00103	C6H13O9P	Glucose 1-phosphate	0.876898	0.0217984
CL2088.Contig2	C00103	C6H13O9P	Glucose 1-phosphate	-0.875419	0.0223139
CL2123.Contig9	C00103	C6H13O9P	Glucose 1-phosphate	-0.733155	0.0973089
CL2137.Contig1	C00103	C6H13O9P	Glucose 1-phosphate	0.872086	0.0234967
CL215.Contig2	C00103	C6H13O9P	Glucose 1-phosphate	0.900197	0.0144438
CL215.Contig5	C00103	C6H13O9P	Glucose 1-phosphate	0.708824	0.114832
CL215.Contig6	C00103	C6H13O9P	Glucose 1-phosphate	0.788832	0.0621798
CL2268.Contig14	C00103	C6H13O9P	Glucose 1-phosphate	-0.831958	0.0399846
CL2268.Contig3	C00103	C6H13O9P	Glucose 1-phosphate	-0.721361	0.105643
CL2274.Contig3	C00103	C6H13O9P	Glucose 1-phosphate	-0.745115	0.08917
CL2274.Contig4	C00103	C6H13O9P	Glucose 1-phosphate	-0.750994	0.0852861
CL2274.Contig7	C00103	C6H13O9P	Glucose 1-phosphate	-0.738447	0.0936686
CL2395.Contig3	C00103	C6H13O9P	Glucose 1-phosphate	-0.705555	0.117283
CL2395.Contig5	C00103	C6H13O9P	Glucose 1-phosphate	-0.801925	0.0549648
CL2395.Contig7	C00103	C6H13O9P	Glucose 1-phosphate	-0.858621	0.0285689
CL2395.Contig8	C00103	C6H13O9P	Glucose 1-phosphate	-0.843789	0.0346968
CL2395.Contig9	C00103	C6H13O9P	Glucose 1-phosphate	-0.778403	0.0682169
CL2423.Contig2	C00103	C6H13O9P	Glucose 1-phosphate	0.810432	0.0504979
CL2431.Contig10	C00103	C6H13O9P	Glucose 1-phosphate	-0.95508	0.00298144
CL2431.Contig11	C00103	C6H13O9P	Glucose 1-phosphate	-0.718491	0.107716
CL2431.Contig1	C00103	C6H13O9P	Glucose 1-phosphate	-0.78617	0.0636964
CL2431.Contig9	C00103	C6H13O9P	Glucose 1-phosphate	-0.765511	0.0760311
CL244.Contig2	C00103	C6H13O9P	Glucose 1-phosphate	0.8797	0.0208378
CL2567.Contig5	C00103	C6H13O9P	Glucose 1-phosphate	0.814849	0.0482478
CL2593.Contig4	C00103	C6H13O9P	Glucose 1-phosphate	0.913067	0.0110075
CL2609.Contig13	C00103	C6H13O9P	Glucose 1-phosphate	-0.744569	0.0895345
CL2609.Contig19	C00103	C6H13O9P	Glucose 1-phosphate	0.926051	0.00800043
CL2609.Contig2	C00103	C6H13O9P	Glucose 1-phosphate	-0.700684	0.120977
CL2718.Contig1	C00103	C6H13O9P	Glucose 1-phosphate	-0.901611	0.0140445
CL2964.Contig4	C00103	C6H13O9P	Glucose 1-phosphate	0.856953	0.02923
CL3045.Contig2	C00103	C6H13O9P	Glucose 1-phosphate	-0.87738	0.0216315
CL3111.Contig5	C00103	C6H13O9P	Glucose 1-phosphate	0.797602	0.0573021
CL3185.Contig2	C00103	C6H13O9P	Glucose 1-phosphate	0.870511	0.0240657
CL3232.Contig1	C00103	C6H13O9P	Glucose 1-phosphate	0.700519	0.121104
CL3232.Contig6	C00103	C6H13O9P	Glucose 1-phosphate	0.801217	0.0553447
CL3232.Contig7	C00103	C6H13O9P	Glucose 1-phosphate	-0.925387	0.00814302
CL3251.Contig1	C00103	C6H13O9P	Glucose 1-phosphate	-0.751929	0.084676
CL3251.Contig2	C00103	C6H13O9P	Glucose 1-phosphate	-0.785462	0.0641028
CL3251.Contig3	C00103	C6H13O9P	Glucose 1-phosphate	-0.760459	0.0791972
CL3283.Contig1	C00103	C6H13O9P	Glucose 1-phosphate	-0.745155	0.0891436
CL3348.Contig1	C00103	C6H13O9P	Glucose 1-phosphate	-0.701256	0.120541
CL3409.Contig2	C00103	C6H13O9P	Glucose 1-phosphate	-0.810811	0.050303
CL3409.Contig4	C00103	C6H13O9P	Glucose 1-phosphate	-0.759995	0.0794914
CL3409.Contig9	C00103	C6H13O9P	Glucose 1-phosphate	0.764117	0.076899
CL3502.Contig2	C00103	C6H13O9P	Glucose 1-phosphate	0.708824	0.114832
CL3541.Contig1	C00103	C6H13O9P	Glucose 1-phosphate	-0.735617	0.0956074
CL3541.Contig4	C00103	C6H13O9P	Glucose 1-phosphate	-0.752156	0.084528
CL3550.Contig1	C00103	C6H13O9P	Glucose 1-phosphate	-0.859009	0.0284164
CL3580.Contig1	C00103	C6H13O9P	Glucose 1-phosphate	0.864751	0.0262015
CL368.Contig4	C00103	C6H13O9P	Glucose 1-phosphate	0.801307	0.0552964
CL370.Contig3	C00103	C6H13O9P	Glucose 1-phosphate	0.862031	0.0272399
CL370.Contig5	C00103	C6H13O9P	Glucose 1-phosphate	0.785318	0.0641851
CL370.Contig6	C00103	C6H13O9P	Glucose 1-phosphate	0.947287	0.00409482
CL3783.Contig14	C00103	C6H13O9P	Glucose 1-phosphate	-0.897155	0.0153217
CL3783.Contig15	C00103	C6H13O9P	Glucose 1-phosphate	-0.704141	0.11835
CL3783.Contig1	C00103	C6H13O9P	Glucose 1-phosphate	-0.954073	0.00311545
CL3783.Contig3	C00103	C6H13O9P	Glucose 1-phosphate	-0.713444	0.111407
CL3783.Contig5	C00103	C6H13O9P	Glucose 1-phosphate	-0.923974	0.00845018
CL3783.Contig6	C00103	C6H13O9P	Glucose 1-phosphate	0.784362	0.0647361
CL3863.Contig1	C00103	C6H13O9P	Glucose 1-phosphate	-0.719904	0.106693
CL3863.Contig2	C00103	C6H13O9P	Glucose 1-phosphate	-0.707158	0.116078
CL3863.Contig4	C00103	C6H13O9P	Glucose 1-phosphate	-0.753243	0.083821
CL3863.Contig5	C00103	C6H13O9P	Glucose 1-phosphate	-0.71519	0.110123
CL3865.Contig1	C00103	C6H13O9P	Glucose 1-phosphate	-0.816622	0.0473577
CL3913.Contig1	C00103	C6H13O9P	Glucose 1-phosphate	0.807091	0.0522316
CL3913.Contig2	C00103	C6H13O9P	Glucose 1-phosphate	0.919665	0.00942126
CL3924.Contig3	C00103	C6H13O9P	Glucose 1-phosphate	0.708281	0.115237
CL4033.Contig1	C00103	C6H13O9P	Glucose 1-phosphate	-0.72729	0.101415
CL4073.Contig2	C00103	C6H13O9P	Glucose 1-phosphate	-0.756723	0.0815764
CL408.Contig4	C00103	C6H13O9P	Glucose 1-phosphate	-0.890495	0.0173306
CL4126.Contig1	C00103	C6H13O9P	Glucose 1-phosphate	-0.738409	0.0936944
CL4126.Contig2	C00103	C6H13O9P	Glucose 1-phosphate	-0.784188	0.0648364
CL4126.Contig3	C00103	C6H13O9P	Glucose 1-phosphate	-0.731905	0.0981779
CL4186.Contig3	C00103	C6H13O9P	Glucose 1-phosphate	-0.762478	0.0779251
CL4186.Contig6	C00103	C6H13O9P	Glucose 1-phosphate	0.826263	0.0426548
CL429.Contig1	C00103	C6H13O9P	Glucose 1-phosphate	0.753971	0.0833494
CL429.Contig2	C00103	C6H13O9P	Glucose 1-phosphate	-0.762667	0.0778065
CL4295.Contig6	C00103	C6H13O9P	Glucose 1-phosphate	0.759	0.0801226
CL4336.Contig8	C00103	C6H13O9P	Glucose 1-phosphate	-0.76026	0.0793235
CL4370.Contig1	C00103	C6H13O9P	Glucose 1-phosphate	0.83958	0.0365375
CL4370.Contig2	C00103	C6H13O9P	Glucose 1-phosphate	0.754138	0.0832415
CL4614.Contig1	C00103	C6H13O9P	Glucose 1-phosphate	-0.743825	0.0900329
CL4614.Contig2	C00103	C6H13O9P	Glucose 1-phosphate	-0.776844	0.0691417
CL4614.Contig3	C00103	C6H13O9P	Glucose 1-phosphate	-0.77021	0.0731386
CL4614.Contig4	C00103	C6H13O9P	Glucose 1-phosphate	-0.76791	0.0745479
CL4614.Contig6	C00103	C6H13O9P	Glucose 1-phosphate	-0.752966	0.0840011
CL4753.Contig4	C00103	C6H13O9P	Glucose 1-phosphate	0.806733	0.0524186
CL4753.Contig5	C00103	C6H13O9P	Glucose 1-phosphate	0.772613	0.071679
CL4940.Contig1	C00103	C6H13O9P	Glucose 1-phosphate	-0.714342	0.110746
CL4940.Contig2	C00103	C6H13O9P	Glucose 1-phosphate	-0.934114	0.00636838
CL4960.Contig1	C00103	C6H13O9P	Glucose 1-phosphate	0.708824	0.114832
CL4960.Contig2	C00103	C6H13O9P	Glucose 1-phosphate	0.708824	0.114832
CL4972.Contig3	C00103	C6H13O9P	Glucose 1-phosphate	0.890026	0.0174764
CL5228.Contig1	C00103	C6H13O9P	Glucose 1-phosphate	0.899045	0.0147735
CL5228.Contig2	C00103	C6H13O9P	Glucose 1-phosphate	0.891034	0.0171635
CL5228.Contig3	C00103	C6H13O9P	Glucose 1-phosphate	0.926371	0.00793218
CL5294.Contig2	C00103	C6H13O9P	Glucose 1-phosphate	-0.738758	0.0934566
CL5341.Contig1	C00103	C6H13O9P	Glucose 1-phosphate	0.903258	0.0135857
CL5341.Contig2	C00103	C6H13O9P	Glucose 1-phosphate	0.729092	0.100146
CL5349.Contig3	C00103	C6H13O9P	Glucose 1-phosphate	0.932865	0.00660937
CL5406.Contig1	C00103	C6H13O9P	Glucose 1-phosphate	-0.742643	0.0908263
CL546.Contig11	C00103	C6H13O9P	Glucose 1-phosphate	-0.869951	0.0242693
CL546.Contig13	C00103	C6H13O9P	Glucose 1-phosphate	0.914254	0.0107135
CL546.Contig14	C00103	C6H13O9P	Glucose 1-phosphate	-0.721743	0.105368
CL546.Contig9	C00103	C6H13O9P	Glucose 1-phosphate	0.764079	0.0769227
CL5499.Contig1	C00103	C6H13O9P	Glucose 1-phosphate	-0.899551	0.0146283
CL5499.Contig2	C00103	C6H13O9P	Glucose 1-phosphate	-0.821695	0.0448545
CL5499.Contig3	C00103	C6H13O9P	Glucose 1-phosphate	-0.856897	0.0292525
CL5499.Contig4	C00103	C6H13O9P	Glucose 1-phosphate	-0.874414	0.0226675
CL5499.Contig5	C00103	C6H13O9P	Glucose 1-phosphate	-0.740605	0.0922021
CL5499.Contig6	C00103	C6H13O9P	Glucose 1-phosphate	-0.741336	0.0917073
CL5565.Contig12	C00103	C6H13O9P	Glucose 1-phosphate	0.75302	0.0839661
CL5565.Contig1	C00103	C6H13O9P	Glucose 1-phosphate	-0.895285	0.0158737
CL5565.Contig3	C00103	C6H13O9P	Glucose 1-phosphate	-0.996527	1.80742e-05
CL5565.Contig6	C00103	C6H13O9P	Glucose 1-phosphate	0.887501	0.0182722
CL5712.Contig3	C00103	C6H13O9P	Glucose 1-phosphate	0.922918	0.00868337
CL5749.Contig1	C00103	C6H13O9P	Glucose 1-phosphate	-0.742836	0.0906967
CL5760.Contig1	C00103	C6H13O9P	Glucose 1-phosphate	-0.711121	0.113123
CL5760.Contig2	C00103	C6H13O9P	Glucose 1-phosphate	-0.754592	0.0829475
CL5815.Contig2	C00103	C6H13O9P	Glucose 1-phosphate	0.84205	0.0354519
CL5815.Contig3	C00103	C6H13O9P	Glucose 1-phosphate	0.796296	0.0580169
CL5861.Contig1	C00103	C6H13O9P	Glucose 1-phosphate	-0.823546	0.0439568
CL5861.Contig4	C00103	C6H13O9P	Glucose 1-phosphate	-0.707581	0.115761
CL5887.Contig10	C00103	C6H13O9P	Glucose 1-phosphate	0.81919	0.046083
CL5887.Contig1	C00103	C6H13O9P	Glucose 1-phosphate	-0.723626	0.104019
CL5887.Contig4	C00103	C6H13O9P	Glucose 1-phosphate	-0.76108	0.0788053
CL5887.Contig7	C00103	C6H13O9P	Glucose 1-phosphate	0.708824	0.114832
CL5887.Contig8	C00103	C6H13O9P	Glucose 1-phosphate	-0.746862	0.0880078
CL5988.Contig1	C00103	C6H13O9P	Glucose 1-phosphate	-0.847255	0.0332149
CL5988.Contig2	C00103	C6H13O9P	Glucose 1-phosphate	-0.952516	0.00332863
CL6032.Contig8	C00103	C6H13O9P	Glucose 1-phosphate	-0.79242	0.0601619
CL6048.Contig4	C00103	C6H13O9P	Glucose 1-phosphate	0.774555	0.070509
CL6115.Contig2	C00103	C6H13O9P	Glucose 1-phosphate	0.776426	0.0693905
CL6162.Contig1	C00103	C6H13O9P	Glucose 1-phosphate	0.718797	0.107495
CL6350.Contig2	C00103	C6H13O9P	Glucose 1-phosphate	0.752464	0.0843275
CL6477.Contig1	C00103	C6H13O9P	Glucose 1-phosphate	-0.803149	0.0543113
CL6477.Contig5	C00103	C6H13O9P	Glucose 1-phosphate	-0.733409	0.0971329
CL67.Contig1	C00103	C6H13O9P	Glucose 1-phosphate	0.872647	0.0232955
CL67.Contig2	C00103	C6H13O9P	Glucose 1-phosphate	-0.871069	0.0238631
CL67.Contig3	C00103	C6H13O9P	Glucose 1-phosphate	-0.849077	0.0324479
CL67.Contig9	C00103	C6H13O9P	Glucose 1-phosphate	-0.890292	0.0173936
CL6802.Contig1	C00103	C6H13O9P	Glucose 1-phosphate	0.713321	0.111497
CL6876.Contig2	C00103	C6H13O9P	Glucose 1-phosphate	0.939312	0.00541286
CL6880.Contig4	C00103	C6H13O9P	Glucose 1-phosphate	-0.75378	0.0834729
CL6948.Contig4	C00103	C6H13O9P	Glucose 1-phosphate	0.782067	0.0660667
CL6948.Contig6	C00103	C6H13O9P	Glucose 1-phosphate	0.729991	0.0995145
CL7052.Contig4	C00103	C6H13O9P	Glucose 1-phosphate	0.817517	0.0469119
CL7060.Contig3	C00103	C6H13O9P	Glucose 1-phosphate	0.734874	0.0961196
CL7060.Contig4	C00103	C6H13O9P	Glucose 1-phosphate	0.762834	0.0777017
CL7060.Contig5	C00103	C6H13O9P	Glucose 1-phosphate	0.818651	0.0463493
CL7105.Contig10	C00103	C6H13O9P	Glucose 1-phosphate	0.723767	0.103918
CL7105.Contig1	C00103	C6H13O9P	Glucose 1-phosphate	0.736497	0.0950025
CL7105.Contig3	C00103	C6H13O9P	Glucose 1-phosphate	0.869176	0.0245528
CL7105.Contig4	C00103	C6H13O9P	Glucose 1-phosphate	0.749655	0.0861643
CL7105.Contig7	C00103	C6H13O9P	Glucose 1-phosphate	0.704036	0.118429
CL7105.Contig8	C00103	C6H13O9P	Glucose 1-phosphate	0.730366	0.0992524
CL720.Contig2	C00103	C6H13O9P	Glucose 1-phosphate	0.906545	0.0126926
CL7305.Contig10	C00103	C6H13O9P	Glucose 1-phosphate	0.908058	0.0122914
CL7384.Contig1	C00103	C6H13O9P	Glucose 1-phosphate	-0.784016	0.0649362
CL744.Contig15	C00103	C6H13O9P	Glucose 1-phosphate	-0.784838	0.0644614
CL744.Contig16	C00103	C6H13O9P	Glucose 1-phosphate	-0.892325	0.0167668
CL744.Contig21	C00103	C6H13O9P	Glucose 1-phosphate	-0.708085	0.115384
CL744.Contig24	C00103	C6H13O9P	Glucose 1-phosphate	0.794063	0.059248
CL744.Contig25	C00103	C6H13O9P	Glucose 1-phosphate	-0.810126	0.0506554
CL744.Contig30	C00103	C6H13O9P	Glucose 1-phosphate	-0.707695	0.115676
CL744.Contig31	C00103	C6H13O9P	Glucose 1-phosphate	-0.782021	0.0660936
CL744.Contig37	C00103	C6H13O9P	Glucose 1-phosphate	-0.807697	0.051915
CL7495.Contig2	C00103	C6H13O9P	Glucose 1-phosphate	0.787881	0.0627195
CL7640.Contig1	C00103	C6H13O9P	Glucose 1-phosphate	-0.708122	0.115356
CL7640.Contig3	C00103	C6H13O9P	Glucose 1-phosphate	0.734827	0.0961519
CL7800.Contig5	C00103	C6H13O9P	Glucose 1-phosphate	0.891152	0.0171269
CL8009.Contig2	C00103	C6H13O9P	Glucose 1-phosphate	-0.751025	0.0852659
CL8009.Contig4	C00103	C6H13O9P	Glucose 1-phosphate	-0.882812	0.0197948
CL8048.Contig2	C00103	C6H13O9P	Glucose 1-phosphate	0.756264	0.0818711
CL8062.Contig1	C00103	C6H13O9P	Glucose 1-phosphate	-0.868455	0.0248178
CL8062.Contig3	C00103	C6H13O9P	Glucose 1-phosphate	-0.802654	0.0545754
CL8062.Contig5	C00103	C6H13O9P	Glucose 1-phosphate	-0.756692	0.0815967
CL8078.Contig1	C00103	C6H13O9P	Glucose 1-phosphate	0.74624	0.088421
CL8138.Contig4	C00103	C6H13O9P	Glucose 1-phosphate	0.708824	0.114832
CL840.Contig63	C00103	C6H13O9P	Glucose 1-phosphate	0.807573	0.0519798
CL840.Contig77	C00103	C6H13O9P	Glucose 1-phosphate	0.738957	0.0933208
CL855.Contig1	C00103	C6H13O9P	Glucose 1-phosphate	0.775404	0.0700001
CL8651.Contig1	C00103	C6H13O9P	Glucose 1-phosphate	-0.700029	0.121478
CL8651.Contig2	C00103	C6H13O9P	Glucose 1-phosphate	-0.8245	0.0434978
CL870.Contig1	C00103	C6H13O9P	Glucose 1-phosphate	-0.748282	0.0870684
CL889.Contig24	C00103	C6H13O9P	Glucose 1-phosphate	0.848913	0.0325165
CL8911.Contig2	C00103	C6H13O9P	Glucose 1-phosphate	-0.72026	0.106436
CL9282.Contig1	C00103	C6H13O9P	Glucose 1-phosphate	0.839639	0.0365118
CL9282.Contig2	C00103	C6H13O9P	Glucose 1-phosphate	0.92304	0.00865629
CL9367.Contig3	C00103	C6H13O9P	Glucose 1-phosphate	0.795065	0.058694
CL9422.Contig2	C00103	C6H13O9P	Glucose 1-phosphate	-0.77157	0.0723105
CL9581.Contig2	C00103	C6H13O9P	Glucose 1-phosphate	0.894196	0.0161995
CL9641.Contig1	C00103	C6H13O9P	Glucose 1-phosphate	-0.788734	0.0622355
CL9641.Contig2	C00103	C6H13O9P	Glucose 1-phosphate	-0.854261	0.0303121
CL9702.Contig3	C00103	C6H13O9P	Glucose 1-phosphate	0.808268	0.0516176
CL9702.Contig4	C00103	C6H13O9P	Glucose 1-phosphate	0.89055	0.0173135
CL9702.Contig6	C00103	C6H13O9P	Glucose 1-phosphate	0.907767	0.012368
CL9768.Contig1	C00103	C6H13O9P	Glucose 1-phosphate	0.904617	0.013213
Unigene10212	C00103	C6H13O9P	Glucose 1-phosphate	-0.765485	0.0760469
Unigene10213	C00103	C6H13O9P	Glucose 1-phosphate	-0.782495	0.0658179
Unigene10378	C00103	C6H13O9P	Glucose 1-phosphate	0.907793	0.0123612
Unigene10462	C00103	C6H13O9P	Glucose 1-phosphate	-0.726256	0.102147
Unigene10649	C00103	C6H13O9P	Glucose 1-phosphate	-0.827065	0.0422738
Unigene10654	C00103	C6H13O9P	Glucose 1-phosphate	-0.731564	0.0984152
Unigene10805	C00103	C6H13O9P	Glucose 1-phosphate	-0.826697	0.0424482
Unigene1088	C00103	C6H13O9P	Glucose 1-phosphate	0.872481	0.0233549
Unigene1099	C00103	C6H13O9P	Glucose 1-phosphate	0.702533	0.119569
Unigene11346	C00103	C6H13O9P	Glucose 1-phosphate	-0.902996	0.0136583
Unigene11662	C00103	C6H13O9P	Glucose 1-phosphate	-0.802214	0.0548104
Unigene11692	C00103	C6H13O9P	Glucose 1-phosphate	-0.848717	0.0325986
Unigene11696	C00103	C6H13O9P	Glucose 1-phosphate	-0.759967	0.0795089
Unigene11698	C00103	C6H13O9P	Glucose 1-phosphate	-0.965462	0.00176868
Unigene11699	C00103	C6H13O9P	Glucose 1-phosphate	-0.801264	0.0553193
Unigene11704	C00103	C6H13O9P	Glucose 1-phosphate	-0.765979	0.0757404
Unigene11710	C00103	C6H13O9P	Glucose 1-phosphate	-0.703501	0.118834
Unigene11718	C00103	C6H13O9P	Glucose 1-phosphate	0.817798	0.0467722
Unigene11724	C00103	C6H13O9P	Glucose 1-phosphate	0.874859	0.0225105
Unigene11997	C00103	C6H13O9P	Glucose 1-phosphate	-0.898147	0.0150327
Unigene11999	C00103	C6H13O9P	Glucose 1-phosphate	-0.788072	0.0626109
Unigene12087	C00103	C6H13O9P	Glucose 1-phosphate	0.704505	0.118075
Unigene12443	C00103	C6H13O9P	Glucose 1-phosphate	0.759604	0.0797392
Unigene12469	C00103	C6H13O9P	Glucose 1-phosphate	-0.740262	0.0924342
Unigene12559	C00103	C6H13O9P	Glucose 1-phosphate	0.861802	0.0273285
Unigene12896	C00103	C6H13O9P	Glucose 1-phosphate	0.706758	0.116378
Unigene13415	C00103	C6H13O9P	Glucose 1-phosphate	0.827181	0.0422191
Unigene13421	C00103	C6H13O9P	Glucose 1-phosphate	0.90905	0.0120317
Unigene13433	C00103	C6H13O9P	Glucose 1-phosphate	0.826697	0.0424485
Unigene13438	C00103	C6H13O9P	Glucose 1-phosphate	0.874941	0.0224815
Unigene13484	C00103	C6H13O9P	Glucose 1-phosphate	-0.762838	0.0776988
Unigene13486	C00103	C6H13O9P	Glucose 1-phosphate	0.799017	0.0565321
Unigene14156	C00103	C6H13O9P	Glucose 1-phosphate	0.861764	0.027343
Unigene14223	C00103	C6H13O9P	Glucose 1-phosphate	-0.704944	0.117744
Unigene14243	C00103	C6H13O9P	Glucose 1-phosphate	0.709507	0.114322
Unigene14361	C00103	C6H13O9P	Glucose 1-phosphate	-0.702211	0.119814
Unigene14380	C00103	C6H13O9P	Glucose 1-phosphate	0.868888	0.0246587
Unigene14628	C00103	C6H13O9P	Glucose 1-phosphate	0.868682	0.0247342
Unigene14670	C00103	C6H13O9P	Glucose 1-phosphate	-0.931632	0.00685148
Unigene1487	C00103	C6H13O9P	Glucose 1-phosphate	0.747211	0.0877764
Unigene14937	C00103	C6H13O9P	Glucose 1-phosphate	-0.744331	0.0896941
Unigene15026	C00103	C6H13O9P	Glucose 1-phosphate	-0.764581	0.0766096
Unigene15104	C00103	C6H13O9P	Glucose 1-phosphate	0.854777	0.030103
Unigene16274	C00103	C6H13O9P	Glucose 1-phosphate	0.732279	0.0979173
Unigene16495	C00103	C6H13O9P	Glucose 1-phosphate	0.871244	0.0238
Unigene16677	C00103	C6H13O9P	Glucose 1-phosphate	-0.833737	0.0391672
Unigene16678	C00103	C6H13O9P	Glucose 1-phosphate	0.892607	0.0166805
Unigene16725	C00103	C6H13O9P	Glucose 1-phosphate	-0.711561	0.112797
Unigene170	C00103	C6H13O9P	Glucose 1-phosphate	-0.701783	0.120139
Unigene17431	C00103	C6H13O9P	Glucose 1-phosphate	0.868404	0.0248366
Unigene17515	C00103	C6H13O9P	Glucose 1-phosphate	-0.704962	0.11773
Unigene17642	C00103	C6H13O9P	Glucose 1-phosphate	0.708824	0.114832
Unigene17918	C00103	C6H13O9P	Glucose 1-phosphate	0.870685	0.0240024
Unigene17919	C00103	C6H13O9P	Glucose 1-phosphate	0.74315	0.0904854
Unigene17928	C00103	C6H13O9P	Glucose 1-phosphate	-0.953217	0.00323175
Unigene179	C00103	C6H13O9P	Glucose 1-phosphate	-0.79267	0.0600225
Unigene18141	C00103	C6H13O9P	Glucose 1-phosphate	0.826348	0.0426145
Unigene18408	C00103	C6H13O9P	Glucose 1-phosphate	-0.727022	0.101604
Unigene18605	C00103	C6H13O9P	Glucose 1-phosphate	0.723864	0.103849
Unigene187	C00103	C6H13O9P	Glucose 1-phosphate	0.719908	0.10669
Unigene18807	C00103	C6H13O9P	Glucose 1-phosphate	0.868756	0.0247073
Unigene18836	C00103	C6H13O9P	Glucose 1-phosphate	-0.703474	0.118855
Unigene188	C00103	C6H13O9P	Glucose 1-phosphate	0.708824	0.114832
Unigene18954	C00103	C6H13O9P	Glucose 1-phosphate	0.748511	0.0869174
Unigene20806	C00103	C6H13O9P	Glucose 1-phosphate	0.940933	0.00513028
Unigene22520	C00103	C6H13O9P	Glucose 1-phosphate	0.708824	0.114832
Unigene22748	C00103	C6H13O9P	Glucose 1-phosphate	0.734191	0.0965911
Unigene24128	C00103	C6H13O9P	Glucose 1-phosphate	-0.722515	0.104814
Unigene24553	C00103	C6H13O9P	Glucose 1-phosphate	-0.70726	0.116001
Unigene24751	C00103	C6H13O9P	Glucose 1-phosphate	0.708824	0.114832
Unigene25676	C00103	C6H13O9P	Glucose 1-phosphate	-0.807381	0.0520801
Unigene2820	C00103	C6H13O9P	Glucose 1-phosphate	0.771582	0.0723034
Unigene3097	C00103	C6H13O9P	Glucose 1-phosphate	0.818507	0.0464205
Unigene3649	C00103	C6H13O9P	Glucose 1-phosphate	0.836387	0.0379641
Unigene3713	C00103	C6H13O9P	Glucose 1-phosphate	0.870004	0.0242501
Unigene4705	C00103	C6H13O9P	Glucose 1-phosphate	0.720318	0.106394
Unigene5099	C00103	C6H13O9P	Glucose 1-phosphate	0.895467	0.0158197
Unigene5403	C00103	C6H13O9P	Glucose 1-phosphate	0.877363	0.0216376
Unigene5782	C00103	C6H13O9P	Glucose 1-phosphate	-0.781535	0.0663773
Unigene6565	C00103	C6H13O9P	Glucose 1-phosphate	0.722575	0.104771
Unigene6709	C00103	C6H13O9P	Glucose 1-phosphate	-0.771799	0.0721717
Unigene6789	C00103	C6H13O9P	Glucose 1-phosphate	0.7955	0.0584545
Unigene6799	C00103	C6H13O9P	Glucose 1-phosphate	-0.718046	0.10804
Unigene6828	C00103	C6H13O9P	Glucose 1-phosphate	-0.829467	0.0411427
Unigene7177	C00103	C6H13O9P	Glucose 1-phosphate	0.722437	0.10487
Unigene7270	C00103	C6H13O9P	Glucose 1-phosphate	0.774243	0.0706961
Unigene7349	C00103	C6H13O9P	Glucose 1-phosphate	-0.767301	0.0749233
Unigene7446	C00103	C6H13O9P	Glucose 1-phosphate	0.890089	0.0174567
Unigene8074	C00103	C6H13O9P	Glucose 1-phosphate	-0.810811	0.0503031
Unigene8075	C00103	C6H13O9P	Glucose 1-phosphate	-0.903575	0.0134983
Unigene818	C00103	C6H13O9P	Glucose 1-phosphate	0.783851	0.0650311
Unigene8230	C00103	C6H13O9P	Glucose 1-phosphate	-0.79372	0.0594382
Unigene8480	C00103	C6H13O9P	Glucose 1-phosphate	-0.746298	0.0883821
Unigene8550	C00103	C6H13O9P	Glucose 1-phosphate	0.807848	0.0518363
Unigene8817	C00103	C6H13O9P	Glucose 1-phosphate	0.833538	0.0392579
Unigene8870	C00103	C6H13O9P	Glucose 1-phosphate	-0.842151	0.035408
Unigene9117	C00103	C6H13O9P	Glucose 1-phosphate	0.781929	0.0661475
CL100.Contig11	C00275	C6H13O9P	Mannose 6-phosphate	-0.799024	0.0565285
CL100.Contig15	C00275	C6H13O9P	Mannose 6-phosphate	-0.703497	0.118838
CL100.Contig21	C00275	C6H13O9P	Mannose 6-phosphate	0.721895	0.105259
CL1255.Contig12	C00275	C6H13O9P	Mannose 6-phosphate	-0.823146	0.04415
CL1255.Contig14	C00275	C6H13O9P	Mannose 6-phosphate	-0.864546	0.0262791
CL1255.Contig15	C00275	C6H13O9P	Mannose 6-phosphate	-0.96342	0.00198267
CL1255.Contig19	C00275	C6H13O9P	Mannose 6-phosphate	-0.70501	0.117694
CL1255.Contig1	C00275	C6H13O9P	Mannose 6-phosphate	-0.889912	0.0175119
CL1255.Contig21	C00275	C6H13O9P	Mannose 6-phosphate	-0.837091	0.0376472
CL1255.Contig2	C00275	C6H13O9P	Mannose 6-phosphate	-0.976007	0.000856588
CL1255.Contig5	C00275	C6H13O9P	Mannose 6-phosphate	-0.912755	0.0110854
CL1255.Contig8	C00275	C6H13O9P	Mannose 6-phosphate	-0.978723	0.000674277
CL1255.Contig9	C00275	C6H13O9P	Mannose 6-phosphate	-0.887235	0.018357
CL1352.Contig10	C00275	C6H13O9P	Mannose 6-phosphate	-0.945186	0.00442454
CL1352.Contig12	C00275	C6H13O9P	Mannose 6-phosphate	-0.855469	0.0298244
CL1352.Contig2	C00275	C6H13O9P	Mannose 6-phosphate	-0.799024	0.0565285
CL1478.Contig1	C00275	C6H13O9P	Mannose 6-phosphate	0.873322	0.0230547
CL1494.Contig1	C00275	C6H13O9P	Mannose 6-phosphate	-0.863412	0.0267102
CL181.Contig14	C00275	C6H13O9P	Mannose 6-phosphate	-0.85699	0.0292154
CL181.Contig15	C00275	C6H13O9P	Mannose 6-phosphate	-0.918156	0.0097736
CL181.Contig17	C00275	C6H13O9P	Mannose 6-phosphate	-0.97594	0.000861369
CL181.Contig6	C00275	C6H13O9P	Mannose 6-phosphate	-0.814448	0.0484502
CL1916.Contig3	C00275	C6H13O9P	Mannose 6-phosphate	-0.897965	0.0150855
CL1916.Contig6	C00275	C6H13O9P	Mannose 6-phosphate	-0.862709	0.0269794
CL1916.Contig9	C00275	C6H13O9P	Mannose 6-phosphate	-0.910876	0.0115606
CL2274.Contig3	C00275	C6H13O9P	Mannose 6-phosphate	-0.712694	0.111959
CL2274.Contig6	C00275	C6H13O9P	Mannose 6-phosphate	-0.799024	0.0565285
CL2395.Contig1	C00275	C6H13O9P	Mannose 6-phosphate	-0.946498	0.00421711
CL2395.Contig2	C00275	C6H13O9P	Mannose 6-phosphate	-0.841525	0.0356813
CL2395.Contig3	C00275	C6H13O9P	Mannose 6-phosphate	-0.720413	0.106326
CL2395.Contig4	C00275	C6H13O9P	Mannose 6-phosphate	-0.709073	0.114646
CL2395.Contig5	C00275	C6H13O9P	Mannose 6-phosphate	-0.754694	0.0828821
CL2395.Contig6	C00275	C6H13O9P	Mannose 6-phosphate	-0.730218	0.0993557
CL2395.Contig7	C00275	C6H13O9P	Mannose 6-phosphate	-0.77885	0.0679534
CL2395.Contig8	C00275	C6H13O9P	Mannose 6-phosphate	-0.729319	0.0999862
CL2395.Contig9	C00275	C6H13O9P	Mannose 6-phosphate	-0.974664	0.000954727
CL2431.Contig10	C00275	C6H13O9P	Mannose 6-phosphate	-0.723829	0.103874
CL2431.Contig11	C00275	C6H13O9P	Mannose 6-phosphate	-0.725166	0.102921
CL2431.Contig1	C00275	C6H13O9P	Mannose 6-phosphate	-0.845213	0.0340845
CL2431.Contig3	C00275	C6H13O9P	Mannose 6-phosphate	-0.799024	0.0565285
CL2567.Contig5	C00275	C6H13O9P	Mannose 6-phosphate	0.87662	0.0218949
CL2593.Contig2	C00275	C6H13O9P	Mannose 6-phosphate	0.913494	0.0109012
CL2718.Contig1	C00275	C6H13O9P	Mannose 6-phosphate	-0.904627	0.0132102
CL3045.Contig2	C00275	C6H13O9P	Mannose 6-phosphate	-0.851348	0.0315037
CL3251.Contig1	C00275	C6H13O9P	Mannose 6-phosphate	-0.710194	0.113811
CL3348.Contig1	C00275	C6H13O9P	Mannose 6-phosphate	-0.77134	0.0724501
CL3550.Contig1	C00275	C6H13O9P	Mannose 6-phosphate	-0.809143	0.0511637
CL368.Contig2	C00275	C6H13O9P	Mannose 6-phosphate	0.715676	0.109768
CL3730.Contig1	C00275	C6H13O9P	Mannose 6-phosphate	-0.799024	0.0565285
CL3783.Contig1	C00275	C6H13O9P	Mannose 6-phosphate	-0.722035	0.105159
CL3783.Contig9	C00275	C6H13O9P	Mannose 6-phosphate	-0.799024	0.0565285
CL3865.Contig3	C00275	C6H13O9P	Mannose 6-phosphate	-0.759569	0.079761
CL3865.Contig6	C00275	C6H13O9P	Mannose 6-phosphate	-0.799024	0.0565285
CL4073.Contig4	C00275	C6H13O9P	Mannose 6-phosphate	-0.746807	0.0880441
CL4126.Contig3	C00275	C6H13O9P	Mannose 6-phosphate	-0.81858	0.0463842
CL546.Contig12	C00275	C6H13O9P	Mannose 6-phosphate	0.8853	0.0189796
CL546.Contig9	C00275	C6H13O9P	Mannose 6-phosphate	0.717634	0.108339
CL5499.Contig1	C00275	C6H13O9P	Mannose 6-phosphate	-0.829694	0.0410362
CL5499.Contig2	C00275	C6H13O9P	Mannose 6-phosphate	-0.936367	0.00594486
CL5499.Contig3	C00275	C6H13O9P	Mannose 6-phosphate	-0.946902	0.00415428
CL5499.Contig4	C00275	C6H13O9P	Mannose 6-phosphate	-0.913846	0.0108141
CL5499.Contig5	C00275	C6H13O9P	Mannose 6-phosphate	-0.744098	0.0898495
CL5499.Contig6	C00275	C6H13O9P	Mannose 6-phosphate	-0.745021	0.0892326
CL5565.Contig3	C00275	C6H13O9P	Mannose 6-phosphate	-0.71882	0.107478
CL5712.Contig1	C00275	C6H13O9P	Mannose 6-phosphate	-0.818316	0.046515
CL5749.Contig1	C00275	C6H13O9P	Mannose 6-phosphate	-0.789357	0.0618824
CL5887.Contig2	C00275	C6H13O9P	Mannose 6-phosphate	-0.799024	0.0565285
CL5887.Contig4	C00275	C6H13O9P	Mannose 6-phosphate	-0.765414	0.0760913
CL604.Contig4	C00275	C6H13O9P	Mannose 6-phosphate	0.743923	0.0899669
CL6350.Contig1	C00275	C6H13O9P	Mannose 6-phosphate	0.792131	0.0603232
CL6419.Contig2	C00275	C6H13O9P	Mannose 6-phosphate	-0.78013	0.0671995
CL6419.Contig3	C00275	C6H13O9P	Mannose 6-phosphate	-0.76288	0.0776729
CL67.Contig2	C00275	C6H13O9P	Mannose 6-phosphate	-0.74033	0.0923883
CL67.Contig8	C00275	C6H13O9P	Mannose 6-phosphate	-0.718793	0.107498
CL6948.Contig5	C00275	C6H13O9P	Mannose 6-phosphate	0.720893	0.10598
CL7105.Contig6	C00275	C6H13O9P	Mannose 6-phosphate	-0.799024	0.0565285
CL7384.Contig3	C00275	C6H13O9P	Mannose 6-phosphate	-0.824082	0.0436985
CL744.Contig21	C00275	C6H13O9P	Mannose 6-phosphate	-0.944652	0.00451032
CL744.Contig25	C00275	C6H13O9P	Mannose 6-phosphate	-0.856712	0.0293261
CL744.Contig31	C00275	C6H13O9P	Mannose 6-phosphate	-0.736708	0.0948583
CL8225.Contig1	C00275	C6H13O9P	Mannose 6-phosphate	-0.741281	0.0917445
CL8520.Contig3	C00275	C6H13O9P	Mannose 6-phosphate	-0.799024	0.0565285
CL870.Contig1	C00275	C6H13O9P	Mannose 6-phosphate	-0.9593	0.00245105
CL9058.Contig2	C00275	C6H13O9P	Mannose 6-phosphate	0.955938	0.0028694
CL9418.Contig4	C00275	C6H13O9P	Mannose 6-phosphate	0.751256	0.0851149
CL9641.Contig1	C00275	C6H13O9P	Mannose 6-phosphate	-0.971229	0.00122977
CL9706.Contig1	C00275	C6H13O9P	Mannose 6-phosphate	-0.799024	0.0565285
Unigene1036	C00275	C6H13O9P	Mannose 6-phosphate	-0.820955	0.0452159
Unigene10513	C00275	C6H13O9P	Mannose 6-phosphate	-0.875262	0.0223689
Unigene1099	C00275	C6H13O9P	Mannose 6-phosphate	0.875714	0.0222105
Unigene11698	C00275	C6H13O9P	Mannose 6-phosphate	-0.779477	0.0675837
Unigene11701	C00275	C6H13O9P	Mannose 6-phosphate	-0.905718	0.0129146
Unigene11712	C00275	C6H13O9P	Mannose 6-phosphate	-0.832833	0.0395816
Unigene11997	C00275	C6H13O9P	Mannose 6-phosphate	-0.882611	0.0198615
Unigene12387	C00275	C6H13O9P	Mannose 6-phosphate	-0.726669	0.101854
Unigene14361	C00275	C6H13O9P	Mannose 6-phosphate	-0.744841	0.0893532
Unigene170	C00275	C6H13O9P	Mannose 6-phosphate	-0.800767	0.0555864
Unigene179	C00275	C6H13O9P	Mannose 6-phosphate	-0.78992	0.0615649
Unigene183	C00275	C6H13O9P	Mannose 6-phosphate	-0.799024	0.0565285
Unigene18836	C00275	C6H13O9P	Mannose 6-phosphate	-0.942552	0.00485553
Unigene189	C00275	C6H13O9P	Mannose 6-phosphate	-0.707005	0.116193
Unigene21354	C00275	C6H13O9P	Mannose 6-phosphate	-0.799024	0.0565285
Unigene24159	C00275	C6H13O9P	Mannose 6-phosphate	-0.799024	0.0565285
Unigene24298	C00275	C6H13O9P	Mannose 6-phosphate	-0.799024	0.0565285
Unigene24652	C00275	C6H13O9P	Mannose 6-phosphate	-0.727032	0.101597
Unigene24697	C00275	C6H13O9P	Mannose 6-phosphate	-0.727919	0.100971
Unigene26864	C00275	C6H13O9P	Mannose 6-phosphate	-0.799024	0.0565285
Unigene3146	C00275	C6H13O9P	Mannose 6-phosphate	0.903007	0.0136552
Unigene8074	C00275	C6H13O9P	Mannose 6-phosphate	-0.826859	0.0423714
Unigene8075	C00275	C6H13O9P	Mannose 6-phosphate	-0.911271	0.01146
Unigene8960	C00275	C6H13O9P	Mannose 6-phosphate	0.839655	0.0365046
Unigene901	C00275	C6H13O9P	Mannose 6-phosphate	0.764742	0.0765089
CL100.Contig17	C00329	C6H13NO5	Glucosamine	0.896007	0.0156594
CL100.Contig22	C00329	C6H13NO5	Glucosamine	-0.7934	0.0596162
CL1015.Contig2	C00329	C6H13NO5	Glucosamine	-0.703345	0.118953
CL1132.Contig15	C00329	C6H13NO5	Glucosamine	0.765846	0.0758231
CL1177.Contig2	C00329	C6H13NO5	Glucosamine	0.923825	0.00848303
CL1255.Contig7	C00329	C6H13NO5	Glucosamine	-0.83611	0.0380887
CL1352.Contig1	C00329	C6H13NO5	Glucosamine	0.752082	0.0845762
CL1478.Contig6	C00329	C6H13NO5	Glucosamine	-0.82339	0.0440322
CL1494.Contig2	C00329	C6H13NO5	Glucosamine	0.744305	0.0897111
CL1494.Contig3	C00329	C6H13NO5	Glucosamine	-0.8748	0.0225314
CL1494.Contig4	C00329	C6H13NO5	Glucosamine	-0.889346	0.017689
CL1494.Contig5	C00329	C6H13NO5	Glucosamine	-0.909565	0.0118979
CL1494.Contig6	C00329	C6H13NO5	Glucosamine	-0.799077	0.0564992
CL1494.Contig7	C00329	C6H13NO5	Glucosamine	-0.805637	0.052994
CL1494.Contig9	C00329	C6H13NO5	Glucosamine	-0.913615	0.0108713
CL1514.Contig1	C00329	C6H13NO5	Glucosamine	-0.764123	0.0768954
CL1600.Contig17	C00329	C6H13NO5	Glucosamine	-0.768563	0.0741462
CL1600.Contig19	C00329	C6H13NO5	Glucosamine	0.877472	0.0216
CL1600.Contig21	C00329	C6H13NO5	Glucosamine	0.866672	0.0254793
CL1600.Contig2	C00329	C6H13NO5	Glucosamine	-0.856135	0.0295569
CL1600.Contig32	C00329	C6H13NO5	Glucosamine	0.936647	0.00589333
CL1600.Contig34	C00329	C6H13NO5	Glucosamine	0.870694	0.023999
CL1600.Contig36	C00329	C6H13NO5	Glucosamine	-0.826626	0.0424822
CL1600.Contig37	C00329	C6H13NO5	Glucosamine	-0.875171	0.0224007
CL1600.Contig38	C00329	C6H13NO5	Glucosamine	0.861452	0.0274634
CL1663.Contig2	C00329	C6H13NO5	Glucosamine	-0.827789	0.0419315
CL181.Contig10	C00329	C6H13NO5	Glucosamine	0.767442	0.0748358
CL1878.Contig6	C00329	C6H13NO5	Glucosamine	-0.764843	0.0764466
CL1916.Contig11	C00329	C6H13NO5	Glucosamine	-0.841398	0.0357371
CL1916.Contig1	C00329	C6H13NO5	Glucosamine	-0.836635	0.0378524
CL2084.Contig1	C00329	C6H13NO5	Glucosamine	-0.728393	0.100637
CL2088.Contig2	C00329	C6H13NO5	Glucosamine	0.751622	0.084876
CL215.Contig1	C00329	C6H13NO5	Glucosamine	-0.752448	0.0843377
CL215.Contig2	C00329	C6H13NO5	Glucosamine	-0.815619	0.0478605
CL215.Contig6	C00329	C6H13NO5	Glucosamine	-0.746972	0.0879347
CL2180.Contig1	C00329	C6H13NO5	Glucosamine	0.778047	0.0684278
CL2180.Contig2	C00329	C6H13NO5	Glucosamine	0.760121	0.0794117
CL2252.Contig1	C00329	C6H13NO5	Glucosamine	0.917058	0.0100337
CL2274.Contig2	C00329	C6H13NO5	Glucosamine	0.891709	0.0169554
CL2423.Contig2	C00329	C6H13NO5	Glucosamine	-0.885314	0.0189752
CL2423.Contig4	C00329	C6H13NO5	Glucosamine	-0.779582	0.0675215
CL2593.Contig3	C00329	C6H13NO5	Glucosamine	-0.812929	0.0492202
CL2609.Contig7	C00329	C6H13NO5	Glucosamine	0.752082	0.0845762
CL283.Contig3	C00329	C6H13NO5	Glucosamine	0.796909	0.0576805
CL2964.Contig4	C00329	C6H13NO5	Glucosamine	-0.93118	0.00694133
CL3045.Contig5	C00329	C6H13NO5	Glucosamine	0.870143	0.0241995
CL3111.Contig3	C00329	C6H13NO5	Glucosamine	-0.749166	0.0864858
CL3111.Contig5	C00329	C6H13NO5	Glucosamine	-0.847938	0.0329262
CL3185.Contig2	C00329	C6H13NO5	Glucosamine	-0.878685	0.0211832
CL3232.Contig6	C00329	C6H13NO5	Glucosamine	-0.848413	0.0327263
CL3232.Contig7	C00329	C6H13NO5	Glucosamine	0.736174	0.0952242
CL3281.Contig4	C00329	C6H13NO5	Glucosamine	-0.78023	0.0671407
CL3281.Contig5	C00329	C6H13NO5	Glucosamine	0.739114	0.093214
CL3283.Contig1	C00329	C6H13NO5	Glucosamine	0.773201	0.0713234
CL3370.Contig2	C00329	C6H13NO5	Glucosamine	0.891847	0.016913
CL3409.Contig2	C00329	C6H13NO5	Glucosamine	0.925374	0.00814577
CL3541.Contig4	C00329	C6H13NO5	Glucosamine	0.892657	0.0166652
CL3580.Contig5	C00329	C6H13NO5	Glucosamine	-0.867227	0.0252726
CL370.Contig6	C00329	C6H13NO5	Glucosamine	-0.730544	0.0991276
CL3783.Contig14	C00329	C6H13NO5	Glucosamine	0.757555	0.0810438
CL3783.Contig15	C00329	C6H13NO5	Glucosamine	0.866537	0.0255298
CL3783.Contig5	C00329	C6H13NO5	Glucosamine	0.844492	0.0343939
CL3783.Contig8	C00329	C6H13NO5	Glucosamine	-0.772051	0.072019
CL3841.Contig3	C00329	C6H13NO5	Glucosamine	-0.846164	0.033678
CL3841.Contig5	C00329	C6H13NO5	Glucosamine	-0.804039	0.0538388
CL3863.Contig1	C00329	C6H13NO5	Glucosamine	0.859446	0.0282449
CL3863.Contig5	C00329	C6H13NO5	Glucosamine	0.833381	0.0393299
CL3865.Contig1	C00329	C6H13NO5	Glucosamine	0.823118	0.0441638
CL3865.Contig4	C00329	C6H13NO5	Glucosamine	0.822009	0.0447016
CL3865.Contig5	C00329	C6H13NO5	Glucosamine	-0.710021	0.11394
CL3873.Contig2	C00329	C6H13NO5	Glucosamine	-0.706132	0.116849
CL3913.Contig1	C00329	C6H13NO5	Glucosamine	-0.721703	0.105397
CL3924.Contig3	C00329	C6H13NO5	Glucosamine	-0.844744	0.0342854
CL4033.Contig1	C00329	C6H13NO5	Glucosamine	0.910744	0.0115944
CL4033.Contig4	C00329	C6H13NO5	Glucosamine	0.965689	0.00174568
CL4033.Contig5	C00329	C6H13NO5	Glucosamine	0.986253	0.000282171
CL408.Contig1	C00329	C6H13NO5	Glucosamine	0.710736	0.113408
CL408.Contig2	C00329	C6H13NO5	Glucosamine	0.721216	0.105747
CL408.Contig4	C00329	C6H13NO5	Glucosamine	0.799635	0.0561973
CL4186.Contig1	C00329	C6H13NO5	Glucosamine	0.772573	0.0717032
CL4186.Contig2	C00329	C6H13NO5	Glucosamine	0.744575	0.0895306
CL4186.Contig3	C00329	C6H13NO5	Glucosamine	0.753205	0.0838458
CL4186.Contig6	C00329	C6H13NO5	Glucosamine	-0.876799	0.0218329
CL4295.Contig6	C00329	C6H13NO5	Glucosamine	-0.866832	0.0254198
CL4336.Contig8	C00329	C6H13NO5	Glucosamine	0.763083	0.0775453
CL4350.Contig3	C00329	C6H13NO5	Glucosamine	-0.719389	0.107066
CL4370.Contig1	C00329	C6H13NO5	Glucosamine	-0.824866	0.0433222
CL4388.Contig2	C00329	C6H13NO5	Glucosamine	0.753968	0.083351
CL4614.Contig2	C00329	C6H13NO5	Glucosamine	0.710428	0.113638
CL4667.Contig2	C00329	C6H13NO5	Glucosamine	-0.751791	0.0847655
CL4667.Contig3	C00329	C6H13NO5	Glucosamine	-0.773556	0.0711095
CL4753.Contig1	C00329	C6H13NO5	Glucosamine	-0.723576	0.104054
CL4753.Contig4	C00329	C6H13NO5	Glucosamine	-0.839381	0.0366258
CL4753.Contig5	C00329	C6H13NO5	Glucosamine	-0.929416	0.00729726
CL4972.Contig3	C00329	C6H13NO5	Glucosamine	-0.832992	0.0395085
CL5074.Contig1	C00329	C6H13NO5	Glucosamine	-0.880109	0.0206992
CL5228.Contig1	C00329	C6H13NO5	Glucosamine	-0.706952	0.116232
CL5228.Contig2	C00329	C6H13NO5	Glucosamine	-0.747543	0.0875567
CL5228.Contig3	C00329	C6H13NO5	Glucosamine	-0.721977	0.1052
CL5294.Contig2	C00329	C6H13NO5	Glucosamine	0.718954	0.107381
CL5341.Contig1	C00329	C6H13NO5	Glucosamine	-0.831961	0.0399833
CL5341.Contig2	C00329	C6H13NO5	Glucosamine	-0.83273	0.0396287
CL5344.Contig7	C00329	C6H13NO5	Glucosamine	-0.746716	0.0881049
CL5349.Contig1	C00329	C6H13NO5	Glucosamine	-0.839516	0.0365662
CL5349.Contig3	C00329	C6H13NO5	Glucosamine	-0.860282	0.0279178
CL5349.Contig4	C00329	C6H13NO5	Glucosamine	-0.774927	0.0702858
CL5406.Contig2	C00329	C6H13NO5	Glucosamine	0.889255	0.0177175
CL546.Contig11	C00329	C6H13NO5	Glucosamine	0.754899	0.0827496
CL546.Contig13	C00329	C6H13NO5	Glucosamine	-0.768672	0.0740795
CL546.Contig14	C00329	C6H13NO5	Glucosamine	0.849228	0.0323847
CL546.Contig7	C00329	C6H13NO5	Glucosamine	0.752082	0.0845762
CL5565.Contig10	C00329	C6H13NO5	Glucosamine	-0.742985	0.0905962
CL5565.Contig11	C00329	C6H13NO5	Glucosamine	-0.906438	0.0127212
CL5565.Contig12	C00329	C6H13NO5	Glucosamine	-0.839778	0.03645
CL5565.Contig4	C00329	C6H13NO5	Glucosamine	-0.793755	0.059419
CL5565.Contig5	C00329	C6H13NO5	Glucosamine	-0.712511	0.112095
CL5565.Contig6	C00329	C6H13NO5	Glucosamine	-0.795513	0.0584472
CL5565.Contig8	C00329	C6H13NO5	Glucosamine	-0.879946	0.0207544
CL5565.Contig9	C00329	C6H13NO5	Glucosamine	-0.790401	0.0612933
CL5588.Contig5	C00329	C6H13NO5	Glucosamine	0.977181	0.000775132
CL562.Contig1	C00329	C6H13NO5	Glucosamine	-0.861628	0.0273955
CL562.Contig2	C00329	C6H13NO5	Glucosamine	-0.768836	0.0739788
CL5712.Contig3	C00329	C6H13NO5	Glucosamine	-0.720713	0.106109
CL5760.Contig1	C00329	C6H13NO5	Glucosamine	0.957977	0.00261183
CL5815.Contig2	C00329	C6H13NO5	Glucosamine	-0.715821	0.109662
CL5861.Contig1	C00329	C6H13NO5	Glucosamine	0.792499	0.0601178
CL5861.Contig4	C00329	C6H13NO5	Glucosamine	0.778916	0.0679141
CL5887.Contig10	C00329	C6H13NO5	Glucosamine	-0.834849	0.0386602
CL5887.Contig1	C00329	C6H13NO5	Glucosamine	0.721584	0.105483
CL5887.Contig9	C00329	C6H13NO5	Glucosamine	-0.902744	0.0137281
CL5954.Contig1	C00329	C6H13NO5	Glucosamine	0.728703	0.100419
CL5988.Contig1	C00329	C6H13NO5	Glucosamine	0.745913	0.0886386
CL5998.Contig2	C00329	C6H13NO5	Glucosamine	0.913218	0.0109698
CL6032.Contig4	C00329	C6H13NO5	Glucosamine	0.881896	0.0200992
CL6032.Contig5	C00329	C6H13NO5	Glucosamine	0.964615	0.00185601
CL6032.Contig8	C00329	C6H13NO5	Glucosamine	0.81158	0.0499083
CL604.Contig10	C00329	C6H13NO5	Glucosamine	0.702868	0.119314
CL604.Contig2	C00329	C6H13NO5	Glucosamine	0.791315	0.0607802
CL6048.Contig4	C00329	C6H13NO5	Glucosamine	-0.827591	0.0420248
CL6068.Contig3	C00329	C6H13NO5	Glucosamine	0.739769	0.0927688
CL6115.Contig2	C00329	C6H13NO5	Glucosamine	-0.799417	0.0563152
CL6162.Contig1	C00329	C6H13NO5	Glucosamine	-0.81239	0.0494947
CL6350.Contig2	C00329	C6H13NO5	Glucosamine	-0.772968	0.0714641
CL6408.Contig2	C00329	C6H13NO5	Glucosamine	0.787123	0.0631516
CL6432.Contig1	C00329	C6H13NO5	Glucosamine	0.923065	0.00865074
CL6477.Contig4	C00329	C6H13NO5	Glucosamine	0.79342	0.0596049
CL6566.Contig2	C00329	C6H13NO5	Glucosamine	-0.751819	0.0847477
CL67.Contig1	C00329	C6H13NO5	Glucosamine	-0.792507	0.0601132
CL67.Contig3	C00329	C6H13NO5	Glucosamine	0.810018	0.0507115
CL67.Contig9	C00329	C6H13NO5	Glucosamine	0.769477	0.0735859
CL6802.Contig1	C00329	C6H13NO5	Glucosamine	-0.750568	0.0855649
CL6852.Contig3	C00329	C6H13NO5	Glucosamine	-0.795058	0.0586982
CL6876.Contig1	C00329	C6H13NO5	Glucosamine	-0.804454	0.0536187
CL6876.Contig2	C00329	C6H13NO5	Glucosamine	-0.736031	0.0953228
CL6948.Contig1	C00329	C6H13NO5	Glucosamine	-0.822905	0.0442671
CL6948.Contig4	C00329	C6H13NO5	Glucosamine	-0.893105	0.0165292
CL6948.Contig6	C00329	C6H13NO5	Glucosamine	-0.708853	0.11481
CL7060.Contig4	C00329	C6H13NO5	Glucosamine	-0.841813	0.0355554
CL7060.Contig5	C00329	C6H13NO5	Glucosamine	-0.802834	0.0544795
CL7105.Contig10	C00329	C6H13NO5	Glucosamine	-0.876785	0.0218376
CL7105.Contig1	C00329	C6H13NO5	Glucosamine	-0.876061	0.0220895
CL7105.Contig3	C00329	C6H13NO5	Glucosamine	-0.869329	0.0244968
CL7105.Contig4	C00329	C6H13NO5	Glucosamine	-0.881716	0.0201592
CL7105.Contig7	C00329	C6H13NO5	Glucosamine	-0.795431	0.0584923
CL7105.Contig8	C00329	C6H13NO5	Glucosamine	-0.867967	0.0249982
CL7164.Contig2	C00329	C6H13NO5	Glucosamine	0.911089	0.0115063
CL720.Contig2	C00329	C6H13NO5	Glucosamine	-0.800425	0.0557706
CL7225.Contig1	C00329	C6H13NO5	Glucosamine	-0.835368	0.0384247
CL7267.Contig1	C00329	C6H13NO5	Glucosamine	-0.817301	0.0470191
CL7305.Contig7	C00329	C6H13NO5	Glucosamine	-0.720306	0.106403
CL7384.Contig1	C00329	C6H13NO5	Glucosamine	0.735107	0.0959592
CL7384.Contig5	C00329	C6H13NO5	Glucosamine	0.757654	0.0809804
CL744.Contig24	C00329	C6H13NO5	Glucosamine	-0.816851	0.0472437
CL744.Contig33	C00329	C6H13NO5	Glucosamine	0.878567	0.0212237
CL744.Contig38	C00329	C6H13NO5	Glucosamine	0.743981	0.0899283
CL7495.Contig2	C00329	C6H13NO5	Glucosamine	-0.883566	0.0195461
CL7640.Contig3	C00329	C6H13NO5	Glucosamine	-0.842492	0.0352592
CL7968.Contig1	C00329	C6H13NO5	Glucosamine	-0.767384	0.0748721
CL7996.Contig1	C00329	C6H13NO5	Glucosamine	-0.76342	0.0773344
CL8009.Contig2	C00329	C6H13NO5	Glucosamine	0.866668	0.025481
CL8009.Contig4	C00329	C6H13NO5	Glucosamine	0.818747	0.0463016
CL8048.Contig2	C00329	C6H13NO5	Glucosamine	-0.882079	0.020038
CL8062.Contig3	C00329	C6H13NO5	Glucosamine	0.752145	0.0845353
CL8062.Contig5	C00329	C6H13NO5	Glucosamine	0.949358	0.00378191
CL8078.Contig1	C00329	C6H13NO5	Glucosamine	-0.765922	0.0757761
CL8138.Contig1	C00329	C6H13NO5	Glucosamine	0.953033	0.00325709
CL8138.Contig3	C00329	C6H13NO5	Glucosamine	0.778185	0.0683457
CL8138.Contig5	C00329	C6H13NO5	Glucosamine	0.755374	0.0824431
CL840.Contig51	C00329	C6H13NO5	Glucosamine	-0.768061	0.0744546
CL840.Contig63	C00329	C6H13NO5	Glucosamine	-0.781425	0.0664414
CL840.Contig77	C00329	C6H13NO5	Glucosamine	-0.773663	0.071045
CL842.Contig22	C00329	C6H13NO5	Glucosamine	-0.774197	0.0707238
CL847.Contig4	C00329	C6H13NO5	Glucosamine	-0.867037	0.0253435
CL8520.Contig1	C00329	C6H13NO5	Glucosamine	-0.739089	0.0932312
CL8524.Contig1	C00329	C6H13NO5	Glucosamine	-0.83	0.0408933
CL855.Contig1	C00329	C6H13NO5	Glucosamine	-0.856169	0.0295432
CL8561.Contig3	C00329	C6H13NO5	Glucosamine	0.992245	8.99674e-05
CL8651.Contig1	C00329	C6H13NO5	Glucosamine	0.876943	0.0217829
CL8911.Contig1	C00329	C6H13NO5	Glucosamine	0.761452	0.0785705
CL8911.Contig2	C00329	C6H13NO5	Glucosamine	0.761353	0.0786329
CL9282.Contig1	C00329	C6H13NO5	Glucosamine	-0.774366	0.0706224
CL9282.Contig2	C00329	C6H13NO5	Glucosamine	-0.714669	0.110506
CL9367.Contig3	C00329	C6H13NO5	Glucosamine	-0.899059	0.0147693
CL9422.Contig2	C00329	C6H13NO5	Glucosamine	0.729588	0.0997975
CL9502.Contig2	C00329	C6H13NO5	Glucosamine	-0.749132	0.086508
CL9581.Contig2	C00329	C6H13NO5	Glucosamine	-0.838628	0.0369601
CL9640.Contig1	C00329	C6H13NO5	Glucosamine	-0.744535	0.0895572
CL9702.Contig1	C00329	C6H13NO5	Glucosamine	-0.718774	0.107511
CL9702.Contig3	C00329	C6H13NO5	Glucosamine	-0.774426	0.0705861
CL9702.Contig4	C00329	C6H13NO5	Glucosamine	-0.889586	0.0176139
CL9702.Contig6	C00329	C6H13NO5	Glucosamine	-0.803028	0.0543761
CL9768.Contig1	C00329	C6H13NO5	Glucosamine	-0.71996	0.106653
CL9822.Contig5	C00329	C6H13NO5	Glucosamine	0.819587	0.0458873
CL9852.Contig3	C00329	C6H13NO5	Glucosamine	0.745281	0.0890595
CL9852.Contig4	C00329	C6H13NO5	Glucosamine	0.759438	0.0798443
CL9942.Contig3	C00329	C6H13NO5	Glucosamine	-0.757977	0.0807746
Unigene10378	C00329	C6H13NO5	Glucosamine	-0.728495	0.100566
Unigene10380	C00329	C6H13NO5	Glucosamine	0.832914	0.0395443
Unigene10384	C00329	C6H13NO5	Glucosamine	0.791392	0.0607371
Unigene10462	C00329	C6H13NO5	Glucosamine	0.732485	0.097774
Unigene10592	C00329	C6H13NO5	Glucosamine	0.716167	0.109409
Unigene10649	C00329	C6H13NO5	Glucosamine	0.890349	0.017376
Unigene10704	C00329	C6H13NO5	Glucosamine	-0.800968	0.0554785
Unigene1088	C00329	C6H13NO5	Glucosamine	-0.831247	0.0403135
Unigene10910	C00329	C6H13NO5	Glucosamine	-0.756654	0.0816211
Unigene11346	C00329	C6H13NO5	Glucosamine	0.8063	0.0526458
Unigene11662	C00329	C6H13NO5	Glucosamine	0.78216	0.0660128
Unigene11695	C00329	C6H13NO5	Glucosamine	-0.845604	0.0339169
Unigene11704	C00329	C6H13NO5	Glucosamine	0.81307	0.0491483
Unigene11709	C00329	C6H13NO5	Glucosamine	-0.756843	0.0814995
Unigene11718	C00329	C6H13NO5	Glucosamine	-0.807573	0.0519795
Unigene11722	C00329	C6H13NO5	Glucosamine	0.752082	0.0845762
Unigene11724	C00329	C6H13NO5	Glucosamine	-0.786874	0.0632939
Unigene12443	C00329	C6H13NO5	Glucosamine	-0.875184	0.0223962
Unigene12469	C00329	C6H13NO5	Glucosamine	0.745344	0.0890171
Unigene12816	C00329	C6H13NO5	Glucosamine	0.877577	0.0215638
Unigene12896	C00329	C6H13NO5	Glucosamine	-0.874194	0.0227453
Unigene13310	C00329	C6H13NO5	Glucosamine	-0.728406	0.100628
Unigene13421	C00329	C6H13NO5	Glucosamine	-0.732252	0.0979361
Unigene13489	C00329	C6H13NO5	Glucosamine	0.711239	0.113036
Unigene14034	C00329	C6H13NO5	Glucosamine	-0.740695	0.092141
Unigene14114	C00329	C6H13NO5	Glucosamine	0.713644	0.111259
Unigene14155	C00329	C6H13NO5	Glucosamine	-0.763019	0.0775857
Unigene14156	C00329	C6H13NO5	Glucosamine	-0.887473	0.0182809
Unigene14223	C00329	C6H13NO5	Glucosamine	0.969213	0.00140716
Unigene14255	C00329	C6H13NO5	Glucosamine	-0.713153	0.111621
Unigene14380	C00329	C6H13NO5	Glucosamine	-0.75564	0.0822723
Unigene14414	C00329	C6H13NO5	Glucosamine	0.942795	0.00481506
Unigene14542	C00329	C6H13NO5	Glucosamine	-0.747923	0.0873055
Unigene14628	C00329	C6H13NO5	Glucosamine	-0.767256	0.0749508
Unigene14670	C00329	C6H13NO5	Glucosamine	0.8485	0.0326896
Unigene14810	C00329	C6H13NO5	Glucosamine	0.967994	0.00152018
Unigene14869	C00329	C6H13NO5	Glucosamine	-0.754095	0.0832693
Unigene15104	C00329	C6H13NO5	Glucosamine	-0.803064	0.0543566
Unigene1525	C00329	C6H13NO5	Glucosamine	0.914945	0.0105438
Unigene15742	C00329	C6H13NO5	Glucosamine	0.822877	0.0442807
Unigene15842	C00329	C6H13NO5	Glucosamine	-0.705468	0.117348
Unigene16136	C00329	C6H13NO5	Glucosamine	0.804485	0.0536021
Unigene16274	C00329	C6H13NO5	Glucosamine	-0.70461	0.117996
Unigene16677	C00329	C6H13NO5	Glucosamine	0.743003	0.0905841
Unigene16678	C00329	C6H13NO5	Glucosamine	-0.797696	0.0572508
Unigene16780	C00329	C6H13NO5	Glucosamine	-0.792932	0.0598764
Unigene16791	C00329	C6H13NO5	Glucosamine	0.933786	0.00643122
Unigene16817	C00329	C6H13NO5	Glucosamine	-0.756347	0.0818178
Unigene17426	C00329	C6H13NO5	Glucosamine	-0.776701	0.0692265
Unigene17427	C00329	C6H13NO5	Glucosamine	0.838038	0.0372231
Unigene17431	C00329	C6H13NO5	Glucosamine	-0.72	0.106624
Unigene17432	C00329	C6H13NO5	Glucosamine	0.841247	0.0358031
Unigene1744	C00329	C6H13NO5	Glucosamine	0.973265	0.00106259
Unigene17515	C00329	C6H13NO5	Glucosamine	0.77791	0.068509
Unigene17807	C00329	C6H13NO5	Glucosamine	-0.731759	0.0982797
Unigene17919	C00329	C6H13NO5	Glucosamine	-0.777054	0.0690168
Unigene17928	C00329	C6H13NO5	Glucosamine	0.781588	0.0663464
Unigene18141	C00329	C6H13NO5	Glucosamine	-0.826481	0.0425512
Unigene18235	C00329	C6H13NO5	Glucosamine	-0.78652	0.063496
Unigene18351	C00329	C6H13NO5	Glucosamine	-0.735041	0.0960047
Unigene18408	C00329	C6H13NO5	Glucosamine	0.852697	0.0309492
Unigene18605	C00329	C6H13NO5	Glucosamine	-0.792816	0.0599409
Unigene187	C00329	C6H13NO5	Glucosamine	-0.76643	0.0754612
Unigene191	C00329	C6H13NO5	Glucosamine	0.892163	0.0168161
Unigene19621	C00329	C6H13NO5	Glucosamine	-0.774806	0.0703583
Unigene1991	C00329	C6H13NO5	Glucosamine	-0.77963	0.0674937
Unigene20076	C00329	C6H13NO5	Glucosamine	-0.714491	0.110636
Unigene23525	C00329	C6H13NO5	Glucosamine	0.960146	0.00235089
Unigene24585	C00329	C6H13NO5	Glucosamine	0.838908	0.0368357
Unigene24605	C00329	C6H13NO5	Glucosamine	0.752082	0.0845762
Unigene27689	C00329	C6H13NO5	Glucosamine	0.854686	0.0301398
Unigene2894	C00329	C6H13NO5	Glucosamine	-0.74447	0.0896007
Unigene3069	C00329	C6H13NO5	Glucosamine	0.792612	0.0600548
Unigene3097	C00329	C6H13NO5	Glucosamine	-0.854275	0.0303064
Unigene3649	C00329	C6H13NO5	Glucosamine	-0.803176	0.0542972
Unigene3787	C00329	C6H13NO5	Glucosamine	-0.755678	0.0822479
Unigene4523	C00329	C6H13NO5	Glucosamine	-0.767446	0.0748336
Unigene4705	C00329	C6H13NO5	Glucosamine	-0.797345	0.0574424
Unigene4794	C00329	C6H13NO5	Glucosamine	-0.819106	0.0461241
Unigene5015	C00329	C6H13NO5	Glucosamine	-0.721917	0.105243
Unigene5099	C00329	C6H13NO5	Glucosamine	-0.824041	0.0437182
Unigene5281	C00329	C6H13NO5	Glucosamine	-0.722474	0.104844
Unigene5620	C00329	C6H13NO5	Glucosamine	-0.747821	0.0873725
Unigene5650	C00329	C6H13NO5	Glucosamine	0.732568	0.0977164
Unigene5782	C00329	C6H13NO5	Glucosamine	0.865122	0.0260611
Unigene5957	C00329	C6H13NO5	Glucosamine	-0.706445	0.116613
Unigene6789	C00329	C6H13NO5	Glucosamine	-0.808137	0.0516858
Unigene6799	C00329	C6H13NO5	Glucosamine	0.817562	0.0468895
Unigene6826	C00329	C6H13NO5	Glucosamine	-0.853311	0.0306982
Unigene6856	C00329	C6H13NO5	Glucosamine	0.763502	0.0772833
Unigene7064	C00329	C6H13NO5	Glucosamine	0.805194	0.0532275
Unigene7177	C00329	C6H13NO5	Glucosamine	-0.891208	0.0171098
Unigene7329	C00329	C6H13NO5	Glucosamine	-0.734445	0.0964159
Unigene7341	C00329	C6H13NO5	Glucosamine	-0.826186	0.0426913
Unigene7349	C00329	C6H13NO5	Glucosamine	0.706737	0.116394
Unigene793	C00329	C6H13NO5	Glucosamine	-0.787847	0.0627388
Unigene818	C00329	C6H13NO5	Glucosamine	-0.783632	0.0651578
Unigene8215	C00329	C6H13NO5	Glucosamine	-0.726898	0.101692
Unigene8230	C00329	C6H13NO5	Glucosamine	0.701922	0.120033
Unigene8550	C00329	C6H13NO5	Glucosamine	-0.832934	0.0395351
Unigene8659	C00329	C6H13NO5	Glucosamine	0.917903	0.00983332
Unigene9117	C00329	C6H13NO5	Glucosamine	-0.90428	0.013305
CL100.Contig17	C00135	C6H9N3O2	L-Histidine	0.82046	0.0454581
CL100.Contig22	C00135	C6H9N3O2	L-Histidine	-0.793546	0.0595349
CL1015.Contig2	C00135	C6H9N3O2	L-Histidine	-0.781204	0.0665705
CL1132.Contig15	C00135	C6H9N3O2	L-Histidine	0.842347	0.0353225
CL1177.Contig2	C00135	C6H9N3O2	L-Histidine	0.908491	0.0121778
CL1478.Contig6	C00135	C6H9N3O2	L-Histidine	-0.765551	0.076006
CL1494.Contig3	C00135	C6H9N3O2	L-Histidine	-0.866213	0.0256511
CL1494.Contig4	C00135	C6H9N3O2	L-Histidine	-0.900978	0.0142227
CL1494.Contig5	C00135	C6H9N3O2	L-Histidine	-0.916037	0.0102788
CL1494.Contig6	C00135	C6H9N3O2	L-Histidine	-0.909439	0.0119305
CL1494.Contig7	C00135	C6H9N3O2	L-Histidine	-0.874568	0.0226131
CL1494.Contig9	C00135	C6H9N3O2	L-Histidine	-0.912546	0.0111379
CL1514.Contig1	C00135	C6H9N3O2	L-Histidine	-0.760191	0.0793671
CL1600.Contig17	C00135	C6H9N3O2	L-Histidine	-0.841208	0.0358202
CL1600.Contig19	C00135	C6H9N3O2	L-Histidine	0.84252	0.0352471
CL1600.Contig21	C00135	C6H9N3O2	L-Histidine	0.756616	0.0816452
CL1600.Contig23	C00135	C6H9N3O2	L-Histidine	-0.701107	0.120655
CL1600.Contig2	C00135	C6H9N3O2	L-Histidine	-0.901122	0.0141818
CL1600.Contig32	C00135	C6H9N3O2	L-Histidine	0.933171	0.00655002
CL1600.Contig34	C00135	C6H9N3O2	L-Histidine	0.884243	0.0193239
CL1600.Contig36	C00135	C6H9N3O2	L-Histidine	-0.879995	0.0207377
CL1600.Contig37	C00135	C6H9N3O2	L-Histidine	-0.895018	0.0159534
CL1600.Contig38	C00135	C6H9N3O2	L-Histidine	0.733378	0.0971539
CL1600.Contig40	C00135	C6H9N3O2	L-Histidine	-0.710483	0.113596
CL1663.Contig2	C00135	C6H9N3O2	L-Histidine	-0.920147	0.00931019
CL181.Contig10	C00135	C6H9N3O2	L-Histidine	0.820792	0.0452956
CL1916.Contig11	C00135	C6H9N3O2	L-Histidine	-0.775466	0.0699632
CL1916.Contig1	C00135	C6H9N3O2	L-Histidine	-0.768295	0.0743111
CL2084.Contig2	C00135	C6H9N3O2	L-Histidine	-0.736992	0.094663
CL2088.Contig2	C00135	C6H9N3O2	L-Histidine	0.855781	0.0296988
CL215.Contig1	C00135	C6H9N3O2	L-Histidine	-0.791419	0.0607218
CL215.Contig2	C00135	C6H9N3O2	L-Histidine	-0.800054	0.0559708
CL2180.Contig1	C00135	C6H9N3O2	L-Histidine	0.914028	0.010769
CL2252.Contig1	C00135	C6H9N3O2	L-Histidine	0.965597	0.00175496
CL2252.Contig5	C00135	C6H9N3O2	L-Histidine	-0.732153	0.0980054
CL2268.Contig14	C00135	C6H9N3O2	L-Histidine	0.712422	0.11216
CL2268.Contig3	C00135	C6H9N3O2	L-Histidine	0.801679	0.055097
CL2274.Contig2	C00135	C6H9N3O2	L-Histidine	0.878008	0.0214153
CL2274.Contig5	C00135	C6H9N3O2	L-Histidine	0.749865	0.0860262
CL2274.Contig7	C00135	C6H9N3O2	L-Histidine	0.83542	0.0384011
CL2395.Contig8	C00135	C6H9N3O2	L-Histidine	0.738026	0.093956
CL2423.Contig2	C00135	C6H9N3O2	L-Histidine	-0.818125	0.0466095
CL2423.Contig4	C00135	C6H9N3O2	L-Histidine	-0.882647	0.0198496
CL2593.Contig3	C00135	C6H9N3O2	L-Histidine	-0.924265	0.00838645
CL2609.Contig16	C00135	C6H9N3O2	L-Histidine	0.856971	0.0292231
CL2609.Contig17	C00135	C6H9N3O2	L-Histidine	0.76434	0.0767597
CL2609.Contig2	C00135	C6H9N3O2	L-Histidine	0.862128	0.0272027
CL283.Contig3	C00135	C6H9N3O2	L-Histidine	0.830453	0.0406825
CL2964.Contig4	C00135	C6H9N3O2	L-Histidine	-0.92731	0.00773364
CL3045.Contig4	C00135	C6H9N3O2	L-Histidine	0.734435	0.0964227
CL3045.Contig5	C00135	C6H9N3O2	L-Histidine	0.70826	0.115253
CL3111.Contig3	C00135	C6H9N3O2	L-Histidine	-0.828611	0.0415441
CL3111.Contig5	C00135	C6H9N3O2	L-Histidine	-0.863796	0.026564
CL3185.Contig1	C00135	C6H9N3O2	L-Histidine	0.820253	0.0455595
CL3185.Contig2	C00135	C6H9N3O2	L-Histidine	-0.828807	0.0414518
CL3232.Contig6	C00135	C6H9N3O2	L-Histidine	-0.729371	0.0999497
CL3251.Contig1	C00135	C6H9N3O2	L-Histidine	0.705435	0.117373
CL3251.Contig2	C00135	C6H9N3O2	L-Histidine	0.825676	0.0429347
CL3251.Contig3	C00135	C6H9N3O2	L-Histidine	0.76355	0.0772529
CL3281.Contig3	C00135	C6H9N3O2	L-Histidine	0.754243	0.0831733
CL3281.Contig4	C00135	C6H9N3O2	L-Histidine	-0.740403	0.0923385
CL3281.Contig5	C00135	C6H9N3O2	L-Histidine	0.725376	0.102772
CL3283.Contig1	C00135	C6H9N3O2	L-Histidine	0.909666	0.0118718
CL3370.Contig2	C00135	C6H9N3O2	L-Histidine	0.938689	0.00552332
CL3409.Contig2	C00135	C6H9N3O2	L-Histidine	0.867115	0.0253142
CL3409.Contig4	C00135	C6H9N3O2	L-Histidine	0.765204	0.0762215
CL3541.Contig4	C00135	C6H9N3O2	L-Histidine	0.874052	0.0227955
CL3580.Contig1	C00135	C6H9N3O2	L-Histidine	-0.744593	0.089519
CL3580.Contig5	C00135	C6H9N3O2	L-Histidine	-0.886704	0.0185268
CL370.Contig6	C00135	C6H9N3O2	L-Histidine	-0.721222	0.105743
CL3734.Contig9	C00135	C6H9N3O2	L-Histidine	0.762966	0.0776191
CL3783.Contig11	C00135	C6H9N3O2	L-Histidine	0.839938	0.0363792
CL3783.Contig14	C00135	C6H9N3O2	L-Histidine	0.852173	0.0311638
CL3783.Contig15	C00135	C6H9N3O2	L-Histidine	0.931695	0.00683908
CL3783.Contig1	C00135	C6H9N3O2	L-Histidine	0.734701	0.0962392
CL3783.Contig2	C00135	C6H9N3O2	L-Histidine	0.745911	0.0886395
CL3783.Contig5	C00135	C6H9N3O2	L-Histidine	0.844946	0.0341988
CL3783.Contig8	C00135	C6H9N3O2	L-Histidine	-0.918578	0.00967453
CL3841.Contig3	C00135	C6H9N3O2	L-Histidine	-0.825318	0.0431056
CL3841.Contig4	C00135	C6H9N3O2	L-Histidine	0.747241	0.0877568
CL3841.Contig5	C00135	C6H9N3O2	L-Histidine	-0.797229	0.0575055
CL3863.Contig1	C00135	C6H9N3O2	L-Histidine	0.951703	0.00344259
CL3863.Contig2	C00135	C6H9N3O2	L-Histidine	0.756395	0.0817868
CL3863.Contig5	C00135	C6H9N3O2	L-Histidine	0.929983	0.00718201
CL3865.Contig1	C00135	C6H9N3O2	L-Histidine	0.926317	0.00794368
CL3865.Contig4	C00135	C6H9N3O2	L-Histidine	0.812422	0.049478
CL3865.Contig5	C00135	C6H9N3O2	L-Histidine	-0.807541	0.0519961
CL3924.Contig3	C00135	C6H9N3O2	L-Histidine	-0.740361	0.0923674
CL4012.Contig1	C00135	C6H9N3O2	L-Histidine	-0.748119	0.0871762
CL4033.Contig1	C00135	C6H9N3O2	L-Histidine	0.972009	0.00116424
CL4033.Contig4	C00135	C6H9N3O2	L-Histidine	0.937769	0.00568848
CL4033.Contig5	C00135	C6H9N3O2	L-Histidine	0.927951	0.0075995
CL408.Contig1	C00135	C6H9N3O2	L-Histidine	0.800893	0.0555189
CL408.Contig2	C00135	C6H9N3O2	L-Histidine	0.778809	0.067977
CL408.Contig4	C00135	C6H9N3O2	L-Histidine	0.872846	0.0232244
CL4126.Contig1	C00135	C6H9N3O2	L-Histidine	0.722025	0.105165
CL4126.Contig2	C00135	C6H9N3O2	L-Histidine	0.776295	0.0694686
CL4186.Contig2	C00135	C6H9N3O2	L-Histidine	0.803534	0.0541067
CL4186.Contig3	C00135	C6H9N3O2	L-Histidine	0.878123	0.021376
CL4186.Contig6	C00135	C6H9N3O2	L-Histidine	-0.880749	0.0204834
CL429.Contig2	C00135	C6H9N3O2	L-Histidine	0.808209	0.0516483
CL4295.Contig6	C00135	C6H9N3O2	L-Histidine	-0.827728	0.0419603
CL4336.Contig5	C00135	C6H9N3O2	L-Histidine	-0.810087	0.0506756
CL4336.Contig8	C00135	C6H9N3O2	L-Histidine	0.868491	0.0248048
CL4350.Contig3	C00135	C6H9N3O2	L-Histidine	-0.801704	0.0550833
CL4370.Contig1	C00135	C6H9N3O2	L-Histidine	-0.779098	0.0678067
CL4614.Contig1	C00135	C6H9N3O2	L-Histidine	0.799518	0.0562606
CL4614.Contig2	C00135	C6H9N3O2	L-Histidine	0.863131	0.0268176
CL4614.Contig3	C00135	C6H9N3O2	L-Histidine	0.737161	0.0945475
CL4614.Contig4	C00135	C6H9N3O2	L-Histidine	0.779609	0.0675057
CL4614.Contig6	C00135	C6H9N3O2	L-Histidine	0.844167	0.0345338
CL4667.Contig2	C00135	C6H9N3O2	L-Histidine	-0.824188	0.0436478
CL4667.Contig3	C00135	C6H9N3O2	L-Histidine	-0.808375	0.0515622
CL4667.Contig4	C00135	C6H9N3O2	L-Histidine	-0.837104	0.0376416
CL4753.Contig1	C00135	C6H9N3O2	L-Histidine	-0.763451	0.077315
CL4753.Contig3	C00135	C6H9N3O2	L-Histidine	-0.787672	0.0628383
CL4753.Contig4	C00135	C6H9N3O2	L-Histidine	-0.792781	0.0599607
CL4753.Contig5	C00135	C6H9N3O2	L-Histidine	-0.960622	0.00229539
CL4940.Contig2	C00135	C6H9N3O2	L-Histidine	0.770316	0.0730736
CL4972.Contig3	C00135	C6H9N3O2	L-Histidine	-0.775253	0.070091
CL5074.Contig1	C00135	C6H9N3O2	L-Histidine	-0.883196	0.019668
CL5294.Contig2	C00135	C6H9N3O2	L-Histidine	0.876632	0.0218907
CL5341.Contig1	C00135	C6H9N3O2	L-Histidine	-0.813324	0.0490191
CL5341.Contig2	C00135	C6H9N3O2	L-Histidine	-0.723034	0.104442
CL5344.Contig7	C00135	C6H9N3O2	L-Histidine	-0.886097	0.0187219
CL5349.Contig1	C00135	C6H9N3O2	L-Histidine	-0.864152	0.0264284
CL5349.Contig3	C00135	C6H9N3O2	L-Histidine	-0.811025	0.0501932
CL5406.Contig1	C00135	C6H9N3O2	L-Histidine	0.763266	0.0774307
CL5406.Contig2	C00135	C6H9N3O2	L-Histidine	0.886704	0.0185268
CL546.Contig11	C00135	C6H9N3O2	L-Histidine	0.790555	0.061207
CL546.Contig14	C00135	C6H9N3O2	L-Histidine	0.955384	0.0029415
CL546.Contig3	C00135	C6H9N3O2	L-Histidine	0.711915	0.112535
CL546.Contig5	C00135	C6H9N3O2	L-Histidine	0.792911	0.0598883
CL5565.Contig10	C00135	C6H9N3O2	L-Histidine	-0.815155	0.0480938
CL5565.Contig11	C00135	C6H9N3O2	L-Histidine	-0.969787	0.00135541
CL5565.Contig12	C00135	C6H9N3O2	L-Histidine	-0.905785	0.0128965
CL5565.Contig4	C00135	C6H9N3O2	L-Histidine	-0.900765	0.0142828
CL5565.Contig5	C00135	C6H9N3O2	L-Histidine	-0.70012	0.121408
CL5565.Contig6	C00135	C6H9N3O2	L-Histidine	-0.711532	0.112819
CL5565.Contig8	C00135	C6H9N3O2	L-Histidine	-0.92532	0.0081575
CL5565.Contig9	C00135	C6H9N3O2	L-Histidine	-0.839299	0.036662
CL5588.Contig5	C00135	C6H9N3O2	L-Histidine	0.941725	0.00499504
CL562.Contig1	C00135	C6H9N3O2	L-Histidine	-0.905662	0.0129296
CL562.Contig2	C00135	C6H9N3O2	L-Histidine	-0.844078	0.0345723
CL5760.Contig1	C00135	C6H9N3O2	L-Histidine	0.992202	9.09788e-05
CL5760.Contig2	C00135	C6H9N3O2	L-Histidine	0.771701	0.0722309
CL5760.Contig3	C00135	C6H9N3O2	L-Histidine	0.720362	0.106362
CL5861.Contig1	C00135	C6H9N3O2	L-Histidine	0.844079	0.0345718
CL5887.Contig10	C00135	C6H9N3O2	L-Histidine	-0.826653	0.0424692
CL5887.Contig1	C00135	C6H9N3O2	L-Histidine	0.86158	0.0274142
CL5887.Contig3	C00135	C6H9N3O2	L-Histidine	0.795417	0.0585002
CL5887.Contig9	C00135	C6H9N3O2	L-Histidine	-0.84444	0.0344163
CL5954.Contig1	C00135	C6H9N3O2	L-Histidine	0.846003	0.0337466
CL5988.Contig1	C00135	C6H9N3O2	L-Histidine	0.865715	0.0258378
CL5998.Contig2	C00135	C6H9N3O2	L-Histidine	0.978371	0.000696691
CL6032.Contig2	C00135	C6H9N3O2	L-Histidine	0.804354	0.0536718
CL6032.Contig4	C00135	C6H9N3O2	L-Histidine	0.824905	0.0433035
CL6032.Contig5	C00135	C6H9N3O2	L-Histidine	0.92136	0.00903314
CL6032.Contig8	C00135	C6H9N3O2	L-Histidine	0.916526	0.0101609
CL604.Contig2	C00135	C6H9N3O2	L-Histidine	0.862885	0.0269118
CL6048.Contig4	C00135	C6H9N3O2	L-Histidine	-0.862828	0.0269339
CL6068.Contig3	C00135	C6H9N3O2	L-Histidine	0.784534	0.0646369
CL6115.Contig2	C00135	C6H9N3O2	L-Histidine	-0.771427	0.0723974
CL6162.Contig1	C00135	C6H9N3O2	L-Histidine	-0.920697	0.00918413
CL6162.Contig3	C00135	C6H9N3O2	L-Histidine	-0.844689	0.0343092
CL6350.Contig2	C00135	C6H9N3O2	L-Histidine	-0.826757	0.0424201
CL6408.Contig2	C00135	C6H9N3O2	L-Histidine	0.932467	0.0066871
CL6408.Contig3	C00135	C6H9N3O2	L-Histidine	-0.719285	0.107141
CL6432.Contig1	C00135	C6H9N3O2	L-Histidine	0.924162	0.00840896
CL6477.Contig1	C00135	C6H9N3O2	L-Histidine	0.819516	0.0459224
CL6566.Contig2	C00135	C6H9N3O2	L-Histidine	-0.829634	0.0410644
CL67.Contig2	C00135	C6H9N3O2	L-Histidine	0.778714	0.068033
CL67.Contig3	C00135	C6H9N3O2	L-Histidine	0.911236	0.0114689
CL6802.Contig2	C00135	C6H9N3O2	L-Histidine	-0.842958	0.0350568
CL6852.Contig2	C00135	C6H9N3O2	L-Histidine	-0.75063	0.0855248
CL6852.Contig3	C00135	C6H9N3O2	L-Histidine	-0.904365	0.0132817
CL6948.Contig4	C00135	C6H9N3O2	L-Histidine	-0.911243	0.0114672
CL7060.Contig4	C00135	C6H9N3O2	L-Histidine	-0.785074	0.064326
CL7060.Contig5	C00135	C6H9N3O2	L-Histidine	-0.762398	0.0779752
CL7105.Contig10	C00135	C6H9N3O2	L-Histidine	-0.910353	0.0116947
CL7105.Contig1	C00135	C6H9N3O2	L-Histidine	-0.905752	0.0129056
CL7105.Contig2	C00135	C6H9N3O2	L-Histidine	-0.837831	0.0373158
CL7105.Contig3	C00135	C6H9N3O2	L-Histidine	-0.831319	0.0402803
CL7105.Contig4	C00135	C6H9N3O2	L-Histidine	-0.91055	0.011644
CL7105.Contig7	C00135	C6H9N3O2	L-Histidine	-0.788739	0.0622325
CL7105.Contig8	C00135	C6H9N3O2	L-Histidine	-0.88968	0.0175846
CL7164.Contig2	C00135	C6H9N3O2	L-Histidine	0.977799	0.000733888
CL720.Contig2	C00135	C6H9N3O2	L-Histidine	-0.726679	0.101848
CL7225.Contig1	C00135	C6H9N3O2	L-Histidine	-0.874947	0.0224797
CL7267.Contig1	C00135	C6H9N3O2	L-Histidine	-0.843148	0.0349743
CL7305.Contig7	C00135	C6H9N3O2	L-Histidine	-0.84087	0.0359689
CL7362.Contig2	C00135	C6H9N3O2	L-Histidine	-0.742693	0.0907928
CL7384.Contig5	C00135	C6H9N3O2	L-Histidine	0.784531	0.0646383
CL7384.Contig6	C00135	C6H9N3O2	L-Histidine	0.718512	0.107701
CL744.Contig16	C00135	C6H9N3O2	L-Histidine	0.775591	0.0698883
CL744.Contig24	C00135	C6H9N3O2	L-Histidine	-0.780081	0.0672284
CL744.Contig31	C00135	C6H9N3O2	L-Histidine	0.741147	0.0918352
CL744.Contig33	C00135	C6H9N3O2	L-Histidine	0.907058	0.0125558
CL744.Contig37	C00135	C6H9N3O2	L-Histidine	0.793566	0.0595238
CL744.Contig38	C00135	C6H9N3O2	L-Histidine	0.855174	0.0299431
CL7495.Contig2	C00135	C6H9N3O2	L-Histidine	-0.89217	0.0168141
CL7640.Contig3	C00135	C6H9N3O2	L-Histidine	-0.890609	0.0172951
CL7968.Contig1	C00135	C6H9N3O2	L-Histidine	-0.877412	0.0216208
CL7996.Contig1	C00135	C6H9N3O2	L-Histidine	-0.837965	0.0372557
CL8000.Contig2	C00135	C6H9N3O2	L-Histidine	-0.774842	0.0703372
CL8009.Contig2	C00135	C6H9N3O2	L-Histidine	0.859978	0.0280364
CL8009.Contig4	C00135	C6H9N3O2	L-Histidine	0.842564	0.0352282
CL8048.Contig1	C00135	C6H9N3O2	L-Histidine	-0.818524	0.0464118
CL8048.Contig2	C00135	C6H9N3O2	L-Histidine	-0.900309	0.0144121
CL8062.Contig3	C00135	C6H9N3O2	L-Histidine	0.879466	0.0209171
CL8062.Contig5	C00135	C6H9N3O2	L-Histidine	0.913007	0.0110225
CL8078.Contig1	C00135	C6H9N3O2	L-Histidine	-0.813281	0.0490412
CL8138.Contig1	C00135	C6H9N3O2	L-Histidine	0.993565	6.19878e-05
CL8138.Contig3	C00135	C6H9N3O2	L-Histidine	0.769146	0.0737889
CL8138.Contig5	C00135	C6H9N3O2	L-Histidine	0.800362	0.0558046
CL8351.Contig1	C00135	C6H9N3O2	L-Histidine	-0.770585	0.0729099
CL840.Contig51	C00135	C6H9N3O2	L-Histidine	-0.822603	0.044413
CL840.Contig63	C00135	C6H9N3O2	L-Histidine	-0.721321	0.105671
CL840.Contig77	C00135	C6H9N3O2	L-Histidine	-0.71846	0.107739
CL842.Contig22	C00135	C6H9N3O2	L-Histidine	-0.824531	0.0434828
CL843.Contig10	C00135	C6H9N3O2	L-Histidine	-0.785856	0.0638762
CL847.Contig4	C00135	C6H9N3O2	L-Histidine	-0.851058	0.0316235
CL8511.Contig3	C00135	C6H9N3O2	L-Histidine	-0.757229	0.0812525
CL8520.Contig1	C00135	C6H9N3O2	L-Histidine	-0.793255	0.0596965
CL8524.Contig1	C00135	C6H9N3O2	L-Histidine	-0.897575	0.0151989
CL855.Contig1	C00135	C6H9N3O2	L-Histidine	-0.804283	0.0537094
CL8561.Contig3	C00135	C6H9N3O2	L-Histidine	0.915635	0.0103759
CL8651.Contig1	C00135	C6H9N3O2	L-Histidine	0.965509	0.00176394
CL8651.Contig2	C00135	C6H9N3O2	L-Histidine	0.824579	0.0434598
CL8911.Contig1	C00135	C6H9N3O2	L-Histidine	0.925518	0.00811482
CL8911.Contig2	C00135	C6H9N3O2	L-Histidine	0.906872	0.0126055
CL9126.Contig2	C00135	C6H9N3O2	L-Histidine	-0.82938	0.0411831
CL9282.Contig1	C00135	C6H9N3O2	L-Histidine	-0.753939	0.0833698
CL9367.Contig3	C00135	C6H9N3O2	L-Histidine	-0.887762	0.0181891
CL9422.Contig2	C00135	C6H9N3O2	L-Histidine	0.816708	0.0473149
CL9502.Contig2	C00135	C6H9N3O2	L-Histidine	-0.870904	0.0239229
CL9581.Contig2	C00135	C6H9N3O2	L-Histidine	-0.77837	0.0682367
CL9640.Contig1	C00135	C6H9N3O2	L-Histidine	-0.807869	0.0518254
CL9702.Contig1	C00135	C6H9N3O2	L-Histidine	-0.858013	0.0288092
CL9702.Contig3	C00135	C6H9N3O2	L-Histidine	-0.715397	0.109972
CL9702.Contig4	C00135	C6H9N3O2	L-Histidine	-0.815205	0.0480683
CL9822.Contig5	C00135	C6H9N3O2	L-Histidine	0.91173	0.0113436
CL9852.Contig3	C00135	C6H9N3O2	L-Histidine	0.89345	0.0164246
CL9852.Contig4	C00135	C6H9N3O2	L-Histidine	0.745099	0.0891808
CL9942.Contig3	C00135	C6H9N3O2	L-Histidine	-0.819876	0.045745
Unigene10212	C00135	C6H9N3O2	L-Histidine	0.837789	0.0373343
Unigene10213	C00135	C6H9N3O2	L-Histidine	0.79673	0.0577785
Unigene10380	C00135	C6H9N3O2	L-Histidine	0.896253	0.0155868
Unigene10384	C00135	C6H9N3O2	L-Histidine	0.781133	0.0666121
Unigene10444	C00135	C6H9N3O2	L-Histidine	-0.824558	0.0434697
Unigene10635	C00135	C6H9N3O2	L-Histidine	-0.784749	0.0645131
Unigene10649	C00135	C6H9N3O2	L-Histidine	0.857136	0.0291573
Unigene10704	C00135	C6H9N3O2	L-Histidine	-0.876776	0.0218407
Unigene1088	C00135	C6H9N3O2	L-Histidine	-0.783273	0.0653662
Unigene10910	C00135	C6H9N3O2	L-Histidine	-0.878575	0.021221
Unigene11346	C00135	C6H9N3O2	L-Histidine	0.885342	0.0189661
Unigene11662	C00135	C6H9N3O2	L-Histidine	0.882742	0.0198182
Unigene11695	C00135	C6H9N3O2	L-Histidine	-0.875235	0.0223786
Unigene11698	C00135	C6H9N3O2	L-Histidine	0.725013	0.10303
Unigene11704	C00135	C6H9N3O2	L-Histidine	0.903769	0.013445
Unigene11724	C00135	C6H9N3O2	L-Histidine	-0.701214	0.120573
Unigene11999	C00135	C6H9N3O2	L-Histidine	0.776397	0.0694074
Unigene12086	C00135	C6H9N3O2	L-Histidine	-0.758358	0.0805313
Unigene12443	C00135	C6H9N3O2	L-Histidine	-0.885455	0.0189292
Unigene12469	C00135	C6H9N3O2	L-Histidine	0.754348	0.0831052
Unigene12816	C00135	C6H9N3O2	L-Histidine	0.950028	0.00368344
Unigene12896	C00135	C6H9N3O2	L-Histidine	-0.909257	0.0119779
Unigene12911	C00135	C6H9N3O2	L-Histidine	-0.812703	0.0493351
Unigene13035	C00135	C6H9N3O2	L-Histidine	-0.73137	0.0985509
Unigene13310	C00135	C6H9N3O2	L-Histidine	-0.844554	0.0343671
Unigene13484	C00135	C6H9N3O2	L-Histidine	0.800348	0.0558124
Unigene14034	C00135	C6H9N3O2	L-Histidine	-0.793357	0.0596401
Unigene14035	C00135	C6H9N3O2	L-Histidine	-0.800848	0.0555428
Unigene14114	C00135	C6H9N3O2	L-Histidine	0.721123	0.105814
Unigene14155	C00135	C6H9N3O2	L-Histidine	-0.804088	0.0538128
Unigene14156	C00135	C6H9N3O2	L-Histidine	-0.837334	0.0375382
Unigene14223	C00135	C6H9N3O2	L-Histidine	0.857666	0.0289469
Unigene14255	C00135	C6H9N3O2	L-Histidine	-0.740554	0.0922367
Unigene14414	C00135	C6H9N3O2	L-Histidine	0.921843	0.00892401
Unigene14542	C00135	C6H9N3O2	L-Histidine	-0.879319	0.0209671
Unigene14628	C00135	C6H9N3O2	L-Histidine	-0.722424	0.104879
Unigene14670	C00135	C6H9N3O2	L-Histidine	0.777197	0.0689318
Unigene14810	C00135	C6H9N3O2	L-Histidine	0.874947	0.0224797
Unigene14869	C00135	C6H9N3O2	L-Histidine	-0.825295	0.0431165
Unigene1491	C00135	C6H9N3O2	L-Histidine	-0.798199	0.0569764
Unigene14937	C00135	C6H9N3O2	L-Histidine	0.850601	0.0318128
Unigene15026	C00135	C6H9N3O2	L-Histidine	0.765978	0.075741
Unigene15104	C00135	C6H9N3O2	L-Histidine	-0.741169	0.0918203
Unigene1525	C00135	C6H9N3O2	L-Histidine	0.955202	0.00296531
Unigene15742	C00135	C6H9N3O2	L-Histidine	0.903501	0.0135188
Unigene16058	C00135	C6H9N3O2	L-Histidine	-0.715412	0.109961
Unigene16136	C00135	C6H9N3O2	L-Histidine	0.74925	0.08643
Unigene16332	C00135	C6H9N3O2	L-Histidine	-0.76282	0.0777103
Unigene16609	C00135	C6H9N3O2	L-Histidine	-0.783558	0.0652007
Unigene16662	C00135	C6H9N3O2	L-Histidine	-0.808955	0.0512607
Unigene16678	C00135	C6H9N3O2	L-Histidine	-0.726557	0.101934
Unigene16725	C00135	C6H9N3O2	L-Histidine	0.732757	0.0975854
Unigene16773	C00135	C6H9N3O2	L-Histidine	0.827453	0.04209
Unigene16780	C00135	C6H9N3O2	L-Histidine	-0.832902	0.0395497
Unigene16791	C00135	C6H9N3O2	L-Histidine	0.975981	0.000858471
Unigene16817	C00135	C6H9N3O2	L-Histidine	-0.872974	0.0231787
Unigene17426	C00135	C6H9N3O2	L-Histidine	-0.844899	0.0342189
Unigene17427	C00135	C6H9N3O2	L-Histidine	0.832683	0.0396504
Unigene1744	C00135	C6H9N3O2	L-Histidine	0.922244	0.00883387
Unigene17515	C00135	C6H9N3O2	L-Histidine	0.855718	0.0297243
Unigene17807	C00135	C6H9N3O2	L-Histidine	-0.838072	0.037208
Unigene17919	C00135	C6H9N3O2	L-Histidine	-0.718368	0.107806
Unigene17928	C00135	C6H9N3O2	L-Histidine	0.831074	0.0403936
Unigene18141	C00135	C6H9N3O2	L-Histidine	-0.8236	0.043931
Unigene18235	C00135	C6H9N3O2	L-Histidine	-0.89507	0.0159377
Unigene18351	C00135	C6H9N3O2	L-Histidine	-0.816516	0.0474108
Unigene18355	C00135	C6H9N3O2	L-Histidine	-0.796234	0.0580507
Unigene18408	C00135	C6H9N3O2	L-Histidine	0.945391	0.00439177
Unigene18605	C00135	C6H9N3O2	L-Histidine	-0.820759	0.045312
Unigene191	C00135	C6H9N3O2	L-Histidine	0.867542	0.0251558
Unigene19621	C00135	C6H9N3O2	L-Histidine	-0.72053	0.106241
Unigene19832	C00135	C6H9N3O2	L-Histidine	-0.716818	0.108933
Unigene1991	C00135	C6H9N3O2	L-Histidine	-0.824803	0.0433521
Unigene20076	C00135	C6H9N3O2	L-Histidine	-0.714302	0.110776
Unigene23525	C00135	C6H9N3O2	L-Histidine	0.879673	0.0208467
Unigene24128	C00135	C6H9N3O2	L-Histidine	0.789726	0.0616741
Unigene24585	C00135	C6H9N3O2	L-Histidine	0.898175	0.0150246
Unigene25139	C00135	C6H9N3O2	L-Histidine	-0.717708	0.108285
Unigene27689	C00135	C6H9N3O2	L-Histidine	0.751991	0.0846356
Unigene2820	C00135	C6H9N3O2	L-Histidine	-0.711652	0.11273
Unigene2951	C00135	C6H9N3O2	L-Histidine	-0.723522	0.104093
Unigene3097	C00135	C6H9N3O2	L-Histidine	-0.896014	0.0156573
Unigene3649	C00135	C6H9N3O2	L-Histidine	-0.767027	0.0750924
Unigene3787	C00135	C6H9N3O2	L-Histidine	-0.784911	0.0644195
Unigene3905	C00135	C6H9N3O2	L-Histidine	-0.719737	0.106814
Unigene3917	C00135	C6H9N3O2	L-Histidine	-0.72323	0.104302
Unigene4523	C00135	C6H9N3O2	L-Histidine	-0.874458	0.0226519
Unigene4705	C00135	C6H9N3O2	L-Histidine	-0.7534	0.0837196
Unigene4794	C00135	C6H9N3O2	L-Histidine	-0.746444	0.0882851
Unigene5015	C00135	C6H9N3O2	L-Histidine	-0.735483	0.0956997
Unigene5099	C00135	C6H9N3O2	L-Histidine	-0.83669	0.0378274
Unigene5281	C00135	C6H9N3O2	L-Histidine	-0.732145	0.0980106
Unigene5620	C00135	C6H9N3O2	L-Histidine	-0.774364	0.0706237
Unigene5650	C00135	C6H9N3O2	L-Histidine	0.770941	0.0726929
Unigene5782	C00135	C6H9N3O2	L-Histidine	0.942042	0.00494128
Unigene5957	C00135	C6H9N3O2	L-Histidine	-0.742242	0.0910965
Unigene6687	C00135	C6H9N3O2	L-Histidine	-0.714847	0.110375
Unigene6709	C00135	C6H9N3O2	L-Histidine	0.808135	0.0516867
Unigene6789	C00135	C6H9N3O2	L-Histidine	-0.856073	0.0295817
Unigene6826	C00135	C6H9N3O2	L-Histidine	-0.815129	0.048107
Unigene6856	C00135	C6H9N3O2	L-Histidine	0.924047	0.00843425
Unigene7064	C00135	C6H9N3O2	L-Histidine	0.795042	0.0587065
Unigene7177	C00135	C6H9N3O2	L-Histidine	-0.924375	0.0083624
Unigene7283	C00135	C6H9N3O2	L-Histidine	-0.706745	0.116388
Unigene7329	C00135	C6H9N3O2	L-Histidine	-0.795556	0.0584234
Unigene7341	C00135	C6H9N3O2	L-Histidine	-0.882436	0.0199196
Unigene7349	C00135	C6H9N3O2	L-Histidine	0.822716	0.0443586
Unigene793	C00135	C6H9N3O2	L-Histidine	-0.908336	0.0122182
Unigene818	C00135	C6H9N3O2	L-Histidine	-0.725813	0.102461
Unigene8215	C00135	C6H9N3O2	L-Histidine	-0.862315	0.0271306
Unigene8230	C00135	C6H9N3O2	L-Histidine	0.826956	0.0423257
Unigene8550	C00135	C6H9N3O2	L-Histidine	-0.80305	0.0543642
Unigene8659	C00135	C6H9N3O2	L-Histidine	0.761428	0.0785856
Unigene8870	C00135	C6H9N3O2	L-Histidine	0.761217	0.0787186
Unigene9117	C00135	C6H9N3O2	L-Histidine	-0.927137	0.00777004
Unigene9455	C00135	C6H9N3O2	L-Histidine	-0.805101	0.0532768
CL100.Contig14	C00062	C6H14N4O2	L-Arginine	0.74256	0.0908821
CL100.Contig17	C00062	C6H14N4O2	L-Arginine	0.85354	0.030605
CL100.Contig18	C00062	C6H14N4O2	L-Arginine	0.896742	0.0154428
CL1015.Contig2	C00062	C6H14N4O2	L-Arginine	-0.782275	0.065946
CL1084.Contig2	C00062	C6H14N4O2	L-Arginine	0.943049	0.00477271
CL1132.Contig15	C00062	C6H14N4O2	L-Arginine	0.792377	0.0601858
CL1177.Contig2	C00062	C6H14N4O2	L-Arginine	0.7998	0.0561082
CL119.Contig8	C00062	C6H14N4O2	L-Arginine	0.90292	0.0136795
CL1255.Contig11	C00062	C6H14N4O2	L-Arginine	-0.74872	0.0867795
CL1255.Contig13	C00062	C6H14N4O2	L-Arginine	0.700867	0.120838
CL1255.Contig16	C00062	C6H14N4O2	L-Arginine	-0.826036	0.0427629
CL1255.Contig7	C00062	C6H14N4O2	L-Arginine	-0.736	0.0953444
CL1352.Contig4	C00062	C6H14N4O2	L-Arginine	0.790682	0.0611354
CL1494.Contig3	C00062	C6H14N4O2	L-Arginine	-0.862642	0.0270049
CL1494.Contig4	C00062	C6H14N4O2	L-Arginine	-0.922056	0.00887605
CL1494.Contig5	C00062	C6H14N4O2	L-Arginine	-0.878898	0.0211105
CL1494.Contig6	C00062	C6H14N4O2	L-Arginine	-0.92674	0.00785388
CL1494.Contig7	C00062	C6H14N4O2	L-Arginine	-0.920282	0.00927912
CL1494.Contig9	C00062	C6H14N4O2	L-Arginine	-0.878332	0.0213041
CL1514.Contig1	C00062	C6H14N4O2	L-Arginine	-0.820856	0.045264
CL1514.Contig6	C00062	C6H14N4O2	L-Arginine	0.795939	0.0582125
CL1600.Contig16	C00062	C6H14N4O2	L-Arginine	0.722338	0.104941
CL1600.Contig17	C00062	C6H14N4O2	L-Arginine	-0.952308	0.00335751
CL1600.Contig19	C00062	C6H14N4O2	L-Arginine	0.801764	0.0550512
CL1600.Contig21	C00062	C6H14N4O2	L-Arginine	0.821916	0.0447471
CL1600.Contig2	C00062	C6H14N4O2	L-Arginine	-0.904397	0.0132729
CL1600.Contig32	C00062	C6H14N4O2	L-Arginine	0.769797	0.0733903
CL1600.Contig34	C00062	C6H14N4O2	L-Arginine	0.878725	0.0211697
CL1600.Contig36	C00062	C6H14N4O2	L-Arginine	-0.889339	0.0176911
CL1600.Contig37	C00062	C6H14N4O2	L-Arginine	-0.909262	0.0119765
CL1600.Contig38	C00062	C6H14N4O2	L-Arginine	0.817131	0.0471038
CL181.Contig10	C00062	C6H14N4O2	L-Arginine	0.892095	0.0168371
CL181.Contig16	C00062	C6H14N4O2	L-Arginine	0.825637	0.0429534
CL1916.Contig10	C00062	C6H14N4O2	L-Arginine	0.793361	0.0596379
CL1916.Contig11	C00062	C6H14N4O2	L-Arginine	-0.765994	0.0757311
CL1916.Contig1	C00062	C6H14N4O2	L-Arginine	-0.759262	0.0799563
CL1916.Contig8	C00062	C6H14N4O2	L-Arginine	0.835602	0.0383187
CL2084.Contig2	C00062	C6H14N4O2	L-Arginine	-0.757467	0.0811005
CL2088.Contig1	C00062	C6H14N4O2	L-Arginine	0.945345	0.00439914
CL2123.Contig9	C00062	C6H14N4O2	L-Arginine	0.81163	0.0498828
CL215.Contig1	C00062	C6H14N4O2	L-Arginine	-0.823595	0.0439335
CL215.Contig2	C00062	C6H14N4O2	L-Arginine	-0.792902	0.0598932
CL215.Contig6	C00062	C6H14N4O2	L-Arginine	-0.753051	0.0839461
CL2180.Contig1	C00062	C6H14N4O2	L-Arginine	0.701457	0.120388
CL2252.Contig1	C00062	C6H14N4O2	L-Arginine	0.895954	0.0156753
CL2252.Contig2	C00062	C6H14N4O2	L-Arginine	0.700867	0.120838
CL2252.Contig3	C00062	C6H14N4O2	L-Arginine	0.885788	0.0188217
CL2252.Contig5	C00062	C6H14N4O2	L-Arginine	-0.911706	0.0113497
CL2268.Contig14	C00062	C6H14N4O2	L-Arginine	0.891493	0.0170219
CL2268.Contig3	C00062	C6H14N4O2	L-Arginine	0.924393	0.00835851
CL2268.Contig4	C00062	C6H14N4O2	L-Arginine	0.969968	0.00133938
CL2274.Contig5	C00062	C6H14N4O2	L-Arginine	0.94187	0.00497048
CL2274.Contig7	C00062	C6H14N4O2	L-Arginine	0.865634	0.0258684
CL2274.Contig8	C00062	C6H14N4O2	L-Arginine	0.879581	0.0208782
CL2423.Contig2	C00062	C6H14N4O2	L-Arginine	-0.806484	0.0525493
CL2423.Contig4	C00062	C6H14N4O2	L-Arginine	-0.920035	0.0093359
CL2431.Contig5	C00062	C6H14N4O2	L-Arginine	0.746517	0.0882366
CL2593.Contig3	C00062	C6H14N4O2	L-Arginine	-0.758212	0.0806246
CL2609.Contig10	C00062	C6H14N4O2	L-Arginine	0.77059	0.0729067
CL2609.Contig13	C00062	C6H14N4O2	L-Arginine	0.778179	0.0683495
CL2609.Contig14	C00062	C6H14N4O2	L-Arginine	0.749927	0.0859853
CL2609.Contig16	C00062	C6H14N4O2	L-Arginine	0.719528	0.106965
CL2609.Contig17	C00062	C6H14N4O2	L-Arginine	0.935789	0.00605229
CL2609.Contig2	C00062	C6H14N4O2	L-Arginine	0.740555	0.0922355
CL2609.Contig4	C00062	C6H14N4O2	L-Arginine	0.771803	0.0721692
CL2609.Contig6	C00062	C6H14N4O2	L-Arginine	0.893937	0.0162775
CL283.Contig1	C00062	C6H14N4O2	L-Arginine	0.911761	0.0113356
CL283.Contig3	C00062	C6H14N4O2	L-Arginine	0.956746	0.00276593
CL2964.Contig4	C00062	C6H14N4O2	L-Arginine	-0.753601	0.0835892
CL3023.Contig5	C00062	C6H14N4O2	L-Arginine	0.820336	0.0455191
CL3045.Contig3	C00062	C6H14N4O2	L-Arginine	0.817345	0.0469971
CL3045.Contig4	C00062	C6H14N4O2	L-Arginine	0.986312	0.000279763
CL3045.Contig5	C00062	C6H14N4O2	L-Arginine	0.724668	0.103275
CL3111.Contig3	C00062	C6H14N4O2	L-Arginine	-0.924521	0.00833068
CL3111.Contig5	C00062	C6H14N4O2	L-Arginine	-0.781292	0.066519
CL3185.Contig1	C00062	C6H14N4O2	L-Arginine	0.925331	0.00815505
CL3232.Contig6	C00062	C6H14N4O2	L-Arginine	-0.710853	0.113322
CL3281.Contig1	C00062	C6H14N4O2	L-Arginine	0.93465	0.00626634
CL3281.Contig2	C00062	C6H14N4O2	L-Arginine	0.885748	0.0188346
CL3281.Contig3	C00062	C6H14N4O2	L-Arginine	0.987931	0.000217615
CL3281.Contig4	C00062	C6H14N4O2	L-Arginine	-0.764439	0.0766978
CL3281.Contig5	C00062	C6H14N4O2	L-Arginine	0.967575	0.00156003
CL3281.Contig6	C00062	C6H14N4O2	L-Arginine	0.782925	0.0655677
CL3370.Contig2	C00062	C6H14N4O2	L-Arginine	0.935479	0.00611017
CL3409.Contig10	C00062	C6H14N4O2	L-Arginine	0.897819	0.015128
CL3409.Contig11	C00062	C6H14N4O2	L-Arginine	0.781221	0.0665605
CL3409.Contig1	C00062	C6H14N4O2	L-Arginine	0.961731	0.0021687
CL3409.Contig2	C00062	C6H14N4O2	L-Arginine	0.829276	0.0412319
CL3409.Contig3	C00062	C6H14N4O2	L-Arginine	0.904398	0.0132727
CL3409.Contig4	C00062	C6H14N4O2	L-Arginine	0.740418	0.0923285
CL3409.Contig5	C00062	C6H14N4O2	L-Arginine	0.888007	0.0181114
CL3409.Contig6	C00062	C6H14N4O2	L-Arginine	0.953407	0.00320581
CL3409.Contig7	C00062	C6H14N4O2	L-Arginine	0.932964	0.00659014
CL3409.Contig8	C00062	C6H14N4O2	L-Arginine	0.807098	0.0522276
CL3541.Contig4	C00062	C6H14N4O2	L-Arginine	0.92118	0.00907403
CL3550.Contig2	C00062	C6H14N4O2	L-Arginine	0.794631	0.0589337
CL370.Contig6	C00062	C6H14N4O2	L-Arginine	-0.708503	0.115071
CL3783.Contig11	C00062	C6H14N4O2	L-Arginine	0.842828	0.0351131
CL3783.Contig14	C00062	C6H14N4O2	L-Arginine	0.76443	0.0767033
CL3783.Contig15	C00062	C6H14N4O2	L-Arginine	0.930441	0.00708932
CL3783.Contig2	C00062	C6H14N4O2	L-Arginine	0.892334	0.0167638
CL3783.Contig5	C00062	C6H14N4O2	L-Arginine	0.793756	0.0594187
CL3783.Contig6	C00062	C6H14N4O2	L-Arginine	-0.748142	0.0871606
CL3783.Contig8	C00062	C6H14N4O2	L-Arginine	-0.835162	0.0385177
CL3841.Contig3	C00062	C6H14N4O2	L-Arginine	-0.871624	0.0236628
CL3841.Contig4	C00062	C6H14N4O2	L-Arginine	0.874608	0.022599
CL3841.Contig5	C00062	C6H14N4O2	L-Arginine	-0.846784	0.0334145
CL3863.Contig1	C00062	C6H14N4O2	L-Arginine	0.834037	0.0390301
CL3863.Contig2	C00062	C6H14N4O2	L-Arginine	0.885207	0.0190099
CL3863.Contig3	C00062	C6H14N4O2	L-Arginine	0.879925	0.0207615
CL3863.Contig5	C00062	C6H14N4O2	L-Arginine	0.871722	0.0236276
CL3865.Contig4	C00062	C6H14N4O2	L-Arginine	0.949843	0.00371046
CL3865.Contig5	C00062	C6H14N4O2	L-Arginine	-0.865048	0.0260891
CL3924.Contig3	C00062	C6H14N4O2	L-Arginine	-0.798252	0.0569474
CL4012.Contig1	C00062	C6H14N4O2	L-Arginine	-0.767276	0.0749382
CL4033.Contig4	C00062	C6H14N4O2	L-Arginine	0.869823	0.0243159
CL4033.Contig5	C00062	C6H14N4O2	L-Arginine	0.778219	0.0683256
CL408.Contig1	C00062	C6H14N4O2	L-Arginine	0.9838	0.000391535
CL408.Contig2	C00062	C6H14N4O2	L-Arginine	0.990285	0.0001411
CL408.Contig3	C00062	C6H14N4O2	L-Arginine	0.900304	0.0144134
CL408.Contig4	C00062	C6H14N4O2	L-Arginine	0.788693	0.0622582
CL4186.Contig2	C00062	C6H14N4O2	L-Arginine	0.742404	0.0909872
CL4186.Contig3	C00062	C6H14N4O2	L-Arginine	0.76896	0.0739031
CL4186.Contig6	C00062	C6H14N4O2	L-Arginine	-0.87824	0.0213357
CL429.Contig2	C00062	C6H14N4O2	L-Arginine	0.763302	0.0774083
CL4295.Contig6	C00062	C6H14N4O2	L-Arginine	-0.891845	0.0169137
CL4336.Contig1	C00062	C6H14N4O2	L-Arginine	0.772431	0.0717887
CL4336.Contig2	C00062	C6H14N4O2	L-Arginine	0.820081	0.045644
CL4336.Contig3	C00062	C6H14N4O2	L-Arginine	0.924215	0.00839741
CL4336.Contig5	C00062	C6H14N4O2	L-Arginine	-0.829448	0.0411515
CL4336.Contig6	C00062	C6H14N4O2	L-Arginine	0.861177	0.02757
CL4336.Contig7	C00062	C6H14N4O2	L-Arginine	0.874143	0.0227631
CL4336.Contig8	C00062	C6H14N4O2	L-Arginine	0.900984	0.0142209
CL4350.Contig3	C00062	C6H14N4O2	L-Arginine	-0.952502	0.00333048
CL4370.Contig1	C00062	C6H14N4O2	L-Arginine	-0.802692	0.0545549
CL4388.Contig1	C00062	C6H14N4O2	L-Arginine	0.815373	0.0479841
CL4614.Contig2	C00062	C6H14N4O2	L-Arginine	0.712489	0.11211
CL4614.Contig5	C00062	C6H14N4O2	L-Arginine	0.909862	0.0118211
CL4667.Contig1	C00062	C6H14N4O2	L-Arginine	-0.710292	0.113738
CL4667.Contig2	C00062	C6H14N4O2	L-Arginine	-0.874679	0.0225739
[truncated: 13,240 more rows]
