# Supplementary material for: Integrative Analysis of the Transcriptome and Metabolome Reveals Genes Involved in Phenylpropanoid and Flavonoid Biosynthesis in the Trapa bispinosa Roxb
Source: Front Plant Sci. 2022 Jul 7;13:913265. doi: 10.3389/fpls.2022.913265 (PMC9302371; doi:10.3389/fpls.2022.913265)
Supplement: Supplementary file 1 [file Data_Sheet_1.zip › Supplementary Materials/Supplementary Table 2.xlsx]

## Sheet: Table S2
Supplementary Table 2: The quanity of Total RNA extraction in Trapa bispinosa
Tissue name	Sample name	Concentration (ng/μL)	Volume (μL)	Dose (μg)	OD260/280	OD260/230	RIN	28S/18S	Results
FR	FR_1	469	50	23.45	1.78	1.12	8.6	1.5	qualified
FR	FR_2	1224	50	61.2	1.87	1.07	8.4	1.4	qualified
FR	FR_3	212	20	4.24	1.83	0.9	8.8	1.7	qualified
LF	LF_1	1071	50	53.55	1.95	1.93	7	1.4	qualified
LF	LF_2	742	50	37.1	1.84	1.57	6.9	1.2	qualified
LF	LF_3	1136	40	45.44	1.88	2.11	7	1.4	qualified
RT	RT_1	490	50	24.5	1.8	1.4	7.1	1	qualified
RT	RT_2	828	30	24.84	2	0.93	7.6	1.3	qualified
RT	RT_3	282	40	11.28	1.92	1.94	7	0.8	qualified
ST	ST_1	830	50	41.5	1.93	1.39	7.2	1.2	qualified
ST	ST_2	868	30	26.04	1.81	1.79	7.2	1.4	qualified
ST	ST_3	99	20	1.98	2.05	1.1	7.8	1.4	qualified
abbreviations: FR (fruits), LF (leaves), RT (roots), ST (stems).
