# Supplementary material for: Integrative Analysis of the Transcriptome and Metabolome Reveals Genes Involved in Phenylpropanoid and Flavonoid Biosynthesis in the Trapa bispinosa Roxb
Source: Front Plant Sci. 2022 Jul 7;13:913265. doi: 10.3389/fpls.2022.913265 (PMC9302371; doi:10.3389/fpls.2022.913265)
Supplement: Supplementary file 1 [file Data_Sheet_1.zip › Supplementary Materials/Supplementary Table 3.xlsx]

## Sheet: Table S3
Supplymentary Table 3: Overview of the sequencing data of transcriptome in Trapa bispinosa
Sample name	Total Raw Reads (M)	Total Clean Reads (M)	Total Clean Bases (Gb)	Clean Reads Q20 (%)	Clean Reads Q30 (%)	Clean Reads Ratio (%)
FR_1	43.82	42.75	6.41	97.16	92.4	97.56
FR_2	43.82	43.19	6.48	96.6	91.34	98.55
FR_3	43.82	42.72	6.41	96.76	91.75	97.48
LF_1	43.82	42.7	6.41	97.49	93.21	97.45
LF_2	43.82	42.92	6.44	96.87	91.99	97.95
LF_3	43.82	42.8	6.42	96.9	92.09	97.67
RT_1	43.82	42.68	6.4	97.4	93.03	97.39
RT_2	43.82	42.69	6.4	96.87	91.99	97.41
RT_3	43.82	42.66	6.4	96.94	92.15	97.34
ST_1	43.82	42.87	6.43	96.79	91.81	97.82
ST_2	43.82	42.55	6.38	97.04	92.41	97.09
ST_3	43.82	42.61	6.39	96.79	91.81	97.23
