# Supplementary material for: Integrative Analysis of the Transcriptome and Metabolome Reveals Genes Involved in Phenylpropanoid and Flavonoid Biosynthesis in the Trapa bispinosa Roxb
Source: Front Plant Sci. 2022 Jul 7;13:913265. doi: 10.3389/fpls.2022.913265 (PMC9302371; doi:10.3389/fpls.2022.913265)
Supplement: Supplementary file 1 [file Data_Sheet_1.zip › Supplementary Materials/Supplementary Table 4.xlsx]

## Sheet: Table S4
Supplementary Table 4: The quality and length distribution of unigene in Trapa bispinosa
Sample name	Total Number	Total Length (bp)	Mean Length (bp)	N50 (bp)	N70 (bp)	N90 (bp)	GC content (%)
FR_1	40297	52873865	1312	1857	1318	682	46.19
FR_2	36316	45700237	1258	1763	1256	660	46.93
FR_3	36551	43560204	1191	1711	1202	611	47.07
LF_1	45640	65590593	1437	2035	1468	764	45.52
LF_2	38358	52465135	1367	1959	1375	702	46.12
LF_3	37504	48821903	1301	1863	1316	673	46.23
RT_1	42429	57964771	1366	1925	1368	719	46.11
RT_2	38948	50637295	1300	1838	1311	679	46.38
RT_3	41195	52268898	1268	1760	1281	685	46.25
ST_1	42719	56592859	1324	1892	1341	691	46.18
ST_2	39369	49405532	1254	1819	1281	642	46.31
ST_3	42219	56215953	1331	1881	1352	702	46.2
All-Unigene	81417	142672555	1752	2391	1753	981	45.58
Abbreviation: ALL-Unigene (all unigenes of 12 samples)
