# Supplementary material for: Integrative Analysis of the Transcriptome and Metabolome Reveals Genes Involved in Phenylpropanoid and Flavonoid Biosynthesis in the Trapa bispinosa Roxb
Source: Front Plant Sci. 2022 Jul 7;13:913265. doi: 10.3389/fpls.2022.913265 (PMC9302371; doi:10.3389/fpls.2022.913265)
Supplement: Supplementary file 1 [file Data_Sheet_1.zip › Supplementary Materials/Supplementary Table 5.xlsx]

## Sheet: Biology process
Supplementary Table 5: Distribution of unigenes in four different tissues of Trapa bispinosa of different Gene Ontology
Gene Ontology items	Counts in FR	Counts in LF	Counts in RT	Counts in ST
GO:0006355//regulation of transcription, DNA-templated	1538	1524	1560	1565
GO:0006412//translation	982	903	925	949
GO:0005975//carbohydrate metabolic process	715	716	728	713
GO:0006886//intracellular protein transport	696	700	697	712
GO:0016192//vesicle-mediated transport	429	443	435	446
GO:0006952//defense response	426	430	441	431
GO:0007165//signal transduction	371	374	382	390
GO:0032259//methylation	371	361	364	370
GO:0071555//cell wall organization	344	343	359	356
GO:0015031//protein transport	339	339	349	333
GO:0006511//ubiquitin-dependent protein catabolic process	331	325	337	330
GO:0006351//transcription, DNA-templated	330	328	326	330
GO:0055085//transmembrane transport	324	314	316	316
GO:0045454//cell redox homeostasis	293	292	297	308
GO:0006457//protein folding	279	277	285	279
GO:0009734//auxin-activated signaling pathway	275	276	286	289
GO:0006486//protein glycosylation	250	248	255	258
GO:0006629//lipid metabolic process	240	240	235	240
GO:0006357//regulation of transcription by RNA polymerase II	206	210	210	208
GO:0009607//response to biotic stimulus	191	201	197	197
GO:0006468//protein phosphorylation	189	193	185	192
GO:0009058//biosynthetic process	184	184	190	193
GO:0006396//RNA processing	182	192	192	191
GO:0035556//intracellular signal transduction	174	173	178	176
GO:0030001//metal ion transport	173	193	179	189
GO:0006888//endoplasmic reticulum to Golgi vesicle-mediated transport	168	167	170	171
GO:0006397//mRNA processing	163	168	166	162
GO:0006979//response to oxidative stress	162	155	155	164
GO:0000398//mRNA splicing, via spliceosome	150	161	159	156
GO:0006633//fatty acid biosynthetic process	147	145	142	145
GO:0007018//microtubule-based movement	145	138	145	139
GO:0006099//tricarboxylic acid cycle	142	129	142	135
GO:0006096//glycolytic process	136	129	134	127
GO:0006281//DNA repair	136	134	143	135
GO:0006334//nucleosome assembly	135	131	138	135
GO:0015914//phospholipid transport	135	133	131	126
GO:0016579//protein deubiquitination	135	133	142	142
GO:0000160//phosphorelay signal transduction system	133	128	137	131
GO:0015979//photosynthesis	133	126	123	132
GO:0006004//fucose metabolic process	132	126	134	124
GO:0016567//protein ubiquitination	131	132	133	132
GO:0048544//recognition of pollen	125	128	122	126
GO:0016042//lipid catabolic process	124	125	127	123
GO:0050832//defense response to fungus	123	123	127	120
GO:0007017//microtubule-based process	114	102	116	105
GO:0042744//hydrogen peroxide catabolic process	113	103	108	115
GO:0045944//positive regulation of transcription by RNA polymerase II	113	128	135	134
GO:0048268//clathrin coat assembly	112	109	115	117
GO:0006002//fructose 6-phosphate metabolic process	111	89	95	94
GO:0045490//pectin catabolic process	109	101	105	109
GO:0006006//glucose metabolic process	108	98	101	93
GO:0005992//trehalose biosynthetic process	106	108	108	111
GO:0006887//exocytosis	102	101	103	102
GO:0031047//gene silencing by RNA	102	99	100	103
GO:0006260//DNA replication	99	100	102	96
GO:0008643//carbohydrate transport	99	92	93	94
GO:0045893//positive regulation of transcription, DNA-templated	99	91	101	95
GO:0055114//oxidation-reduction process	99	96	101	95
GO:0008299//isoprenoid biosynthetic process	94	93	94	95
GO:0006890//retrograde vesicle-mediated transport, Golgi to endoplasmic reticulum	91	86	85	86
GO:0006869//lipid transport	90	84	87	93
GO:0043161//proteasome-mediated ubiquitin-dependent protein catabolic process	89	90	94	90
GO:0006606//protein import into nucleus	85	87	82	87
GO:0032482//Rab protein signal transduction	85	88	88	89
GO:0006520//cellular amino acid metabolic process	83	95	91	94
GO:0030154//cell differentiation	83	85	82	86
GO:0009733//response to auxin	82	83	87	90
GO:0006364//rRNA processing	79	77	82	79
GO:0042545//cell wall modification	78	77	77	78
GO:0009408//response to heat	77	78	82	78
GO:0015986//ATP synthesis coupled proton transport	77	75	77	72
GO:0006914//autophagy	75	76	75	78
GO:0010468//regulation of gene expression	73	73	74	73
GO:0046777//protein autophosphorylation	72	73	71	71
GO:0007015//actin filament organization	71	77	80	77
GO:0009116//nucleoside metabolic process	71	80	74	72
GO:0030163//protein catabolic process	71	70	73	71
GO:0006904//vesicle docking involved in exocytosis	70	73	72	72
GO:0045489//pectin biosynthetic process	70	70	74	76
GO:0042546//cell wall biogenesis	69	69	72	73
GO:0006098//pentose-phosphate shunt	68	66	69	68
GO:0006508//proteolysis	68	68	74	68
GO:0009742//brassinosteroid mediated signaling pathway	68	68	69	73
GO:0016126//sterol biosynthetic process	68	70	67	69
GO:0019538//protein metabolic process	68	71	70	74
GO:0018105//peptidyl-serine phosphorylation	66	65	64	62
GO:0042026//protein refolding	66	71	70	68
GO:0001732//formation of cytoplasmic translation initiation complex	65	64	63	68
GO:0045892//negative regulation of transcription, DNA-templated	65	64	69	66
GO:0008654//phospholipid biosynthetic process	63	62	61	62
GO:0010411//xyloglucan metabolic process	63	62	64	67
GO:0030244//cellulose biosynthetic process	63	62	65	63
GO:0042254//ribosome biogenesis	63	58	63	60
GO:0018298//protein-chromophore linkage	62	57	53	59
GO:0019722//calcium-mediated signaling	62	56	61	58
GO:0046856//phosphatidylinositol dephosphorylation	62	62	65	59
GO:0006012//galactose metabolic process	61	67	64	70
GO:0006289//nucleotide-excision repair	61	62	63	62
GO:0006352//DNA-templated transcription, initiation	61	62	61	61
GO:0006506//GPI anchor biosynthetic process	61	68	57	58
GO:0007186//G protein-coupled receptor signaling pathway	61	54	62	62
GO:0000226//microtubule cytoskeleton organization	60	55	57	58
GO:0006541//glutamine metabolic process	58	62	59	57
GO:0009073//aromatic amino acid family biosynthetic process	58	60	59	57
GO:0051301//cell division	55	54	53	56
GO:0006796//phosphate-containing compound metabolic process	54	64	61	63
GO:0009409//response to cold	53	54	52	52
GO:0009451//RNA modification	52	53	50	52
GO:0009738//abscisic acid-activated signaling pathway	52	56	53	56
GO:0015977//carbon fixation	52	42	48	46
GO:0003333//amino acid transmembrane transport	51	53	54	57
GO:0031146//SCF-dependent proteasomal ubiquitin-dependent protein catabolic process	51	49	49	49
GO:0006857//oligopeptide transport	50	46	49	51
GO:0009611//response to wounding	50	51	52	51
GO:0042147//retrograde transport, endosome to Golgi	50	50	48	48
GO:0051017//actin filament bundle assembly	50	58	58	55
GO:0006559//L-phenylalanine catabolic process	49	47	46	52
GO:0009737//response to abscisic acid	49	52	52	52
GO:0016036//cellular response to phosphate starvation	49	52	57	51
GO:0000027//ribosomal large subunit assembly	48	40	43	42
GO:0001522//pseudouridine synthesis	48	52	49	49
GO:0005985//sucrose metabolic process	48	45	49	47
GO:0006310//DNA recombination	48	48	52	49
GO:0007034//vacuolar transport	48	49	51	49
GO:0000184//nuclear-transcribed mRNA catabolic process, nonsense-mediated decay	47	47	50	49
GO:0000902//cell morphogenesis	47	50	49	50
GO:0006811//ion transport	47	48	49	46
GO:0007275//multicellular organism development	47	54	52	54
GO:0008380//RNA splicing	47	48	51	50
GO:0008610//lipid biosynthetic process	47	44	48	47
GO:0043631//RNA polyadenylation	47	50	40	44
GO:0031123//RNA 3'-end processing	46	50	40	44
GO:0007205//protein kinase C-activating G protein-coupled receptor signaling pathway	45	45	53	45
GO:0007623//circadian rhythm	45	46	45	44
GO:0000278//mitotic cell cycle	44	42	42	43
GO:0006075//(1->3)-beta-D-glucan biosynthetic process	44	45	47	45
GO:0009086//methionine biosynthetic process	44	44	42	45
GO:0009765//photosynthesis, light harvesting	44	38	34	41
GO:0009793//embryo development ending in seed dormancy	44	44	45	45
GO:1902600//proton transmembrane transport	44	44	41	47
GO:0002181//cytoplasmic translation	43	36	38	36
GO:0006891//intra-Golgi vesicle-mediated transport	43	45	43	45
GO:0007346//regulation of mitotic cell cycle	43	43	43	41
GO:0016560//protein import into peroxisome matrix, docking	43	48	48	50
GO:0000272//polysaccharide catabolic process	42	41	47	44
GO:0006730//one-carbon metabolic process	42	37	40	37
GO:0030245//cellulose catabolic process	42	37	38	40
GO:0005978//glycogen biosynthetic process	41	48	42	45
GO:0009306//protein secretion	41	41	41	40
GO:0009800//cinnamic acid biosynthetic process	41	39	38	44
GO:0015074//DNA integration	41	41	37	38
GO:0042742//defense response to bacterium	41	41	41	42
GO:0048193//Golgi vesicle transport	41	45	44	48
GO:0051603//proteolysis involved in cellular protein catabolic process	41	39	40	40
GO:0006108//malate metabolic process	40	34	39	39
GO:0006414//translational elongation	40	30	36	32
GO:0009414//response to water deprivation	40	40	39	38
GO:0009423//chorismate biosynthetic process	40	39	39	39
GO:0016485//protein processing	40	42	40	45
GO:2000028//regulation of photoperiodism, flowering	40	40	42	40
GO:0000028//ribosomal small subunit assembly	39	32	29	32
GO:0007030//Golgi organization	39	37	39	39
GO:0009089//lysine biosynthetic process via diaminopimelate	39	35	36	35
GO:0009630//gravitropism	39	38	43	39
GO:0031408//oxylipin biosynthetic process	39	44	40	38
GO:0042752//regulation of circadian rhythm	39	39	41	39
GO:0046686//response to cadmium ion	39	39	37	38
GO:0006284//base-excision repair	38	38	37	39
GO:0006623//protein targeting to vacuole	38	41	40	40
GO:0006635//fatty acid beta-oxidation	38	39	39	38
GO:0006885//regulation of pH	38	35	37	33
GO:0032147//activation of protein kinase activity	38	39	40	38
GO:0006325//chromatin organization	37	36	35	39
GO:0032502//developmental process	37	34	34	35
GO:0051252//regulation of RNA metabolic process	37	39	37	39
GO:0072583//clathrin-dependent endocytosis	37	32	35	35
GO:0006897//endocytosis	36	32	33	33
GO:0030042//actin filament depolymerization	36	33	33	33
GO:0070084//protein initiator methionine removal	36	33	31	36
GO:0071586//CAAX-box protein processing	36	32	34	33
GO:0120029//proton export across plasma membrane	36	33	29	37
GO:0006367//transcription initiation from RNA polymerase II promoter	35	35	35	35
GO:0006487//protein N-linked glycosylation	35	36	36	36
GO:0006621//protein retention in ER lumen	35	33	34	33
GO:0006906//vesicle fusion	35	35	35	35
GO:0007264//small GTPase mediated signal transduction	35	36	36	34
GO:0008152//metabolic process	35	38	38	38
GO:0009231//riboflavin biosynthetic process	35	39	36	37
GO:0009664//plant-type cell wall organization	35	29	33	33
GO:0034605//cellular response to heat	35	39	43	41
GO:0006515//protein quality control for misfolded or incompletely synthesized proteins	34	36	34	39
GO:0009651//response to salt stress	34	33	33	34
GO:0023014//signal transduction by protein phosphorylation	34	34	35	33
GO:0030148//sphingolipid biosynthetic process	34	34	33	32
GO:0051085//chaperone cofactor-dependent protein refolding	34	39	40	38
GO:0006122//mitochondrial electron transport, ubiquinol to cytochrome c	33	35	35	39
GO:0006207//'de novo' pyrimidine nucleobase biosynthetic process	33	35	34	34
GO:0006338//chromatin remodeling	33	31	33	32
GO:0006662//glycerol ether metabolic process	33	33	32	34
GO:0010215//cellulose microfibril organization	33	32	32	32
GO:0045292//mRNA cis splicing, via spliceosome	33	36	33	36
GO:0048364//root development	33	31	32	33
GO:0000290//deadenylation-dependent decapping of nuclear-transcribed mRNA	32	31	31	31
GO:0006817//phosphate ion transport	32	34	36	34
GO:0007166//cell surface receptor signaling pathway	32	29	24	31
GO:0009094//L-phenylalanine biosynthetic process	32	30	26	26
GO:0010498//proteasomal protein catabolic process	32	31	32	29
GO:0010499//proteasomal ubiquitin-independent protein catabolic process	32	31	32	29
GO:0015995//chlorophyll biosynthetic process	32	30	30	30
GO:0016104//triterpenoid biosynthetic process	32	34	36	37
GO:0016226//iron-sulfur cluster assembly	32	34	36	36
GO:0031098//stress-activated protein kinase signaling cascade	32	32	33	31
GO:0000209//protein polyubiquitination	31	31	33	32
GO:0007010//cytoskeleton organization	31	32	30	31
GO:0009416//response to light stimulus	31	30	31	31
GO:0032012//regulation of ARF protein signal transduction	31	32	33	32
GO:0000463//maturation of LSU-rRNA from tricistronic rRNA transcript (SSU-rRNA, 5.8S rRNA, LSU-rRNA)	30	27	29	27
GO:0006488//dolichol-linked oligosaccharide biosynthetic process	30	24	25	25
GO:0006631//fatty acid metabolic process	30	32	31	31
GO:0048366//leaf development	30	28	31	27
GO:0006086//acetyl-CoA biosynthetic process from pyruvate	29	30	31	31
GO:0006614//SRP-dependent cotranslational protein targeting to membrane	29	29	28	30
GO:0006986//response to unfolded protein	29	34	34	32
GO:0010119//regulation of stomatal movement	29	29	31	29
GO:0034620//cellular response to unfolded protein	29	34	34	32
GO:0048278//vesicle docking	29	29	29	29
GO:0000245//spliceosomal complex assembly	28	27	28	29
GO:0006694//steroid biosynthetic process	28	24	26	24
GO:0008033//tRNA processing	28	27	28	25
GO:0032875//regulation of DNA endoreduplication	28	28	30	29
GO:0046513//ceramide biosynthetic process	28	28	27	26
GO:0046907//intracellular transport	28	28	29	27
GO:0000103//sulfate assimilation	27	32	32	31
GO:0000266//mitochondrial fission	27	27	25	26
GO:0006464//cellular protein modification process	27	26	27	26
GO:0006741//NADP biosynthetic process	27	30	27	29
GO:0009555//pollen development	27	27	25	29
GO:0009658//chloroplast organization	27	27	26	26
GO:0010200//response to chitin	27	26	28	25
GO:0017148//negative regulation of translation	27	28	28	29
GO:0019674//NAD metabolic process	27	30	27	29
GO:0030259//lipid glycosylation	27	29	30	30
GO:0032957//inositol trisphosphate metabolic process	27	29	29	30
GO:0043618//regulation of transcription from RNA polymerase II promoter in response to stress	27	29	32	30
GO:0046034//ATP metabolic process	27	28	27	30
GO:0061408//positive regulation of transcription from RNA polymerase II promoter in response to heat stress	27	29	32	30
GO:0000105//histidine biosynthetic process	26	28	27	26
GO:0006535//cysteine biosynthetic process from serine	26	26	25	24
GO:0006542//glutamine biosynthetic process	26	23	26	24
GO:0006900//vesicle budding from membrane	26	22	23	23
GO:0046854//phosphatidylinositol phosphorylation	26	28	26	28
GO:0001678//cellular glucose homeostasis	25	26	27	28
GO:0006094//gluconeogenesis	25	22	24	21
GO:0006298//mismatch repair	25	23	24	23
GO:0007064//mitotic sister chromatid cohesion	25	25	25	24
GO:0008295//spermidine biosynthetic process	25	24	27	27
GO:0009097//isoleucine biosynthetic process	25	23	23	24
GO:0009435//NAD biosynthetic process	25	26	25	24
GO:0015969//guanosine tetraphosphate metabolic process	25	25	25	25
GO:0019287//isopentenyl diphosphate biosynthetic process, mevalonate pathway	25	27	24	26
GO:0035999//tetrahydrofolate interconversion	25	26	25	26
GO:0046148//pigment biosynthetic process	25	28	28	28
GO:0046274//lignin catabolic process	25	21	28	26
GO:0048579//negative regulation of long-day photoperiodism, flowering	25	26	29	30
GO:0070940//dephosphorylation of RNA polymerase II C-terminal domain	25	28	28	28
GO:1901671//positive regulation of superoxide dismutase activity	25	22	23	23
GO:2000022//regulation of jasmonic acid mediated signaling pathway	25	26	27	26
GO:0000045//autophagosome assembly	24	25	24	24
GO:0000387//spliceosomal snRNP assembly	24	23	23	25
GO:0006370//7-methylguanosine mRNA capping	24	22	26	22
GO:0006537//glutamate biosynthetic process	24	27	18	17
GO:0009691//cytokinin biosynthetic process	24	20	23	22
GO:0009966//regulation of signal transduction	24	20	24	25
GO:0016554//cytidine to uridine editing	24	25	23	24
GO:0016558//protein import into peroxisome matrix	24	25	23	27
GO:0019432//triglyceride biosynthetic process	24	32	25	30
GO:0046470//phosphatidylcholine metabolic process	24	23	23	23
GO:0048285//organelle fission	24	25	23	24
GO:0051225//spindle assembly	24	25	24	24
GO:0051560//mitochondrial calcium ion homeostasis	24	25	21	26
GO:0051726//regulation of cell cycle	24	24	23	24
GO:0072657//protein localization to membrane	24	23	27	27
GO:0006556//S-adenosylmethionine biosynthetic process	23	21	20	19
GO:0009088//threonine biosynthetic process	23	19	21	21
GO:0009247//glycolipid biosynthetic process	23	28	28	29
GO:0009308//amine metabolic process	23	20	20	21
GO:0009396//folic acid-containing compound biosynthetic process	23	22	23	20
GO:0019427//acetyl-CoA biosynthetic process from acetate	23	30	27	27
GO:0031347//regulation of defense response	23	24	24	24
GO:0032968//positive regulation of transcription elongation from RNA polymerase II promoter	23	23	22	19
GO:0034314//Arp2/3 complex-mediated actin nucleation	23	30	29	26
GO:0035435//phosphate ion transmembrane transport	23	24	25	24
GO:0042273//ribosomal large subunit biogenesis	23	21	20	21
GO:0051453//regulation of intracellular pH	23	24	21	24
GO:0060548//negative regulation of cell death	23	24	23	21
GO:2000012//regulation of auxin polar transport	23	27	26	23
GO:0000381//regulation of alternative mRNA splicing, via spliceosome	22	23	23	23
GO:0006807//nitrogen compound metabolic process	22	24	24	23
GO:0009638//phototropism	22	26	23	26
GO:0016480//negative regulation of transcription by RNA polymerase III	22	31	24	25

## Sheet: Cellular compenent
Supplementary Table 4: Distribution of unigenes in four different tissues of Trapa L. of different Gene Ontology
Gene Ontology items	Counts in FR	Counts in LF	Counts in RT	Counts in ST
GO:0016021//integral component of membrane	14167	14135	14270	14307
GO:0005634//nucleus	4942	4959	5031	5029
GO:0005737//cytoplasm	2055	2067	2090	2072
GO:0005886//plasma membrane	1052	1055	1033	1065
GO:0005840//ribosome	860	787	805	828
GO:0005829//cytosol	758	751	750	760
GO:0016020//membrane	617	622	631	627
GO:0009507//chloroplast	503	493	497	505
GO:0042025//host cell nucleus	461	462	487	475
GO:0005739//mitochondrion	460	459	460	472
GO:0005794//Golgi apparatus	411	406	418	415
GO:0005789//endoplasmic reticulum membrane	395	402	390	398
GO:0005783//endoplasmic reticulum	367	372	381	380
GO:0005576//extracellular region	356	343	361	355
GO:0000139//Golgi membrane	330	331	337	337
GO:0005874//microtubule	232	215	236	229
GO:0005618//cell wall	226	227	230	234
GO:0000786//nucleosome	186	183	192	186
GO:0009535//chloroplast thylakoid membrane	169	164	160	167
GO:0005802//trans-Golgi network	166	165	167	165
GO:0022625//cytosolic large ribosomal subunit	161	147	154	148
GO:0048046//apoplast	159	146	159	155
GO:0005730//nucleolus	147	144	153	144
GO:0005774//vacuolar membrane	147	147	141	150
GO:0005743//mitochondrial inner membrane	138	133	138	138
GO:0005768//endosome	135	132	133	134
GO:0009570//chloroplast stroma	132	132	125	128
GO:0012505//endomembrane system	127	128	130	130
GO:0009506//plasmodesma	126	124	122	128
GO:0005856//cytoskeleton	121	113	121	114
GO:0030136//clathrin-coated vesicle	116	114	119	121
GO:0043231//intracellular membrane-bounded organelle	116	116	117	118
GO:0016592//mediator complex	111	112	113	108
GO:0015935//small ribosomal subunit	109	103	97	109
GO:1990904//ribonucleoprotein complex	105	111	109	116
GO:0000145//exocyst	100	100	103	99
GO:0015934//large ribosomal subunit	99	83	90	88
GO:0022627//cytosolic small ribosomal subunit	99	91	88	95
GO:0005777//peroxisome	95	94	96	92
GO:0005681//spliceosomal complex	89	95	96	94
GO:0030173//integral component of Golgi membrane	80	82	77	77
GO:0005887//integral component of plasma membrane	74	71	72	72
GO:0000932//P-body	73	77	75	77
GO:0030126//COPI vesicle coat	73	72	70	70
GO:0005759//mitochondrial matrix	71	70	73	70
GO:0030176//integral component of endoplasmic reticulum membrane	67	68	63	67
GO:0070469//respirasome	67	71	67	68
GO:0000159//protein phosphatase type 2A complex	66	64	64	65
GO:0016282//eukaryotic 43S preinitiation complex	63	62	61	66
GO:0033290//eukaryotic 48S preinitiation complex	63	62	61	66
GO:0005654//nucleoplasm	61	61	63	58
GO:0016459//myosin complex	58	56	58	57
GO:0005773//vacuole	55	50	52	50
GO:0009523//photosystem II	54	50	45	54
GO:0015629//actin cytoskeleton	54	50	50	51
GO:0030014//CCR4-NOT complex	52	52	52	51
GO:0009522//photosystem I	51	46	42	50
GO:0009941//chloroplast envelope	51	53	50	54
GO:0005694//chromosome	49	47	49	45
GO:0030127//COPII vesicle coat	49	48	51	51
GO:0031201//SNARE complex	48	48	48	48
GO:0033179//proton-transporting V-type ATPase, V0 domain	47	48	49	47
GO:0005643//nuclear pore	46	44	45	46
GO:0005778//peroxisomal membrane	46	51	51	53
GO:0019898//extrinsic component of membrane	46	46	44	46
GO:0005852//eukaryotic translation initiation factor 3 complex	45	45	44	49
GO:0030117//membrane coat	45	50	44	48
GO:0000148//1,3-beta-D-glucan synthase complex	44	45	47	45
GO:0005769//early endosome	44	49	45	47
GO:0030131//clathrin adaptor complex	44	48	45	45
GO:0005669//transcription factor TFIID complex	43	46	44	43
GO:0005839//proteasome core complex	42	40	42	39
GO:0009654//photosystem II oxygen evolving complex	42	41	38	41
GO:0033180//proton-transporting V-type ATPase, V1 domain	41	43	41	44
GO:0005788//endoplasmic reticulum lumen	40	36	35	33
GO:0019005//SCF ubiquitin ligase complex	40	39	39	38
GO:0030015//CCR4-NOT core complex	40	42	41	43
GO:0046540//U4/U6 x U5 tri-snRNP complex	37	38	37	37
GO:0031225//anchored component of membrane	36	35	35	35
GO:0000790//nuclear chromatin	35	32	33	31
GO:0009505//plant-type cell wall	35	34	36	36
GO:0031011//Ino80 complex	35	35	35	34
GO:0000124//SAGA complex	34	34	35	34
GO:0005811//lipid droplet	34	36	38	39
GO:0046658//anchored component of plasma membrane	34	32	34	35
GO:0071013//catalytic step 2 spliceosome	33	35	33	36
GO:0031305//integral component of mitochondrial inner membrane	32	33	34	33
GO:0031969//chloroplast membrane	32	30	32	31
GO:0000151//ubiquitin ligase complex	31	33	30	33
GO:0005665//RNA polymerase II, core complex	31	31	31	32
GO:0000307//cyclin-dependent protein kinase holoenzyme complex	30	31	29	28
GO:0009536//plastid	28	21	25	27
GO:0019773//proteasome core complex, alpha-subunit complex	28	28	28	27
GO:0000502//proteasome complex	26	26	25	26
GO:0005801//cis-Golgi network	26	27	29	25
GO:0005905//clathrin-coated pit	26	22	23	23
GO:0005956//protein kinase CK2 complex	26	26	28	27
GO:0008180//COP9 signalosome	26	29	30	30
GO:0008541//proteasome regulatory particle, lid subcomplex	26	26	27	26
GO:0009705//plant-type vacuole membrane	26	25	25	24
GO:0016602//CCAAT-binding factor complex	26	22	23	24
GO:0000178//exosome (RNase complex)	25	25	26	26
GO:0005667//transcription regulator complex	25	26	25	27
GO:0005741//mitochondrial outer membrane	25	25	24	24
GO:0009317//acetyl-CoA carboxylase complex	25	24	25	25
GO:0030134//COPII-coated ER to Golgi transport vesicle	25	25	24	25
GO:0005747//mitochondrial respiratory chain complex I	24	25	25	23
GO:0030008//TRAPP complex	24	24	25	26
GO:0030130//clathrin coat of trans-Golgi network vesicle	24	24	25	25
GO:0030132//clathrin coat of coated pit	24	24	25	25
GO:0031966//mitochondrial membrane	24	21	24	20
GO:0045261//proton-transporting ATP synthase complex, catalytic core F(1)	24	23	25	21
GO:0000220//vacuolar proton-transporting V-type ATPase, V0 domain	23	23	24	23
GO:0000813//ESCRT I complex	23	23	24	23
GO:0005750//mitochondrial respiratory chain complex III	23	24	23	25
GO:0005782//peroxisomal matrix	23	24	22	26
GO:0005885//Arp2/3 protein complex	23	30	29	26
GO:0000276//mitochondrial proton-transporting ATP synthase complex, coupling factor F(o)	22	23	22	22
GO:0000439//transcription factor TFIIH core complex	22	23	22	22
GO:0005685//U1 snRNP	21	20	21	22
GO:0005758//mitochondrial intermembrane space	21	21	20	20
GO:0070449//elongin complex	21	20	21	19
GO:0005838//proteasome regulatory particle	20	22	23	22
GO:0008540//proteasome regulatory particle, base subcomplex	20	20	20	19
GO:0016471//vacuolar proton-transporting V-type ATPase complex	20	20	21	20
GO:0017053//transcription repressor complex	20	19	19	19
GO:0030286//dynein complex	20	22	23	21
GO:0032040//small-subunit processome	20	19	21	20
GO:0032580//Golgi cisterna membrane	20	23	21	22
GO:0070652//HAUS complex	20	20	20	20
GO:0089701//U2AF complex	20	20	20	20
GO:0005615//extracellular space	19	22	21	22
GO:0005666//RNA polymerase III complex	19	20	19	21
GO:0005793//endoplasmic reticulum-Golgi intermediate compartment	19	18	19	18
GO:0005938//cell cortex	19	17	20	18
GO:0009538//photosystem I reaction center	19	19	18	20
GO:0009579//thylakoid	19	18	16	19
GO:0030124//AP-4 adaptor complex	19	20	19	22
GO:0031461//cullin-RING ubiquitin ligase complex	19	18	17	18
GO:0005675//transcription factor TFIIH holo complex	18	19	18	18
GO:0005688//U6 snRNP	18	18	18	17
GO:0005784//Sec61 translocon complex	18	19	18	19
GO:0009331//glycerol-3-phosphate dehydrogenase complex	18	18	16	17
GO:0016607//nuclear speck	18	20	19	19
GO:0030663//COPI-coated vesicle membrane	18	18	18	17
GO:0005819//spindle	17	18	18	19
GO:0005834//heterotrimeric G-protein complex	17	21	19	21
GO:0009512//cytochrome b6f complex	17	17	17	17
GO:0032432//actin filament bundle	17	20	20	18
GO:0035658//Mon1-Ccz1 complex	17	19	17	16
GO:0042721//TIM22 mitochondrial import inner membrane insertion complex	17	18	18	17
GO:0046695//SLIK (SAGA-like) complex	17	17	17	17
GO:0071540//eukaryotic translation initiation factor 3 complex, eIF3e	17	16	16	16
GO:0000275//mitochondrial proton-transporting ATP synthase complex, catalytic sector F(1)	16	16	16	16
GO:0005786//signal recognition particle, endoplasmic reticulum targeting	16	16	17	17
GO:0016272//prefoldin complex	16	15	16	16
GO:0030687//preribosome, large subunit precursor	16	15	15	16
GO:0070461//SAGA-type complex	16	17	18	17
GO:0005680//anaphase-promoting complex	15	19	18	18
GO:0010494//cytoplasmic stress granule	15	17	17	18
GO:0016281//eukaryotic translation initiation factor 4F complex	15	15	16	17
GO:0030658//transport vesicle membrane	15	17	15	15
GO:0032991//protein-containing complex	15	17	18	18
GO:0042765//GPI-anchor transamidase complex	15	15	15	15
GO:0072546//ER membrane protein complex	15	17	18	18
GO:0000015//phosphopyruvate hydratase complex	14	15	15	14
GO:0005682//U5 snRNP	14	14	14	15
GO:0005689//U12-type spliceosomal complex	14	15	15	16
GO:0005849//mRNA cleavage factor complex	14	14	15	15
GO:0017119//Golgi transport complex	14	14	15	16
GO:0030121//AP-1 adaptor complex	14	14	14	14
GO:0031902//late endosome membrane	14	12	13	14
GO:0031982//vesicle	14	12	14	14
GO:0045263//proton-transporting ATP synthase complex, coupling factor F(o)	14	11	12	11
GO:0000325//plant-type vacuole	13	13	12	14
GO:0005787//signal peptidase complex	13	14	13	13
GO:0012507//ER to Golgi transport vesicle membrane	13	14	14	14
GO:0030915//Smc5-Smc6 complex	13	13	13	14
GO:0070971//endoplasmic reticulum exit site	13	14	15	16
GO:0071011//precatalytic spliceosome	13	13	13	14
GO:1990429//peroxisomal importomer complex	13	16	15	16
GO:0000123//histone acetyltransferase complex	12	11	12	13
GO:0000347//THO complex	12	14	13	13
GO:0000776//kinetochore	12	11	11	12
GO:0000814//ESCRT II complex	12	15	11	12
GO:0005732//small nucleolar ribonucleoprotein complex	12	12	12	12
GO:0005871//kinesin complex	12	10	12	12
GO:0008278//cohesin complex	12	13	13	13
GO:0019867//outer membrane	12	12	12	12
GO:0035101//FACT complex	12	10	12	10
GO:0071439//clathrin complex	12	12	13	13
GO:0000922//spindle pole	11	12	11	12
GO:0005635//nuclear envelope	11	10	11	10
GO:0005762//mitochondrial large ribosomal subunit	11	11	11	11
GO:0005765//lysosomal membrane	11	12	12	12
GO:0005815//microtubule organizing center	11	12	11	11
GO:0005854//nascent polypeptide-associated complex	11	11	10	11
GO:0005960//glycine cleavage complex	11	11	9	11
GO:0009501//amyloplast	11	11	11	11
GO:0009534//chloroplast thylakoid	11	11	11	12
GO:0030139//endocytic vesicle	11	11	11	12
GO:0030904//retromer complex	11	11	10	10
GO:0030906//retromer, cargo-selective complex	11	11	9	9
GO:0031510//SUMO activating enzyme complex	11	12	13	12
GO:0070772//PAS complex	11	12	10	11
GO:1990726//Lsm1-7-Pat1 complex	11	11	11	11
GO:0000228//nuclear chromosome	10	8	10	9
GO:0005672//transcription factor TFIIA complex	10	10	10	10
GO:0005736//RNA polymerase I complex	10	10	10	10
GO:0005764//lysosome	10	13	11	13
GO:0005771//multivesicular body	10	9	10	10
GO:0005779//integral component of peroxisomal membrane	10	10	9	10
GO:0005967//mitochondrial pyruvate dehydrogenase complex	10	9	11	11
GO:0016593//Cdc73/Paf1 complex	10	9	9	9
GO:0030532//small nuclear ribonucleoprotein complex	10	9	9	9
GO:0031410//cytoplasmic vesicle	10	11	11	11
GO:0031519//PcG protein complex	10	10	10	10
GO:0031931//TORC1 complex	10	10	10	10
GO:0071004//U2-type prespliceosome	10	9	10	11
GO:0000118//histone deacetylase complex	9	9	9	9
GO:0005742//mitochondrial outer membrane translocase complex	9	9	9	9
GO:0009330//DNA topoisomerase type II (double strand cut, ATP-hydrolyzing) complex	9	8	9	10
GO:0009360//DNA polymerase III complex	9	8	9	9
GO:0009706//chloroplast inner membrane	9	10	10	10
GO:0030880//RNA polymerase complex	9	9	9	7
GO:0034045//phagophore assembly site membrane	9	9	9	9
GO:0048500//signal recognition particle	9	9	9	9
GO:0000221//vacuolar proton-transporting V-type ATPase, V1 domain	8	7	7	8
GO:0000808//origin recognition complex	8	9	9	8
GO:0000815//ESCRT III complex	8	7	8	8
GO:0005663//DNA replication factor C complex	8	8	8	7
GO:0005686//U2 snRNP	8	8	8	10
GO:0005746//mitochondrial respirasome	8	7	8	7
GO:0005832//chaperonin-containing T-complex	8	8	8	8
GO:0005853//eukaryotic translation elongation factor 1 complex	8	9	9	9
GO:0009368//endopeptidase Clp complex	8	9	9	10
GO:0009986//cell surface	8	10	11	11
GO:0010008//endosome membrane	8	8	8	8
GO:0010287//plastoglobule	8	8	8	8
GO:0030659//cytoplasmic vesicle membrane	8	7	7	7
GO:0031083//BLOC-1 complex	8	8	8	8
GO:0031359//integral component of chloroplast outer membrane	8	8	8	7
GO:0031417//NatC complex	8	8	8	9
GO:0031965//nuclear membrane	8	8	7	8
GO:0042555//MCM complex	8	11	9	9
GO:0042651//thylakoid membrane	8	7	8	8
GO:0042788//polysomal ribosome	8	7	6	7
GO:0048471//perinuclear region of cytoplasm	8	10	11	11
GO:0070062//extracellular exosome	8	7	7	7
GO:0097526//spliceosomal tri-snRNP complex	8	8	8	9
GO:1904423//dehydrodolichyl diphosphate synthase complex	8	8	8	9
GO:1990316//Atg1/ULK1 kinase complex	8	8	8	8
GO:0000176//nuclear exosome (RNase complex)	7	7	7	7
GO:0000243//commitment complex	7	6	7	8
GO:0000306//extrinsic component of vacuolar membrane	7	7	7	7
GO:0005740//mitochondrial envelope	7	7	7	7
GO:0005744//TIM23 mitochondrial import inner membrane translocase complex	7	7	7	7
GO:0005846//nuclear cap binding complex	7	9	7	8
GO:0008250//oligosaccharyltransferase complex	7	7	7	7
GO:0009504//cell plate	7	7	7	8
GO:0009509//chromoplast	7	6	6	7
GO:0009707//chloroplast outer membrane	7	7	7	7
GO:0022626//cytosolic ribosome	7	5	3	4
GO:0030123//AP-3 adaptor complex	7	6	7	8
GO:0031314//extrinsic component of mitochondrial inner membrane	7	8	8	8
GO:0031597//cytosolic proteasome complex	7	7	7	7
GO:0033176//proton-transporting V-type ATPase complex	7	7	7	7
GO:0035145//exon-exon junction complex	7	7	9	8
GO:0048188//Set1C/COMPASS complex	7	7	7	7
GO:0071007//U2-type catalytic step 2 spliceosome	7	8	7	8
GO:0080008//Cul4-RING E3 ubiquitin ligase complex	7	6	7	7
GO:0090406//pollen tube	7	7	7	7
GO:0000127//transcription factor TFIIIC complex	6	6	6	6
GO:0000407//phagophore assembly site	6	7	6	6
GO:0000938//GARP complex	6	6	6	6
GO:0005785//signal recognition particle receptor complex	6	6	4	6
GO:0005797//Golgi medial cisterna	6	6	6	6
GO:0005845//mRNA cap binding complex	6	6	6	6
GO:0005968//Rab-protein geranylgeranyltransferase complex	6	6	6	6
GO:0008290//F-actin capping protein complex	6	6	7	7
GO:0008352//katanin complex	6	5	5	6
GO:0009349//riboflavin synthase complex	6	7	7	5
GO:0009524//phragmoplast	6	7	7	7
GO:0030122//AP-2 adaptor complex	6	6	6	6
GO:0030956//glutamyl-tRNA(Gln) amidotransferase complex	6	6	6	6
GO:0031012//extracellular matrix	6	6	5	5
GO:0031595//nuclear proteasome complex	6	6	6	6
GO:0031977//thylakoid lumen	6	5	6	5
GO:0033178//proton-transporting two-sector ATPase complex, catalytic domain	6	7	6	6
GO:0033263//CORVET complex	6	4	5	6
GO:0034098//VCP-NPL4-UFD1 AAA ATPase complex	6	6	6	6
GO:0042597//periplasmic space	6	7	7	6
GO:0043564//Ku70:Ku80 complex	6	6	4	5
GO:0045277//respiratory chain complex IV	6	4	5	6
GO:0070545//PeBoW complex	6	5	5	5
GO:0070860//RNA polymerase I core factor complex	6	5	5	6
GO:1990745//EARP complex	6	7	7	6
GO:0000506//glycosylphosphatidylinositol-N-acetylglucosaminyltransferase (GPI-GnT) complex	5	5	5	5
GO:0000974//Prp19 complex	5	7	6	6
GO:0008274//gamma-tubulin ring complex	5	6	5	5

## Sheet: Molecular function
Supplementary Table 4: Distribution of unigenes in four different tissues of Trapa L. of different Gene Ontology
Gene Ontology items	Counts in FR	Counts in LF	Counts in RT	Counts in ST
GO:0005524//ATP binding	7048	7088	7154	7135
GO:0046872//metal ion binding	2960	2904	2935	2940
GO:0003677//DNA binding	2909	2878	2939	2925
GO:0004672//protein kinase activity	2425	2444	2479	2451
GO:0003723//RNA binding	2013	2020	2005	2015
GO:0008270//zinc ion binding	1752	1768	1761	1773
GO:0003700//DNA-binding transcription factor activity	1615	1627	1649	1664
GO:0004674//protein serine/threonine kinase activity	1553	1571	1579	1598
GO:0003676//nucleic acid binding	1107	1095	1123	1114
GO:0003735//structural constituent of ribosome	1023	937	958	984
GO:0005525//GTP binding	919	912	935	918
GO:0043565//sequence-specific DNA binding	907	901	918	933
GO:0016491//oxidoreductase activity	862	850	875	870
GO:0005509//calcium ion binding	860	851	856	868
GO:0016787//hydrolase activity	804	832	826	832
GO:0003924//GTPase activity	704	692	711	703
GO:0046983//protein dimerization activity	665	676	716	703
GO:0003824//catalytic activity	617	628	625	630
GO:0022857//transmembrane transporter activity	567	563	579	576
GO:0020037//heme binding	496	477	494	495
GO:0016887//ATPase activity	472	479	468	486
GO:0000287//magnesium ion binding	460	454	461	448
GO:0005506//iron ion binding	457	455	465	455
GO:0016757//transferase activity, transferring glycosyl groups	432	431	445	428
GO:0008168//methyltransferase activity	402	395	400	400
GO:0004553//hydrolase activity, hydrolyzing O-glycosyl compounds	389	394	396	393
GO:0016740//transferase activity	382	385	391	389
GO:0016301//kinase activity	376	371	388	373
GO:0005516//calmodulin binding	375	383	380	378
GO:0004722//protein serine/threonine phosphatase activity	364	370	384	374
GO:0004842//ubiquitin-protein transferase activity	362	369	363	362
GO:0016705//oxidoreductase activity, acting on paired donors, with incorporation or reduction of molecular oxygen	333	325	341	329
GO:0043531//ADP binding	322	316	322	326
GO:0004252//serine-type endopeptidase activity	274	272	280	278
GO:0004497//monooxygenase activity	262	248	264	255
GO:0008289//lipid binding	260	251	253	260
GO:0004190//aspartic-type endopeptidase activity	256	269	266	260
GO:0003743//translation initiation factor activity	254	256	258	262
GO:0051287//NAD binding	252	238	242	234
GO:0030246//carbohydrate binding	249	245	242	247
GO:0009055//electron transfer activity	221	222	222	229
GO:0008017//microtubule binding	214	205	212	210
GO:0051082//unfolded protein binding	213	221	225	218
GO:0004601//peroxidase activity	209	196	204	206
GO:0050661//NADP binding	204	190	194	190
GO:0004386//helicase activity	198	200	203	202
GO:0003712//transcription coregulator activity	186	183	184	189
GO:0030170//pyridoxal phosphate binding	184	186	185	188
GO:0042626//ATPase-coupled transmembrane transporter activity	184	186	177	195
GO:0003779//actin binding	182	164	185	174
GO:0003746//translation elongation factor activity	174	155	159	157
GO:0046982//protein heterodimerization activity	174	175	181	172
GO:0061630//ubiquitin protein ligase activity	173	174	175	168
GO:0050660//flavin adenine dinucleotide binding	170	176	164	171
GO:0003729//mRNA binding	169	169	168	176
GO:0016747//transferase activity, transferring acyl groups other than amino-acyl groups	163	164	157	170
GO:0005507//copper ion binding	159	154	160	155
GO:0016758//transferase activity, transferring hexosyl groups	158	160	165	166
GO:0015297//antiporter activity	152	147	160	147
GO:0016874//ligase activity	150	151	152	151
GO:0004721//phosphoprotein phosphatase activity	146	156	148	153
GO:0003777//microtubule motor activity	145	138	145	139
GO:0016788//hydrolase activity, acting on ester bonds	137	126	135	132
GO:0030276//clathrin binding	136	137	143	145
GO:0140326//ATPase-coupled intramembrane lipid transporter activity	135	133	131	126
GO:0004222//metalloendopeptidase activity	130	124	122	127
GO:0005347//ATP transmembrane transporter activity	129	133	133	137
GO:0005198//structural molecule activity	127	128	123	125
GO:0015035//protein disulfide oxidoreductase activity	125	126	125	129
GO:0005096//GTPase activator activity	123	121	121	123
GO:0016746//transferase activity, transferring acyl groups	122	131	125	128
GO:0003755//peptidyl-prolyl cis-trans isomerase activity	121	121	127	121
GO:0030247//polysaccharide binding	118	118	104	120
GO:0003682//chromatin binding	116	114	119	118
GO:0005545//1-phosphatidylinositol binding	114	111	117	119
GO:0003872//6-phosphofructokinase activity	112	89	95	93
GO:0042910//xenobiotic transmembrane transporter activity	111	107	120	107
GO:0004725//protein tyrosine phosphatase activity	110	114	117	114
GO:0036459//thiol-dependent ubiquitinyl hydrolase activity	110	105	113	112
GO:0016620//oxidoreductase activity, acting on the aldehyde or oxo group of donors, NAD or NADP as acceptor	109	102	97	95
GO:0015078//proton transmembrane transporter activity	107	105	107	104
GO:0051015//actin filament binding	106	117	117	114
GO:0010181//FMN binding	105	113	100	109
GO:0004857//enzyme inhibitor activity	104	99	102	105
GO:0005484//SNAP receptor activity	104	108	107	112
GO:0016702//oxidoreductase activity, acting on single donors with incorporation of molecular oxygen, incorporation of two atoms of oxygen	102	114	105	109
GO:0003951//NAD+ kinase activity	101	110	111	107
GO:0071949//FAD binding	101	98	100	97
GO:0008080//N-acetyltransferase activity	100	102	104	100
GO:0051537//2 iron, 2 sulfur cluster binding	100	104	104	104
GO:0004707//MAP kinase activity	99	101	100	98
GO:0003899//DNA-directed 5'-3' RNA polymerase activity	97	98	99	98
GO:0000977//RNA polymerase II transcription regulatory region sequence-specific DNA binding	96	113	118	117
GO:0008536//Ran GTPase binding	95	96	92	96
GO:0008138//protein tyrosine/serine/threonine phosphatase activity	93	98	101	98
GO:0004185//serine-type carboxypeptidase activity	92	85	89	90
GO:0005200//structural constituent of cytoskeleton	91	77	91	81
GO:0016779//nucleotidyltransferase activity	91	94	93	94
GO:0019843//rRNA binding	91	82	85	86
GO:0004675//transmembrane receptor protein serine/threonine kinase activity	88	86	88	86
GO:0019706//protein-cysteine S-palmitoyltransferase activity	88	87	82	88
GO:0008234//cysteine-type peptidase activity	86	85	92	87
GO:0051539//4 iron, 4 sulfur cluster binding	83	79	81	79
GO:0061631//ubiquitin conjugating enzyme activity	81	81	84	83
GO:0004427//inorganic diphosphatase activity	80	90	87	89
GO:0030599//pectinesterase activity	79	78	78	79
GO:0042578//phosphoric ester hydrolase activity	77	73	82	72
GO:0045330//aspartyl esterase activity	77	76	76	77
GO:0003680//AT DNA binding	76	70	78	74
GO:0004402//histone acetyltransferase activity	72	64	69	73
GO:0015267//channel activity	70	64	70	67
GO:0047262//polygalacturonate 4-alpha-galacturonosyltransferase activity	70	70	74	76
GO:0003690//double-stranded DNA binding	69	67	69	68
GO:0004650//polygalacturonase activity	69	64	71	66
GO:0004724//magnesium-dependent protein serine/threonine phosphatase activity	68	68	74	69
GO:0019888//protein phosphatase regulator activity	68	67	67	68
GO:0003774//motor activity	67	68	70	68
GO:0004565//beta-galactosidase activity	67	65	69	71
GO:0008233//peptidase activity	67	69	69	69
GO:0015079//potassium ion transmembrane transporter activity	67	66	69	65
GO:0042393//histone binding	66	63	65	64
GO:0000149//SNARE binding	65	61	62	62
GO:0042803//protein homodimerization activity	65	66	66	64
GO:0043130//ubiquitin binding	65	68	68	64
GO:0005216//ion channel activity	64	63	63	65
GO:0008236//serine-type peptidase activity	64	64	66	63
GO:0008324//cation transmembrane transporter activity	64	64	63	62
GO:0004743//pyruvate kinase activity	63	59	62	58
GO:0030955//potassium ion binding	63	59	62	58
GO:0031072//heat shock protein binding	63	71	72	68
GO:0031683//G-protein beta/gamma-subunit complex binding	63	61	67	68
GO:0004805//trehalose-phosphatase activity	61	65	64	67
GO:0016762//xyloglucan:xyloglucosyl transferase activity	61	60	62	65
GO:0046961//proton-transporting ATPase activity, rotational mechanism	61	64	63	62
GO:0000166//nucleotide binding	60	64	61	61
GO:0004864//protein phosphatase inhibitor activity	60	63	63	65
GO:0005388//calcium transmembrane transporter activity, phosphorylative mechanism	60	62	60	62
GO:0043022//ribosome binding	60	65	64	64
GO:0019829//ATPase-coupled cation transmembrane transporter activity	59	72	60	63
GO:0000155//phosphorelay sensor kinase activity	58	60	59	60
GO:0004298//threonine-type endopeptidase activity	58	55	57	54
GO:0016853//isomerase activity	55	52	59	56
GO:0016760//cellulose synthase (UDP-forming) activity	54	53	56	54
GO:0031418//L-ascorbic acid binding	54	54	56	54
GO:0038023//signaling receptor activity	54	57	55	57
GO:0000049//tRNA binding	53	55	57	59
GO:0003993//acid phosphatase activity	53	49	53	48
GO:0008553//proton-exporting ATPase activity, phosphorylative mechanism	53	51	46	55
GO:0070006//metalloaminopeptidase activity	53	48	46	52
GO:0003684//damaged DNA binding	52	52	49	50
GO:0003724//RNA helicase activity	52	54	55	56
GO:0016791//phosphatase activity	51	50	53	53
GO:0018024//histone-lysine N-methyltransferase activity	51	48	49	48
GO:0051087//chaperone binding	51	52	54	49
GO:0010427//abscisic acid binding	50	55	51	54
GO:0015095//magnesium ion transmembrane transporter activity	50	55	51	53
GO:0050664//oxidoreductase activity, acting on NAD(P)H, oxygen as acceptor	50	44	50	44
GO:0004843//thiol-dependent ubiquitin-specific protease activity	49	52	55	54
GO:0016168//chlorophyll binding	49	43	39	46
GO:0016538//cyclin-dependent protein serine/threonine kinase regulator activity	49	53	53	53
GO:0033926//glycopeptide alpha-N-acetylgalactosaminidase activity	49	48	52	49
GO:0051213//dioxygenase activity	49	42	52	52
GO:0031625//ubiquitin protein ligase binding	48	47	46	46
GO:0003697//single-stranded DNA binding	47	46	46	46
GO:0003714//transcription corepressor activity	47	47	51	48
GO:0004652//polynucleotide adenylyltransferase activity	47	50	40	44
GO:0008483//transaminase activity	47	44	44	47
GO:0032440//2-alkenal reductase [NAD(P)+] activity	47	47	46	49
GO:0001228//DNA-binding transcription activator activity, RNA polymerase II-specific	46	43	47	38
GO:0004519//endonuclease activity	46	40	44	42
GO:0008137//NADH dehydrogenase (ubiquinone) activity	46	42	44	43
GO:0030976//thiamine pyrophosphate binding	46	39	44	38
GO:0003860//3-hydroxyisobutyryl-CoA hydrolase activity	45	45	44	43
GO:0003978//UDP-glucose 4-epimerase activity	45	49	49	52
GO:0004143//diacylglycerol kinase activity	45	45	53	45
GO:0009931//calcium-dependent protein serine/threonine kinase activity	45	44	43	42
GO:0015171//amino acid transmembrane transporter activity	45	48	48	51
GO:0015299//solute:proton antiporter activity	45	45	44	41
GO:0003843//1,3-beta-D-glucan synthase activity	44	45	47	45
GO:0004713//protein tyrosine kinase activity	44	42	45	44
GO:0016829//lyase activity	44	53	45	50
GO:0046933//proton-transporting ATP synthase activity, rotational mechanism	44	44	44	42
GO:0051536//iron-sulfur cluster binding	44	46	44	46
GO:0004176//ATP-dependent peptidase activity	43	46	43	48
GO:0004471//malate dehydrogenase (decarboxylating) (NAD+) activity	43	39	45	39
GO:0000978//RNA polymerase II cis-regulatory region sequence-specific DNA binding	42	44	47	45
GO:0015165//pyrimidine nucleotide-sugar transmembrane transporter activity	42	44	43	43
GO:0016157//sucrose synthase activity	42	38	41	41
GO:0016161//beta-amylase activity	42	41	47	44
GO:0102229//amylopectin maltohydrolase activity	42	41	47	44
GO:0000062//fatty-acyl-CoA binding	41	43	44	43
GO:0004518//nuclease activity	41	39	37	38
GO:0008237//metallopeptidase activity	41	40	43	42
GO:0008810//cellulase activity	41	36	37	39
GO:0016773//phosphotransferase activity, alcohol group as acceptor	41	36	47	42
GO:0045548//phenylalanine ammonia-lyase activity	41	39	38	44
GO:0045735//nutrient reservoir activity	41	36	41	41
GO:0047938//glucose-6-phosphate 1-epimerase activity	41	43	46	43
GO:0003950//NAD+ ADP-ribosyltransferase activity	40	40	49	42
GO:0004197//cysteine-type endopeptidase activity	40	36	40	37
GO:0004345//glucose-6-phosphate dehydrogenase activity	40	37	41	39
GO:0008081//phosphoric diester hydrolase activity	40	40	36	38
GO:0030234//enzyme regulator activity	40	40	41	39
GO:0046873//metal ion transmembrane transporter activity	40	34	42	37
GO:0048038//quinone binding	40	36	37	39
GO:0005544//calcium-dependent phospholipid binding	39	40	40	39
GO:0019901//protein kinase binding	39	40	39	41
GO:0030145//manganese ion binding	39	39	37	38
GO:0004177//aminopeptidase activity	38	37	38	38
GO:0008964//phosphoenolpyruvate carboxylase activity	38	32	37	33
GO:0051538//3 iron, 4 sulfur cluster binding	38	40	31	30
GO:0005102//signaling receptor binding	37	38	38	38
GO:0008121//ubiquinol-cytochrome-c reductase activity	37	39	39	42
GO:0008308//voltage-gated anion channel activity	37	36	36	35
GO:0009982//pseudouridine synthase activity	37	42	39	39
GO:0016765//transferase activity, transferring alkyl or aryl (other than methyl) groups	37	38	39	39
GO:0016831//carboxy-lyase activity	37	31	33	30
GO:0047334//diphosphate-fructose-6-phosphate 1-phosphotransferase activity	37	24	28	25
GO:0008374//O-acyltransferase activity	36	36	34	39
GO:0016709//oxidoreductase activity, acting on paired donors, with incorporation or reduction of molecular oxygen, NAD(P)H as one donor, and incorporation of one atom of oxygen	36	34	38	36
GO:0003756//protein disulfide isomerase activity	35	34	35	38
GO:0003958//NADPH-hemoprotein reductase activity	35	38	38	37
GO:0004144//diacylglycerol O-acyltransferase activity	35	42	34	40
GO:0004630//phospholipase D activity	35	35	34	34
GO:0005315//inorganic phosphate transmembrane transporter activity	35	36	36	34
GO:0015276//ligand-gated ion channel activity	35	34	36	33
GO:0070290//N-acylphosphatidylethanolamine-specific phospholipase D activity	35	35	34	34
GO:0003844//1,4-alpha-glucan branching enzyme activity	34	39	35	37
GO:0004332//fructose-bisphosphate aldolase activity	34	33	34	31
GO:0008171//O-methyltransferase activity	34	35	35	37
GO:0015385//sodium:proton antiporter activity	34	33	34	30
GO:0043169//cation binding	34	40	36	38
GO:0003989//acetyl-CoA carboxylase activity	33	32	32	33
GO:0004175//endopeptidase activity	33	32	34	31
GO:0005548//phospholipid transporter activity	33	37	34	41
GO:0008173//RNA methyltransferase activity	33	32	33	34
GO:0019887//protein kinase regulator activity	33	33	35	33
GO:0000250//lanosterol synthase activity	32	34	36	37
GO:0004664//prephenate dehydratase activity	32	30	26	26
GO:0017056//structural constituent of nuclear pore	32	30	30	33
GO:0030570//pectate lyase activity	32	25	29	32
GO:0035091//phosphatidylinositol binding	32	30	29	30
GO:0042300//beta-amyrin synthase activity	32	34	36	37
GO:0047769//arogenate dehydratase activity	32	30	26	26
GO:0051787//misfolded protein binding	32	38	37	36
GO:0003871//5-methyltetrahydropteroyltriglutamate-homocysteine S-methyltransferase activity	31	33	31	33
GO:0005086//ARF guanyl-nucleotide exchange factor activity	31	32	33	32
GO:0016307//phosphatidylinositol phosphate kinase activity	31	30	31	30
GO:0016616//oxidoreductase activity, acting on the CH-OH group of donors, NAD or NADP as acceptor	31	31	32	34
GO:0016780//phosphotransferase activity, for other substituted phosphate groups	31	30	30	31
GO:0080048//GDP-D-glucose phosphorylase activity	31	30	30	30
GO:0044183//protein folding chaperone	30	35	35	33
GO:0004739//pyruvate dehydrogenase (acetyl-transferring) activity	29	30	31	31
GO:0005249//voltage-gated potassium channel activity	29	29	28	29
GO:0008047//enzyme activator activity	29	28	29	28
GO:0070628//proteasome binding	29	29	29	28
GO:0003841//1-acylglycerol-3-phosphate O-acyltransferase activity	28	29	28	28
GO:0003887//DNA-directed DNA polymerase activity	28	30	31	27
GO:0003997//acyl-CoA oxidase activity	28	29	29	28
GO:0004525//ribonuclease III activity	28	29	30	27
GO:0016308//1-phosphatidylinositol-4-phosphate 5-kinase activity	28	30	31	31
GO:0033188//sphingomyelin synthase activity	28	28	27	26
GO:0045140//inositol phosphoceramide synthase activity	28	28	27	26
GO:0047493//ceramide cholinephosphotransferase activity	28	28	27	26
GO:0004523//RNA-DNA hybrid ribonuclease activity	27	28	28	26
GO:0008408//3'-5' exonuclease activity	27	30	30	30
GO:0016298//lipase activity	27	31	29	29
GO:0047325//inositol tetrakisphosphate 1-kinase activity	27	29	29	30
GO:0052725//inositol-1,3,4-trisphosphate 6-kinase activity	27	29	29	30
GO:0052726//inositol-1,3,4-trisphosphate 5-kinase activity	27	29	29	30
GO:0070008//serine-type exopeptidase activity	27	29	29	27
GO:0004129//cytochrome-c oxidase activity	26	21	24	28
GO:0004356//glutamate-ammonia ligase activity	26	23	26	24
GO:0004421//hydroxymethylglutaryl-CoA synthase activity	26	26	26	26
GO:0004535//poly(A)-specific ribonuclease activity	26	26	27	26
GO:0004560//alpha-L-fucosidase activity	26	24	24	23
GO:0005546//phosphatidylinositol-4,5-bisphosphate binding	26	22	23	23
GO:0009678//pyrophosphate hydrolysis-driven proton transmembrane transporter activity	26	26	26	26
GO:0016627//oxidoreductase activity, acting on the CH-CH group of donors	26	27	26	26
GO:0030060//L-malate dehydrogenase activity	26	22	24	25
GO:0032050//clathrin heavy chain binding	26	22	23	23
GO:0032549//ribonucleoside binding	26	26	26	27
GO:0061608//nuclear import signal receptor activity	26	29	27	29
GO:0002161//aminoacyl-tRNA editing activity	25	26	25	28
GO:0003849//3-deoxy-7-phosphoheptulonate synthase activity	25	22	23	23
GO:0004097//catechol oxidase activity	25	28	28	28
GO:0004396//hexokinase activity	25	26	27	28
GO:0005536//glucose binding	25	26	27	28
GO:0008420//RNA polymerase II CTD heptapeptide repeat phosphatase activity	25	28	28	28
GO:0015369//calcium:proton antiporter activity	25	26	24	25
GO:0046914//transition metal ion binding	25	22	23	23
GO:0046923//ER retention sequence binding	25	22	24	23
GO:0052716//hydroquinone:oxygen oxidoreductase activity	25	21	28	26
GO:0004089//carbonate dehydratase activity	24	25	26	25
GO:0017025//TBP-class protein binding	24	25	25	26
GO:0030983//mismatched DNA binding	24	22	23	22
GO:0048040//UDP-glucuronate decarboxylase activity	24	25	24	20
GO:0070180//large ribosomal subunit rRNA binding	24	22	22	22
GO:0003987//acetate-CoA ligase activity	23	30	27	27
GO:0004478//methionine adenosyltransferase activity	23	21	20	19
