# Supplementary material for: Integrative Analysis of the Transcriptome and Metabolome Reveals Genes Involved in Phenylpropanoid and Flavonoid Biosynthesis in the Trapa bispinosa Roxb
Source: Front Plant Sci. 2022 Jul 7;13:913265. doi: 10.3389/fpls.2022.913265 (PMC9302371; doi:10.3389/fpls.2022.913265)
Supplement: Supplementary file 1 [file Data_Sheet_1.zip › Supplementary Materials/Supplementary Table 6.xlsx]

## Sheet: Table S6
Supplementary Table 6: Distribution of transcripts in four different tissues of Trapa bispinosa of different KEGG pathway
KEGG pathway	Number of transcripts in FR	Number of transcripts in LF	Number of transcripts in RT	Number of transcripts in ST
ko04075//Plant hormone signal transduction	1765	1767	1811	1796
ko03013//RNA transport	1678	1661	1694	1695
ko04626//Plant-pathogen interaction	1452	1441	1477	1452
ko04016//MAPK signaling pathway - plant	1409	1379	1410	1386
ko03040//Spliceosome	1372	1407	1421	1406
ko03010//Ribosome	1355	1269	1293	1321
ko01230//Biosynthesis of amino acids	1279	1266	1250	1253
ko01200//Carbon metabolism	1274	1244	1265	1249
ko03015//mRNA surveillance pathway	1231	1230	1233	1257
ko04141//Protein processing in endoplasmic reticulum	1216	1250	1258	1267
ko04144//Endocytosis	1164	1183	1184	1177
ko00500//Starch and sucrose metabolism	901	901	914	899
ko03018//RNA degradation	869	867	877	880
ko00010//Glycolysis / Gluconeogenesis	766	727	746	725
ko00520//Amino sugar and nucleotide sugar metabolism	730	740	757	747
ko04120//Ubiquitin mediated proteolysis	718	736	734	743
ko00940//Phenylpropanoid biosynthesis	690	672	677	695
ko04712//Circadian rhythm - plant	630	617	640	632
ko04145//Phagosome	616	612	624	615
ko04070//Phosphatidylinositol signaling system	564	567	573	562
ko00190//Oxidative phosphorylation	561	553	567	570
ko00040//Pentose and glucuronate interconversions	545	512	547	534
ko00562//Inositol phosphate metabolism	536	537	543	534
ko00564//Glycerophospholipid metabolism	532	536	540	540
ko03020//RNA polymerase	512	502	509	503
ko00270//Cysteine and methionine metabolism	472	465	473	468
ko00620//Pyruvate metabolism	441	428	440	433
ko00230//Purine metabolism	440	437	447	438
ko00052//Galactose metabolism	432	412	420	429
ko00561//Glycerolipid metabolism	420	434	436	434
ko04146//Peroxisome	411	423	416	425
ko00710//Carbon fixation in photosynthetic organisms	404	376	394	380
ko03008//Ribosome biogenesis in eukaryotes	392	382	405	394
ko00051//Fructose and mannose metabolism	380	357	385	365
ko02010//ABC transporters	350	354	343	365
ko00030//Pentose phosphate pathway	321	296	308	301
ko00511//Other glycan degradation	321	307	313	314
ko00600//Sphingolipid metabolism	319	313	320	321
ko00630//Glyoxylate and dicarboxylate metabolism	319	312	319	326
ko00240//Pyrimidine metabolism	307	315	313	309
ko00071//Fatty acid degradation	288	289	279	283
ko01210//2-Oxocarboxylic acid metabolism	262	259	255	269
ko01212//Fatty acid metabolism	261	265	257	259
ko00020//Citrate cycle (TCA cycle)	252	244	255	252
ko00970//Aminoacyl-tRNA biosynthesis	252	249	248	256
ko00260//Glycine, serine and threonine metabolism	250	249	243	251
ko00592//alpha-Linolenic acid metabolism	250	255	245	249
ko03050//Proteasome	244	240	250	245
ko03022//Basal transcription factors	242	248	253	248
ko00053//Ascorbate and aldarate metabolism	238	242	239	241
ko04136//Autophagy - other	236	256	245	249
ko00900//Terpenoid backbone biosynthesis	235	242	242	246
ko00400//Phenylalanine, tyrosine and tryptophan biosynthesis	234	239	229	234
ko00280//Valine, leucine and isoleucine degradation	230	225	223	226
ko03420//Nucleotide excision repair	224	235	234	237
ko00480//Glutathione metabolism	223	226	227	229
ko00350//Tyrosine metabolism	214	208	205	208
ko00460//Cyanoamino acid metabolism	207	206	204	201
ko00510//N-Glycan biosynthesis	207	201	202	206
ko00330//Arginine and proline metabolism	206	208	211	209
ko00860//Porphyrin and chlorophyll metabolism	204	205	204	206
ko03060//Protein export	199	205	199	203
ko00360//Phenylalanine metabolism	193	189	190	196
ko00531//Glycosaminoglycan degradation	188	182	187	186
ko00941//Flavonoid biosynthesis	186	189	189	195
ko04933//AGE-RAGE signaling pathway in diabetic complications	186	191	195	193
ko00906//Carotenoid biosynthesis	184	190	192	186
ko00250//Alanine, aspartate and glutamate metabolism	182	188	180	182
ko00760//Nicotinate and nicotinamide metabolism	180	192	187	191
ko00195//Photosynthesis	177	172	174	177
ko00640//Propanoate metabolism	172	178	172	176
ko00604//Glycosphingolipid biosynthesis - ganglio series	170	161	168	168
ko04130//SNARE interactions in vesicular transport	164	170	170	174
ko00770//Pantothenate and CoA biosynthesis	162	162	161	163
ko00910//Nitrogen metabolism	161	168	159	160
ko03440//Homologous recombination	159	158	164	160
ko00920//Sulfur metabolism	152	151	163	152
ko00565//Ether lipid metabolism	149	150	147	154
ko00310//Lysine degradation	148	145	147	145
ko03030//DNA replication	145	150	151	152
ko00563//Glycosylphosphatidylinositol (GPI)-anchor biosynthesis	135	136	131	131
ko00410//beta-Alanine metabolism	133	135	131	131
ko03430//Mismatch repair	132	132	136	136
ko00061//Fatty acid biosynthesis	130	129	123	127
ko00130//Ubiquinone and other terpenoid-quinone biosynthesis	128	125	129	133
ko00220//Arginine biosynthesis	128	129	133	139
ko00450//Selenocompound metabolism	128	124	126	127
ko00380//Tryptophan metabolism	123	117	111	121
ko00790//Folate biosynthesis	121	117	119	115
ko00650//Butanoate metabolism	116	114	114	115
ko00062//Fatty acid elongation	115	118	112	118
ko00740//Riboflavin metabolism	115	126	122	122
ko03410//Base excision repair	114	114	114	116
ko01040//Biosynthesis of unsaturated fatty acids	113	118	117	113
ko00514//Other types of O-glycan biosynthesis	109	114	113	116
ko00100//Steroid biosynthesis	108	103	107	105
ko00904//Diterpenoid biosynthesis	96	91	94	97
ko00290//Valine, leucine and isoleucine biosynthesis	87	84	84	86
ko00590//Arachidonic acid metabolism	86	87	86	87
ko00073//Cutin, suberine and wax biosynthesis	85	69	81	77
ko00950//Isoquinoline alkaloid biosynthesis	85	86	88	88
ko00960//Tropane, piperidine and pyridine alkaloid biosynthesis	74	74	74	73
ko00909//Sesquiterpenoid and triterpenoid biosynthesis	68	69	73	75
ko00340//Histidine metabolism	67	70	66	68
ko00261//Monobactam biosynthesis	63	58	55	59
ko00591//Linoleic acid metabolism	63	67	61	60
ko00730//Thiamine metabolism	63	61	65	64
ko00300//Lysine biosynthesis	60	55	51	56
ko00440//Phosphonate and phosphinate metabolism	59	59	58	62
ko00430//Taurine and hypotaurine metabolism	56	55	56	57
ko00670//One carbon pool by folate	54	53	53	53
ko00072//Synthesis and degradation of ketone bodies	49	48	49	49
ko00660//C5-Branched dibasic acid metabolism	49	48	47	48
ko00945//Stilbenoid, diarylheptanoid and gingerol biosynthesis	48	53	53	51
ko00196//Photosynthesis - antenna proteins	43	38	33	41
ko00750//Vitamin B6 metabolism	42	43	43	45
ko00780//Biotin metabolism	37	36	36	35
ko00603//Glycosphingolipid biosynthesis - globo and isoglobo series	35	31	35	37
ko04122//Sulfur relay system	34	35	36	35
ko00908//Zeatin biosynthesis	32	31	32	30
ko00965//Betalain biosynthesis	29	33	31	34
ko00903//Limonene and pinene degradation	27	28	24	27
ko00905//Brassinosteroid biosynthesis	27	30	33	31
ko00943//Isoflavonoid biosynthesis	23	21	23	22
ko03450//Non-homologous end-joining	19	19	17	18
ko00232//Caffeine metabolism	17	16	15	16
ko00944//Flavone and flavonol biosynthesis	15	14	15	16
ko00902//Monoterpenoid biosynthesis	12	14	14	14
ko00785//Lipoic acid metabolism	11	10	10	10
ko00402//Benzoxazinoid biosynthesis	9	9	9	9
ko00515//Mannose type O-glycan biosynthesis	5	5	5	5
ko00942//Anthocyanin biosynthesis	4	4	4	4
ko00901//Indole alkaloid biosynthesis	3	2	2	3
ko00999//Biosynthesis of secondary metabolites - unclassified	3	2	3	2
ko00601//Glycosphingolipid biosynthesis - lacto and neolacto series	2	3	3	3
ko00966//Glucosinolate biosynthesis	2	2	2	2
ko01502//Vancomycin resistance	2	2	2	3
