# Supplementary material for: Integrative Analysis of the Transcriptome and Metabolome Reveals Genes Involved in Phenylpropanoid and Flavonoid Biosynthesis in the Trapa bispinosa Roxb
Source: Front Plant Sci. 2022 Jul 7;13:913265. doi: 10.3389/fpls.2022.913265 (PMC9302371; doi:10.3389/fpls.2022.913265)
Supplement: Supplementary file 1 [file Data_Sheet_1.zip › Supplementary Materials/Supplementary Table 7.xlsx]

## Sheet: Table S7
Supplementary Table 7: Distribution of unigenes in different KEGG pathway of Trapa bispinosa
KEGG Pathway ID	KEGG Pathway Name	Term Candidate Gene Number	Term Gene Number	Rich Ratio	P value
ko00940	Phenylpropanoid biosynthesis	805	805	1	0
ko00941	Flavonoid biosynthesis	225	225	1	0
ko00500	Starch and sucrose metabolism	194	1188	0.1633	9.25943e-65
ko00460	Cyanoamino acid metabolism	183	243	0.753086	9.81939e-205
ko00360	Phenylalanine metabolism	160	216	0.740741	1.68055e-176
ko01230	Biosynthesis of amino acids	107	1582	0.0676359	1.34468e-07
ko00350	Tyrosine metabolism	103	237	0.434599	4.83617e-79
ko00950	Isoquinoline alkaloid biosynthesis	97	97	1	1.83368e-137
ko00270	Cysteine and methionine metabolism	94	586	0.16041	1.34186e-30
ko00960	Tropane, piperidine and pyridine alkaloid biosynthesis	81	81	1	1.11671e-114
ko00260	Glycine, serine and threonine metabolism	78	291	0.268041	8.89591e-42
ko01210	2-Oxocarboxylic acid metabolism	75	311	0.241158	9.1946e-37
ko00261	Monobactam biosynthesis	72	72	1	6.66014e-102
ko00300	Lysine biosynthesis	62	69	0.898551	7.94277e-79
ko00945	Stilbenoid, diarylheptanoid and gingerol biosynthesis	56	56	1	2.91011e-79
ko00400	Phenylalanine, tyrosine and tryptophan biosynthesis	44	295	0.149153	8.21302e-14
ko00965	Betalain biosynthesis	43	43	1	6.20119e-61
ko03020	RNA polymerase	43	575	0.0747826	9.35439e-05
ko00130	Ubiquinone and other terpenoid-quinone biosynthesis	36	142	0.253521	4.38475e-19
ko00904	Diterpenoid biosynthesis	34	131	0.259542	1.89763e-18
ko00943	Isoflavonoid biosynthesis	24	24	1	2.97974e-34
ko00410	beta-Alanine metabolism	23	159	0.144654	1.21095e-07
ko03015	mRNA surveillance pathway	23	1605	0.0143302	1
ko00220	Arginine biosynthesis	22	159	0.138365	4.96234e-07
ko00250	Alanine, aspartate and glutamate metabolism	22	222	0.0990991	0.000107307
ko00330	Arginine and proline metabolism	22	250	0.088	0.000570188
ko00511	Other glycan degradation	21	406	0.0517241	0.150809
ko00230	Purine metabolism	21	522	0.0402299	0.542108
ko01200	Carbon metabolism	21	1537	0.013663	1
ko00710	Carbon fixation in photosynthetic organisms	20	504	0.0396825	0.567555
ko04144	Endocytosis	20	1394	0.0143472	1
ko00232	Caffeine metabolism	17	17	1	1.87433e-24
ko04712	Circadian rhythm - plant	17	810	0.0209877	0.999325
ko00944	Flavone and flavonol biosynthesis	16	16	1	4.6912e-23
ko00040	Pentose and glucuronate interconversions	15	651	0.0230415	0.994728
ko00380	Tryptophan metabolism	14	139	0.100719	0.00155602
ko00450	Selenocompound metabolism	14	158	0.0886076	0.00503822
ko03013	RNA transport	13	2076	0.00626204	1
ko00910	Nitrogen metabolism	11	204	0.0539216	0.205548
ko00920	Sulfur metabolism	10	192	0.0520833	0.251425
ko00402	Benzoxazinoid biosynthesis	9	9	1	2.82356e-13
ko03008	Ribosome biogenesis in eukaryotes	9	470	0.0191489	0.99684
ko00630	Glyoxylate and dicarboxylate metabolism	8	387	0.0206718	0.989346
ko03018	RNA degradation	7	1043	0.00671141	1
ko04146	Peroxisome	7	495	0.0141414	0.999814
ko00591	Linoleic acid metabolism	6	77	0.0779221	0.0914687
ko00052	Galactose metabolism	6	557	0.010772	0.999993
ko04016	MAPK signaling pathway - plant	6	1711	0.00350672	1
ko04626	Plant-pathogen interaction	6	1771	0.00338792	1
ko00280	Valine, leucine and isoleucine degradation	5	255	0.0196078	0.97856
ko00970	Aminoacyl-tRNA biosynthesis	5	305	0.0163934	0.994864
ko02010	ABC transporters	5	490	0.0102041	0.999987
ko03040	Spliceosome	5	1682	0.00297265	1
ko04075	Plant hormone signal transduction	5	2212	0.0022604	1
ko04120	Ubiquitin mediated proteolysis	5	864	0.00578704	1
ko00942	Anthocyanin biosynthesis	4	4	1	2.66662e-06
ko00340	Histidine metabolism	4	81	0.0493827	0.415906
ko00790	Folate biosynthesis	4	141	0.0283688	0.826773
ko03010	Ribosome	4	1708	0.00234192	1
ko03022	Basal transcription factors	4	299	0.0133779	0.998228
ko00901	Indole alkaloid biosynthesis	3	3	1	6.6066e-05
ko00999	Biosynthesis of secondary metabolites - unclassified	3	3	1	6.6066e-05
ko00780	Biotin metabolism	3	41	0.0731707	0.229951
ko00480	Glutathione metabolism	3	267	0.011236	0.998814
ko00564	Glycerophospholipid metabolism	3	643	0.00466563	1
ko00966	Glucosinolate biosynthesis	2	2	1	0.00163552
ko00908	Zeatin biosynthesis	2	35	0.0571429	0.416698
ko00073	Cutin, suberine and wax biosynthesis	2	95	0.0210526	0.901375
ko00520	Amino sugar and nucleotide sugar metabolism	2	950	0.00210526	1
ko00900	Terpenoid backbone biosynthesis	2	273	0.00732601	0.999848
ko03050	Proteasome	2	297	0.00673401	0.999939
ko04141	Protein processing in endoplasmic reticulum	2	1452	0.00137741	1
ko00061	Fatty acid biosynthesis	1	150	0.00666667	0.997991
ko00290	Valine, leucine and isoleucine biosynthesis	1	106	0.00943396	0.987541
ko00660	C5-Branched dibasic acid metabolism	1	63	0.015873	0.92606
ko00760	Nicotinate and nicotinamide metabolism	1	240	0.00416667	0.999952
ko01212	Fatty acid metabolism	1	308	0.00324675	0.999997
ko03060	Protein export	1	221	0.00452489	0.999895
ko04145	Phagosome	1	776	0.00128866	1
