# Supplementary material for: Integrative Analysis of the Transcriptome and Metabolome Reveals Genes Involved in Phenylpropanoid and Flavonoid Biosynthesis in the Trapa bispinosa Roxb
Source: Front Plant Sci. 2022 Jul 7;13:913265. doi: 10.3389/fpls.2022.913265 (PMC9302371; doi:10.3389/fpls.2022.913265)
Supplement: Supplementary file 1 [file Data_Sheet_1.zip › Supplementary Materials/Supplementary Table 8.xlsx]

## Sheet: Table S8
Supplementary Table 8: Distribution of simple sequence repeats (SSR) in Trapa bispinosa
SSR Duplicate Times	Mono-nucleotide	Di-nucleotide	Tri-nucleotide	Quad-nucleotide	Penta-nucleotide	Hexa-nucleotide
4	0	0	0	0	330	522
5	0	0	3593	253	122	98
6	0	3326	1332	133	23	42
7	0	1861	740	10	36	48
8	0	1164	499	11	1	5
9	0	781	120	8	0	0
10	0	471	86	1	0	3
11	0	339	66	1	0	1
12	679	318	31	2	0	2
13	407	92	14	0	0	0
14	331	46	12	0	1	1
15	211	60	3	0	0	0
16	120	26	6	0	0	0
17	91	24	3	0	0	0
18	40	8	9	0	0	0
19	29	4	6	0	0	1
20	15	2	2	0	0	0
21	8	4	0	0	0	0
22	3	9	4	0	0	0
23	3	3	4	0	0	0
24	9	4	2	0	0	0
25	4	8	2	0	0	0
26	1	1	1	0	0	0
27	0	1	0	0	0	0
28	1	1	0	0	0	0
29	0	1	0	0	0	0
30	1	1	0	0	0	0
31	1	0	0	0	0	0
36	0	0	1	0	0	0
38	0	1	0	0	0	0
40	0	1	0	0	0	0
42	1	0	0	0	0	0
43	1	0	0	0	0	0
53	1	0	0	0	0	0
55	1	0	0	0	0	0
84	1	0	0	0	0	0
96	1	0	0	0	0	0
105	1	0	0	0	0	0
