# Supplementary material for: Integrative Analysis of the Transcriptome and Metabolome Reveals Genes Involved in Phenylpropanoid and Flavonoid Biosynthesis in the Trapa bispinosa Roxb
Source: Front Plant Sci. 2022 Jul 7;13:913265. doi: 10.3389/fpls.2022.913265 (PMC9302371; doi:10.3389/fpls.2022.913265)
Supplement: Supplementary file 1 [file Data_Sheet_1.zip › Supplementary Materials/Supplementary Table 9.xlsx]

## Sheet: Table S9
Supplementary Table 9: The KEGG enrichment of organ-specific unigenes in Trapa bispinosa
Tissues	Tendency	Pathway ID	Pathway Name	Level 1	Level 2	Term Candidate Gene Number	Term Gene Number	Rich Ratio	P value	Q value
FR	Up Regulated	ko00010	Glycolysis / Gluconeogenesis	Metabolism	Carbohydrate metabolism	74	917	0.0806979	3.4817e-21	1.35786e-19
		ko00196	Photosynthesis - antenna proteins	Metabolism	Energy metabolism	18	49	0.367347	1.26845e-17	3.71023e-16
		ko00195	Photosynthesis	Metabolism	Energy metabolism	25	197	0.126904	4.17014e-12	9.75812e-11
		ko00940	Phenylpropanoid biosynthesis	Metabolism	Biosynthesis of other secondary metabolites	52	805	0.0645963	1.94743e-11	3.79748e-10
		ko00030	Pentose phosphate pathway	Metabolism	Carbohydrate metabolism	34	388	0.0876289	2.55932e-11	4.27773e-10
		ko00941	Flavonoid biosynthesis	Metabolism	Biosynthesis of other secondary metabolites	23	225	0.102222	2.30409e-09	3.36973e-08
		ko00945	Stilbenoid, diarylheptanoid and gingerol biosynthesis	Metabolism	Biosynthesis of other secondary metabolites	10	56	0.178571	4.79639e-07	6.23531e-06
		ko00051	Fructose and mannose metabolism	Metabolism	Carbohydrate metabolism	29	483	0.0600414	2.54659e-06	2.70865e-05
		ko00860	Porphyrin and chlorophyll metabolism	Metabolism	Metabolism of cofactors and vitamins	19	237	0.0801688	2.40177e-06	2.70865e-05
		ko03020	RNA polymerase	Genetic Information Processing	Transcription	31	575	0.053913	1.02582e-05	0.000100017
		ko00630	Glyoxylate and dicarboxylate metabolism	Metabolism	Carbohydrate metabolism	20	387	0.0516796	0.000628575	0.00565718
		ko00040	Pentose and glucuronate interconversions	Metabolism	Carbohydrate metabolism	28	651	0.0430108	0.00108868	0.00890077
		ko00350	Tyrosine metabolism	Metabolism	Amino acid metabolism	14	237	0.0590717	0.00114112	0.00890077
		ko00360	Phenylalanine metabolism	Metabolism	Amino acid metabolism	13	216	0.0601852	0.00142979	0.0098403
		ko00905	Brassinosteroid biosynthesis	Metabolism	Metabolism of terpenoids and polyketides	5	37	0.135135	0.00142893	0.0098403
		ko00052	Galactose metabolism	Metabolism	Carbohydrate metabolism	24	557	0.043088	0.00233834	0.0151992
		ko00260	Glycine, serine and threonine metabolism	Metabolism	Amino acid metabolism	15	291	0.0515464	0.00293334	0.0177212
		ko00592	alpha-Linolenic acid metabolism	Metabolism	Lipid metabolism	15	292	0.0513699	0.00302927	0.0177212
		ko00944	Flavone and flavonol biosynthesis	Metabolism	Biosynthesis of other secondary metabolites	3	16	0.1875	0.00525296	0.0292665
		ko00100	Steroid biosynthesis	Metabolism	Lipid metabolism	8	119	0.0672269	0.00591392	0.0313553
		ko00710	Carbon fixation in photosynthetic organisms	Metabolism	Energy metabolism	21	504	0.0416667	0.00616386	0.0313553
LF	Up Regulated	ko00062	Fatty acid elongation	Metabolism	Lipid metabolism	11	134	0.0820896	7.25007e-10	5.65505e-08
		ko04626	Plant-pathogen interaction	Organismal Systems	Environmental adaptation	28	1771	0.0158103	3.91407e-06	0.000129882
		ko00941	Flavonoid biosynthesis	Metabolism	Biosynthesis of other secondary metabolites	8	225	0.0355556	7.91931e-05	0.00154426
		ko00906	Carotenoid biosynthesis	Metabolism	Metabolism of terpenoids and polyketides	8	233	0.0343348	0.000100922	0.00157438
		ko00630	Glyoxylate and dicarboxylate metabolism	Metabolism	Carbohydrate metabolism	9	387	0.0232558	0.00067606	0.00878878
		ko00960	Tropane, piperidine and pyridine alkaloid biosynthesis	Metabolism	Biosynthesis of other secondary metabolites	4	81	0.0493827	0.0015709	0.0175043
		ko04016	MAPK signaling pathway - plant	Environmental Information Processing	Signal transduction	21	1711	0.0122735	0.00193715	0.0188873
		ko00360	Phenylalanine metabolism	Metabolism	Amino acid metabolism	6	216	0.0277778	0.00222045	0.0192439
		ko00950	Isoquinoline alkaloid biosynthesis	Metabolism	Biosynthesis of other secondary metabolites	4	97	0.0412371	0.00303289	0.0236565
		ko00945	Stilbenoid, diarylheptanoid and gingerol biosynthesis	Metabolism	Biosynthesis of other secondary metabolites	3	56	0.0535714	0.00494103	0.0350364
	Down Regulated	ko03020	RNA polymerase	Genetic Information Processing	Transcription	43	575	0.0747826	1.13302e-17	1.17834e-15
		ko00130	Ubiquinone and other terpenoid-quinone biosynthesis	Metabolism	Metabolism of cofactors and vitamins	15	142	0.105634	5.31153e-09	1.84133e-07
		ko04075	Plant hormone signal transduction	Environmental Information Processing	Signal transduction	70	2212	0.0316456	5.1487e-09	1.84133e-07
		ko00940	Phenylpropanoid biosynthesis	Metabolism	Biosynthesis of other secondary metabolites	33	805	0.0409938	3.52527e-07	9.1657e-06
		ko00040	Pentose and glucuronate interconversions	Metabolism	Carbohydrate metabolism	27	651	0.0414747	3.35518e-06	6.97877e-05
RT	Up Regulated	ko04075	Plant hormone signal transduction	Environmental Information Processing	Signal transduction	16	2212	0.00723327	6.07446e-06	0.000267276
	Down Regulated	ko00195	Photosynthesis	Metabolism	Energy metabolism	23	197	0.116751	5.31629e-24	3.93406e-22
		ko00630	Glyoxylate and dicarboxylate metabolism	Metabolism	Carbohydrate metabolism	17	387	0.0439276	5.22296e-11	1.28833e-09
		ko00196	Photosynthesis - antenna proteins	Metabolism	Energy metabolism	8	49	0.163265	2.52575e-10	4.67263e-09
		ko01200	Carbon metabolism	Metabolism	Global and overview maps	27	1537	0.0175667	8.04321e-08	1.19039e-06
		ko00940	Phenylpropanoid biosynthesis	Metabolism	Biosynthesis of other secondary metabolites	19	805	0.0236025	1.01667e-07	1.25389e-06
		ko00710	Carbon fixation in photosynthetic organisms	Metabolism	Energy metabolism	12	504	0.0238095	2.34062e-05	0.000224034
		ko04146	Peroxisome	Cellular Processes	Transport and catabolism	9	495	0.0181818	0.00168918	0.0138888
		ko00260	Glycine, serine and threonine metabolism	Metabolism	Amino acid metabolism	6	291	0.0206186	0.00546548	0.0404446
ST	Up Regulated	ko00052	Galactose metabolism	Metabolism	Carbohydrate metabolism	6	557	0.010772	3.71866e-05	0.00141309
		ko00196	Photosynthesis - antenna proteins	Metabolism	Energy metabolism	2	49	0.0408163	0.00145189	0.0275859
	Down Regulated	ko00591	Linoleic acid metabolism	Metabolism	Lipid metabolism	2	77	0.025974	0.00115861	0.0405513
